# Supplementary material for: Combined Multi-Omics and Co-Expression Network Analyses Uncover the Pigment Accumulation Mechanism of Orange-Red Petals in Brassica napus L
Source: Biology (Basel). 2025 Jun 13;14(6):693. doi: 10.3390/biology14060693 (PMC12190104; doi:10.3390/biology14060693)
Supplement: Supplementary file 1 [file biology-14-00693-s001.zip]

Archive with 2 entries (2 files):
- Supplementary Figure S1-S5.V7-revised.pdf
- Supplementary Table S1-S9.V7-revised.xlsx
