# Supplementary material for: Combined Multi-Omics and Co-Expression Network Analyses Uncover the Pigment Accumulation Mechanism of Orange-Red Petals in Brassica napus L
Source: Biology (Basel). 2025 Jun 13;14(6):693. doi: 10.3390/biology14060693 (PMC12190104; doi:10.3390/biology14060693)
Supplement: Supplementary file 1 [file biology-14-00693-s001.zip › Supplementary Table S1-S9.V7-revised.xlsx]

## Sheet: Table S1
Supplementary Table S1. List of primers for real-time PCR amplification
No.	GeneID	Gene name	Primer name	Primer sequence 5'-3'	Annealing temperature (°C)	GC/%	Products (/bp)
1	BnaA05G0010000ZS	PIL1	A05.PIL1.qF	CCGGTTTTCATGGGATTAC	53	47	187
			A05.PIL1.qR	GACCCAGACATTGGAAACT	54	47
2	BnaC04G0010300ZS	PIL1	C04.PIL1.qF	GAACCGGTTTTCTTGGGATTAAC	58	48	193
			C04.PIL1.qR	GTCGACCCAGACATTGGAAATTG	46	43
3	BnaC09G0307800ZS	TT8	C09.TT8.qF	CGTAAACCATCTTTCTAAGAGGATCC	56	42	234
			C09.TT8.qR	TTCAAGGCGGTGTGAACCG	58	58
4	BnaA02G0039400ZS	HY5	A02.HY5.qF	TACCGGAAAAGAAGCCTCTGGAT	59	48	247
			A02.HY5.qR	AGTAGAGAGTCTCTCATCAAGCT	56	43
5	BnaA02G0232400ZS	BBX22	A02.BBX22.qF	CTTCTGACTGGGATCAGGG	57	58	190
			A02.BBX22.qR	CATGATCACTGACTTTAGTTTCAGG	56	40
6	BnaC06G0377700ZS	MYBL2	C06.MYBL2.qF	CACAAACTACACTTCTAGAAGATAC	53	36	158
			C06.MYBL2.qR	GTCCGGCAGTAGCATTATC	54	53
7	BnaA07G0287000ZS	MYB90/PAP2	A07.MYB90.qF	CCTCTATGCCTTGGACAC	55	56	190
			A07.MYB90.qR	CGCCCTTTTTTATTGCTGTAGTT	57	39
8	BnaA03G0178600ZS	WRKY44/TTG2	A03.TTG2.qF	CGAGTTTGCTATTCCAAAATCGG	58	43	224
			A03.TTG2.qR	CGACCTTTTGACCGTACTTCC	58	52
9	BnaA07G0191700ZS	CHI1	A07.CHI1.qF	CGGAAAATTCGTGATCTTCACGG	59	48	200
			A07.CHI1.qR	CTGAATACTGCTGTCCTGTTAACG	58	46
10	BnaA10G0276200ZS	CHI3	A10.CHI3.qF	GGGAGATTGAGAAAGTTATAAGGG	55	42	299
			A10.CHI3.qR	CATCATACCGACCACATTCTC	54	48
11	BnaC09G0593800ZS	CHI3	C09.CHI3.qF	CTCCGGGGAGATTGAAAAGG	57	55	304
			C09.CHI3.qR	CATCATCCCTACCACATTCGC	56	52
12	BnaA09G0476900ZS	F3H	A09.F3H.qF	GCCTGATCTTACCCTCGGAC	58	60	164
			A09.F3H.qR	CATGGTCGCCGAGATTAACG	58	55
13	BnaC08G0314600ZS	F3H	C08.F3H.qF	CCTGATCTAACCCTCGGGC	58	63	164
			C08.F3H.qR	CCATGGTCGCCAAGATTAACAAC	58	48
14	BnaA10G0256900ZS	CYP75B1/F3'H	A10.F3'H.qF	CCAATGGTCTGACCCGTTAAC	56	52	192
			A10.F3'H.qR	CATTCAAATCCGTGCACCAG	56	50
15	BnaC09G0570900ZS	CYP75B1/F3'H	C09.F3'H.qF	CAATGGACCGACCCGTTATC	57	55	193
			C09.F3'H.qR	CCCATTCAAATCCGTGAACAAG	57	45
16	BnaA09G0187400ZS	DFRA/DFR/TT3	A09.DFR.qF	CTTACGAGTGTTCTTGGCCTG	57	52	203
			A09.DFR.qR	CTTCGTTCTCGGGGTCCTTAG	58	57
17	BnaC09G0215200ZS	DFRA/DFR/TT3	C09.DFR.qF	CGATCCTGGAAATTTGAAGAAAGTG	57	40	185
			C09.DFR.qR	CTTCGTTCTCGGGATCCTTTG	57	52
18	BnaA01G0127300ZS	LDOX/ANS/TT18	A01.ANS.qF	CTGTTCTACGAGGGTAAATGGATC	56	46	297
			A01.ANS.qR	CTCCTCTTGCTTGTTCCTAAAC	55	45
19	BnaA03G0469300ZS	LDOX/ANS/TT18	A03.ANS.qF	GGCGGTTTAGAAGAACTTCTTCTAC	57	44	156
			A03.ANS.qR	CTCGTAGAAAAGCTGCAACC	56	50
20	BnaC01G0158400ZS	LDOX/ANS/TT18	C01.ANS.qF	CTGCTCCAAATGAAGATCAAT	54	38	233
			C01.ANS.qR	ATACTCTTAAACTTCCCATTGC	53	36
21	BnaC07G0445600ZS	LDOX/ANS/TT18	C07.ANS.qF	TGGTGGTTTAGAAGAGCTTCTCC	58	48	155
			C07.ANS.qR	CGTAGAAAAGCTGCAGACCAG	59	52
22	BnaA02G0068400ZS	GSTF12/TT19	A02.GSTF12.qF	GAGTCTTGCTTTGTTTTTTGGAG	55	39	195
			A02.GSTF12.qR	GGTTGGAGTATTTGGTCGCAT	57	48
23	BnaA10G0196600ZS	GSTF12/TT19	A10.GSTF12.qF	GTCGGTTACTTCAACGTGC	556	53	153
			A10.GSTF12.qR	GTTCGAAGCAAGCTGGTTTT	55	45
24	BnaC09G0492500ZS	GSTF12/TT19	C09.GSTF12.qF	GAGGTGGGTTACTTCAACGTTTT	58	43	157
			C09.GSTF12.qR	GGTTGGAGGCAAGCTGGTTGT	61	57
25	BnaA08G0082300ZS	UGT75C1	A08.UGT75C1.qF	ACTGCCACCCTTCTCCACTC	60	60	234
			A08.UGT75C1.qR	TCGGCTTTACCATCGTCGGAA	59	52
26	BnaC08G0116200ZS	UGT75C1	C08.UGT75C1.qF	CTACAGAAACTGCCACCGCT	59	55	241
			C08.UGT75C1.qR	CGGTAGAAGAATCGTCGGAAGAG	59	52

## Sheet: Table S2
Supplementary Table S2. Analysis of anthocyanin constituents in OrP petals at S2 and S4 stages capmpared with ‘ZS11’
Compounds	OrS2P		OrS4P		ZSS2P		ZSS4P		Fold Change
	Integral area	Percentage (%)	Integral area	Percentage (%)	Integral area	Percentage (%)	Integral area	Percentage (%)	OrS2P/ OrS4P	ZSS2P/ ZSS4P	OrS2P/ ZSS2P	OrS4P/ ZSS4P
Peonidin O-hexoside	176000000	41.73	88000000	44.236	1010000	1.298	932000	1.567	2	1.08	174	189
Cyanidin O-syringic acid	75000000	17.783	14200000	7.138	32700	0.042	38100	0.064	5.28	0.858	2290	1970
Delphinidin	58800000	13.942	40900000	20.56	43400000	55.775	28700000	48.256	1.44	1.51	1.35	2.05
Cyanidin 3-O-glucoside	58600000	13.894	18400000	9.249	2410000	3.097	1970000	3.312	3.18	1.22	24.3	29.7
Pelargonidin 3-O-beta-D-glucoside	14300000	3.391	2380000	1.196	9	0	9	0	6.01	1	1590000	1590000
Petunidin 3-O-glucoside	10200000	2.418	11900000	5.982	12700000	16.321	5840000	9.819	0.857	2.17	0.803	1.75
Delphinidin 3-O-glucoside	8830000	2.094	5980000	3.006	4900000	6.297	2590000	4.355	1.48	1.89	1.8	3.41
Cyanidin 3-O-glucosyl-malonylglucoside	6990000	1.657	901000	0.453	7840	0.01	41800	0.07	7.76	0.188	892	167
Cyanidin O-acetylhexoside	4310000	1.022	8400000	4.223	7980000	10.255	4750000	7.987	0.513	1.68	0.54	0.907
Luteolin O-hexosyl-O-hexosyl-O-hexoside	4220000	1.001	4100000	2.061	3980000	5.115	12400000	20.849	1.03	0.321	1.06	0.34
Cyanidin	1460000	0.346	1220000	0.613	408000	0.524	372000	0.625	1.2	1.1	3.58	3.92
Malvidin 3-O-glucoside	1150000	0.273	1180000	0.593	374000	0.481	756000	1.271	0.975	0.495	3.07	1.52
Malvidin 3-O-galactoside	978000	0.232	903000	0.454	376000	0.483	742000	1.248	1.08	0.507	2.6	1.32
Cyanidin 3-O-rutinoside	824000	0.195	308000	0.155	9	0	9	0	2.68	1	91600	91600
Pelargonin	37500	0.009	27400	0.014	73200	0.094	53600	0.09	1.37	1.37	0.512	0.7
Malvidin 3,5-diglucoside	30700	0.007	54600	0.027	51200	0.066	36400	0.061	0.562	1.41	0.6	0.843
Pelargonidin	27200	0.006	56800	0.029	103000	0.132	231000	0.388	0.479	0.446	0.264	0.118
Delphinidin O-malonylhexoside	9	0	20800	0.01	6740	0.009	22000	0.037	0.000433	0.306	0.00134	0.000409
Total	422000000	100	199000000	100	77800000	100	59500000	100	2.12	1.308	5.42	3.345

## Sheet: Table S3
Supplementary Table S3. Analysis of carotenoid constituents in OrP petals at S2 and S4 stages capmpared with ‘ZS11’
Compounds	OrS2P		OrS4P		ZSS2P		ZSS4P		Fold Change
	Content (μg/g)	Percentage (%)	Content (μg/g)	Percentage (%)	Content (μg/g)	Percentage (%)	Content (μg/g)	Percentage (%)	OrS2P/OrS4P	ZSS2P/ZSS4P	OrS2P/ZSS2P	OrS4P/ZSS4P
(E/Z)-Phytoene	614.359	42.298	982.85	69.05	1209.79	73.311	2138.93	83.374	0.625	0.566	0.508	0.46
Lycopene	7.025	0.484	5.703	0.401	3.2546	0.197	3.01	0.117	1.232	1.081	2.159	1.895
Phytofluene	6.653	0.458	19.124	1.344	9.162	0.555	13.496	0.526	0.348	0.679	0.726	1.417
ε-Carotene	0.589	0.041	0.388	0.027	0.584	0.035	0.401	0.016	1.518	1.455	1.008	0.967
Lutein	569.356	39.2	311.935	21.915	284.577	17.245	152.352	5.939	1.825	1.868	2.001	2.047
γ-Carotene	9.598	0.661	4.864	0.342	1.276	0.077	1.299	0.051	1.973	0.982	7.519	3.743
β-Carotene	3.932	0.271	3.744	0.263	2.019	0.122	2.044	0.08	1.05	0.988	1.947	1.831
Zeaxanthin	207.633	14.295	49.005	3.443	118.555	7.184	228.348	8.901	4.237	0.519	1.751	0.215
Violaxanthin	2.724	0.188	39.041	2.743	11.101	0.673	13.891	0.541	0.07	0.799	0.245	2.811
Neoxanthin	30.573	2.105	6.733	0.473	13.15	0.797	11.696	0.456	4.541	1.124	2.325	0.576
Total	1452.44	100	1423.39	100	1650.22	100	2565.47	100	1.02	0.643	0.88	0.555

## Sheet: Table S4
Supplementary Table S4. Differential metabolite analysis in ‘OrP' and ‘ZS11’ petals at four different stages
OrB5P vs. ZSB5P
Code	Compounds name	FC	log2(FC)	p.val	MZ	RT	OrB5P_1	OrB5P_2	OrB5P_3	ZSB5P_1	ZSB5P_2	ZSB5P_3
208	km-3,7-diglucoside	5.3082	2.4082	1.5132e-06	609.148	5.19	33155.1	37686.4	34755.7	0	0	0
77	D-(+)-pantothenic acid	0.48905	-1.032	1.0011e-05	218.103	3.6	613236	602500	564840	1.22383e+06	1.21857e+06	1.19851e+06
64	kynurenic acid	0.39724	-1.3319	3.9744e-05	188.035	5.55	4455.24	4954.41	4741.91	12600.2	11141.8	11882.4
134	sinapoyl malate	0.14516	-2.7842	5.7024e-05	339.073	10.65	171076	135295	146708	908615	1.20578e+06	1.00676e+06
128	isorhamnetin	6.9276	2.7924	9.7339e-05	315.052	15.77	272823	223315	203610	34179.1	28372.2	38457.5
156	glucoerucin	7.1052	2.8289	0.00030896	420.047	4.92	47149.7	30626.3	52787.9	0	0	0
268	km-3-O-p-coumaroylsophoroside-7-O-glucoside	6.2823	2.6513	0.00036005	917.237	7.42	44055.4	68234.7	40547.3	0	0	0
30	2,5-dihydroxybenzoic acid	11.563	3.5314	0.00050982	153.018	3.87	4422.45	3579.39	3857.33	229.357	288.711	507.554
218	is-3,7-di-O-glucoside	23.042	4.5262	0.00056762	639.158	7.1	3.46015e+06	3.46691e+06	3.33863e+06	73401	222027	150091
104	kaempferol	8.689	3.1192	0.00062198	285.041	15.6	12443.3	7704.68	11343.3	1615.36	1092.82	916.108
118	quercetin	122.64	6.9383	0.00067816	301.036	14.32	107214	80412.1	81298.3	211.695	833.014	1148.12
251	petunidin-3-O-beta-glucopyranoside.1	11.682	3.5462	0.0011779	477.105	11.59	1.04699e+07	1.02492e+07	1.136e+07	459357	1.23485e+06	1.05176e+06
162	glucoraphanin	66.691	6.0594	0.0013254	436.043	1.26	2.29158e+06	2.42394e+06	2.18865e+06	0	49687.7	44864.7
263	km-3-O-caffeoylsophoroside-7-O-glucoside	111.02	6.7947	0.001376	933.232	8.02	12559.7	12473.9	4837.3	0	0	192.186
266	km-3-O-feruloylsophoroside-7-O-glucoside	81.546	6.3495	0.0014723	947.247	7.23	11518.2	18664.1	13025.6	271.472	0	215.324
264	km-3-O-caffeoylsophoroside-7-O-glucoside	7.054	2.8184	0.0018555	933.232	6.24	990.609	2107.58	958.477	0	0	0
267	km-3-O-glucoside	19.876	4.3129	0.0021418	447.094	11.33	1.77074e+06	1.69825e+06	2.15511e+06	33653.3	142462	106847
73	sinapaldehyde	3.3277	1.7345	0.0027132	207.066	6.46	2940.94	2402.02	2212.12	582.998	1011.11	676.266
112	13-hotre	30.931	4.951	0.0028052	293.213	19.71	1819.96	2751.01	3383.18	0	183.686	0
55	4-hydroxy-3-methoxycinnamaldehyde	0.15455	-2.6938	0.0030267	177.058	4.37	1221.06	2835.37	1064.8	11021.1	10842.3	11272.4
209	cyanidin-3,5-di-O-glucoside	18.269	4.1913	0.0032637	609.148	6.84	998611	1.02172e+06	1.65551e+06	134170	36408.7	30630.4
85	uridine	0.041359	-4.5956	0.0041734	243.063	1.68	0	2686.92	0	40047.9	32619.9	18283.4
250	delphinidin-3-O-beta-glucopyranoside.1	51.102	5.6753	0.0049334	463.09	10.16	8.86518e+06	9.17089e+06	1.07022e+07	26489.8	311388	224490
174	qn-3-O-glucoside	51.102	5.6753	0.0049334	463.089	10.16	8.86518e+06	9.17089e+06	1.07022e+07	26489.8	311388	224490
144	sinigrin	11.44	3.516	0.0056118	358.028	1.67	8215.89	14163.7	14866.5	393.095	1318.17	1544.46
169	glucoalyssin	9.9317	3.312	0.0056556	450.058	1.77	3783.13	1360.69	1037.26	0	0	0
157	gluconasturtiin	19.765	4.3049	0.0060376	422.059	6.76	4714.16	1808.24	3468.86	0	0	361.073
114	9-kode	22.544	4.4947	0.0062118	293.213	20.78	3220.13	1098.88	1369.36	0	0	180.228
176	4-methoxy-3-indolylmethyl GSL	11.236	3.4901	0.0074765	477.064	7.35	948335	788868	969272	22799.6	113277	104791
217	is-3,7-di-O-glucoside	15.089	3.9154	0.0080544	639.158	8.68	4809.94	1980.74	2340.58	0	432.261	0
170	glucoalyssin	43.288	5.4359	0.0083558	450.059	1.28	5.47353e+06	5.71015e+06	5.7111e+06	13336.2	191732	185218
105	3' 4' 5 7-tetrahydroxyflavanone	32.11	5.005	0.0084583	287.057	7.53	12567.4	9081.36	9860.73	0	208.896	730.616
123	13-hpotre(r)	13.96	3.8032	0.0092807	309.208	19.72	12479.5	9303.22	9375.6	380.796	1660.48	190.722
215	qn-3,4'-O-di-beta-glucopyranoside	6.1848	2.6287	0.011764	625.143	6.01	9558.73	3561.43	3488.7	906.432	1209.13	569.876
4	maleic acid	8.5262	3.0919	0.011847	115.002	1.6	433104	277538	420757	94783.6	0	0
74	mucic acid	184.67	7.5288	0.012018	209.03	1.21	410316	21132.8	416039	0	3278.07	0
79	sinapic acid	4.3678	2.1269	0.012845	223.061	10.4	2075.62	1198.73	1023.12	179.544	350.571	453.774
155	glucoerucin	16.171	4.0153	0.012899	420.047	4.75	47149.7	6821.03	12209.3	0	0	0
158	putative hydroxycinnamic acide derivative	0.096496	-3.3734	0.013038	431.193	7.48	212.14	0	0	824.701	1612.98	640.141
19	adenine	0.39032	-1.3573	0.014592	134.046	4.72	5382.8	6074.59	5364.64	20969.7	11036.8	11091.6
207	km-3,7-diglucoside	6.9457	2.7961	0.014858	609.148	4.92	51646.5	96760.4	50855.9	3250.46	13878.4	11559.8
273	qn-3-O-diglucoside-7-O-glucoside	9.0156	3.1724	0.015923	787.196	4.88	3.31184e+06	3.30435e+06	3.17433e+06	78610.1	553402	453939
260	is-3-O-glucoside-7-O-acetylglucoside	10.228	3.3544	0.017191	681.168	9.49	84805.3	80212.8	90568.6	0	15742.4	7705.7
154	glucotropaeolin	29.953	4.9046	0.018981	408.044	4.67	101386	92244.1	48760.3	182.485	3392.21	4517.73
10	citraconic acid	5.5679	2.4771	0.019947	129.018	1.3	1.04098e+06	989168	852529	369809	0	0
146	3-hydroxypropyl-GSL	5.6839	2.5069	0.024089	376.034	2.49	16709.1	17964.2	16140.7	0	3824.92	4350.12
151	progoitrin	52.297	5.7087	0.031271	388.038	1.27	2.24151e+07	1.87458e+07	2.3093e+07	5383.44	537533	685720
121	9-hpotre	2.4161	1.2727	0.033303	309.208	18.33	547.967	605.141	862.072	374.851	159.954	299.26
OrB8P vs. ZSB8P
Code	Compounds name	FC	log2(FC)	p.val	MZ	RT	OrB8P_1	OrB8P_2	OrB8P_3	ZSB8P_1	ZSB8P_2	ZSB8P_3
259	sinapoylgentiobiose	0.1887	-2.4058	1.2875e-06	547.167	7.65	0	0	0	12055.3	11173.8	10657.7
273	qn-3-O-diglucoside-7-O-glucoside	2.5842	1.3697	5.0391e-06	787.196	4.88	6.20824e+06	6.21669e+06	5.97129e+06	2.39248e+06	2.4662e+06	2.25999e+06
250	delphinidin-3-O-beta-glucopyranoside.1	2.9324	1.5521	6.3208e-06	463.09	10.16	1.74771e+07	1.68033e+07	1.63886e+07	5.60714e+06	6.09808e+06	5.57356e+06
174	qn-3-O-glucoside	2.9324	1.5521	6.3208e-06	463.089	10.16	1.74771e+07	1.68033e+07	1.63886e+07	5.60714e+06	6.09808e+06	5.57356e+06
218	is-3,7-di-O-glucoside	4.3978	2.1368	8.8038e-06	639.158	7.1	7.45269e+06	7.4504e+06	7.22183e+06	1.55772e+06	1.84497e+06	1.62816e+06
170	glucoalyssin	50.291	5.6522	1.2206e-05	450.059	1.28	5.3399e+06	4.5996e+06	5.46297e+06	99660.4	78935	127670
3	glyceric acid	0.12452	-3.0056	2.08e-05	105.018	1.25	318629	355504	394967	2.66097e+06	2.67718e+06	3.24781e+06
157	gluconasturtiin	5.5445	2.471	2.1412e-05	422.059	6.76	5584.55	6783.74	5315.86	0	0	0
162	glucoraphanin	41.362	5.3702	2.6702e-05	436.043	1.26	1.56871e+06	1.33172e+06	1.44014e+06	40729.9	24460.6	39750.8
40	2-coumaric acid	5.8635	2.5518	3.2891e-05	163.039	7.88	105835	90189.7	121269	0	0	0
148	1-O-β-D-glucopyranosyl sinapate	5.68	2.5059	4.262e-05	385.115	6.57	261176	194480	207138	0	0	0
176	4-methoxy-3-indolylmethyl GSL	10.177	3.3473	5.3607e-05	477.064	7.35	1.68081e+06	1.73006e+06	2.06806e+06	192036	142645	203680
145	gluconapin	6.4406	2.6872	9.2686e-05	372.043	2.53	2.4832e+07	1.8213e+07	2.36654e+07	3.64904e+06	3.00799e+06	3.70072e+06
266	km-3-O-feruloylsophoroside-7-O-glucoside	0.22367	-2.1606	0.00010248	947.247	7.23	44870.9	60537.5	55897.2	227390	235369	258422
74	mucic acid	154.53	7.2717	0.00011667	209.03	1.21	342333	197243	341627	1067.46	1751.76	2883.34
151	progoitrin	180	7.4918	0.00013306	388.038	1.27	2.59531e+07	1.77601e+07	2.86466e+07	182796	62640.2	156568
150	glucobrassicanapin	21.613	4.4338	0.00013416	386.059	4.28	5.06933e+07	3.01444e+07	5.5813e+07	2.30393e+06	1.74927e+06	2.26953e+06
267	km-3-O-glucoside	2.3421	1.2278	0.0001362	447.094	11.33	6.42079e+06	6.68039e+06	5.95203e+06	2.54456e+06	2.97829e+06	2.61227e+06
27	citramalic acid	6.7589	2.7568	0.0002199	147.029	2.08	83716.6	59927.8	99381.9	0	0	0
139	melibiose	6.6279	2.7286	0.0002415	341.105	9.81	221.81	131.797	170.517	0	0	0
8	L-5-oxoproline	3.3371	1.7386	0.00032899	128.034	1.7	1.47999e+06	1.24934e+06	1.54317e+06	475814	360781	443692
14	L-β-homovaline	0.13017	-2.9415	0.00034418	130.086	2.15	4604.71	3218.42	2637.03	22824.7	29829.3	27701.6
134	sinapoyl malate	0.16336	-2.6139	0.00037324	339.073	10.65	305532	268236	427975	2.33693e+06	2.06405e+06	1.7312e+06
208	km-3,7-diglucoside	5.1094	2.3532	0.00049581	609.148	5.19	76573.8	57442.5	49040.1	9971.31	13196.8	12659.2
9	mesaconic acid	0.22712	-2.1385	0.00066468	129.018	1.79	103683	93326	119722	409016	388643	596888
141	3-caffeoylquinic acid	3.4347	1.7802	0.00069457	353.089	4.6	594133	556591	738414	184257	213771	151991
6	threonine	0.22071	-2.1798	0.00071537	118.05	1.18	40272.3	28567.5	39732.2	183429	128660	179827
57	caffeic acid	0.43856	-1.1891	0.00071579	179.037	2.85	224588	196041	243840	528159	540734	446214
72	tryptophan	0.32877	-1.6048	0.00076079	203.082	5.09	37059.5	32437.3	38177.1	127598	88116.9	111789
126	9,10-dihome	3.7801	1.9184	0.00081228	313.239	18.69	20186.3	25042.6	23996.2	4857.24	5803.17	7652.78
209	cyanidin-3,5-di-O-glucoside	4.241	2.0844	0.00083356	609.148	6.84	2.36461e+06	2.45994e+06	2.10723e+06	429467	485258	719730
264	km-3-O-caffeoylsophoroside-7-O-glucoside	0.44107	-1.1809	0.00096833	933.232	6.24	19557.4	25186.5	25904.6	52012.6	56869	51292.3
65	N-acetylglutamate	0.11046	-3.1784	0.0010881	188.056	1.74	13674.3	21848.4	13822.8	104175	211308	131228
156	glucoerucin	8.7152	3.1235	0.0013643	420.047	4.92	30484.3	17415.4	43167.4	0	0	0
118	quercetin	7.6167	2.9292	0.0018284	301.036	14.32	87424.6	121315	77402.4	9017.8	19284.7	9265.09
64	kynurenic acid	0.14011	-2.8354	0.0020094	188.035	5.55	1024.36	1944.97	2697.78	13290.5	13906.4	13250.9
205	uridine 5'-diphospho-N-acetylglucosamine	10.221	3.3534	0.0024012	606.076	1.12	4847.78	1601.83	3373.63	0	0	0
143	feruloyl glucose	0.42963	-1.2188	0.0025361	355.104	5.93	284737	233453	207315	572801	638718	477173
35	1H-indole-3-carboxylic acid	0.086743	-3.5271	0.0029724	160.04	7.35	0	0	0	5707.05	5801	1944.92
69	gluconate	2.824	1.4977	0.0031482	195.051	1.19	7.96853e+06	6.4934e+06	7.44152e+06	2.90422e+06	1.85388e+06	2.9982e+06
102	xanthosine	0.39785	-1.3297	0.0032358	283.069	2.34	21258.7	19412.4	15742.7	40564.9	58557.5	42675.5
165	indolylmethyl GSL	3.8459	1.9433	0.0042837	447.054	5.62	1.28314e+07	8.34735e+06	1.29971e+07	3.65016e+06	2.01251e+06	3.22364e+06
20	L-threonic acid hemicalcium salt	0.32535	-1.6199	0.0049154	135.029	1.26	350464	473877	269864	985892	1.40223e+06	975032
251	petunidin-3-O-beta-glucopyranoside	9.3893	3.231	0.0054497	477.105	11.59	2023.96	2192.02	4316.92	175.703	530.52	202.568
90	D-mannose-6-phosphate	11.279	3.4955	0.0062111	259.022	1.12	527022	2.21624e+06	823263	0	0	0
91	mannose 6-phosphate	11.279	3.4955	0.0062111	259.022	1.31	527022	2.21624e+06	823263	0	0	0
158	putative hydroxycinnamic acide derivative	0.081112	-3.6239	0.0064968	431.193	7.48	483.917	0	0	2433.71	3131.53	2787.2
250	delphinidin-3-O-beta-glucopyranoside	17.396	4.1207	0.0070685	463.09	10.16	2008.29	2530.71	480.941	0	0	0
144	sinigrin	22.485	4.4909	0.0071943	358.028	1.67	9174.42	6482.55	22163.9	1201.48	0	0
24	2-oxoglutarate	0.15322	-2.7063	0.0081713	145.013	1.66	55364.4	81259	40430.5	296117	635975	223461
73	sinapaldehyde	14.45	3.853	0.0087027	207.066	6.46	5419.82	2643.07	2917.21	331.197	362.42	0
215	qn-3,4'-O-di-beta-glucopyranoside	2.2491	1.1694	0.0088209	625.143	6.01	17109.1	14597.3	18866.8	7231.97	9649.02	5604.76
31	L-histidine	2.8938	1.533	0.012224	154.061	1.13	218964	175435	300652	98327.1	53042.6	88815.1
105	3' 4' 5 7-tetrahydroxyflavanone	4.9815	2.3166	0.01547	287.057	7.53	8766.26	10657.3	6649.66	714.595	2920.31	1599.1
85	uridine	0.028492	-5.1333	0.015614	243.063	1.68	813.516	0	0	2970.4	29314.8	7688.66
114	9-kode	6.1199	2.6135	0.016929	293.213	20.78	2093.08	1926.27	2211.69	727.258	0	0
79	sinapic acid	7.7936	2.9623	0.019968	223.061	10.4	2903.25	1012.86	3271.69	210.327	136.451	575.494
30	2,5-dihydroxybenzoic acid	9.3917	3.2314	0.022909	153.018	3.87	2090.31	990.6	3931.1	0	0	533.3
188	UDP-xylose	4.9676	2.3125	0.024774	535.037	1.13	8984.3	4382.1	14484.3	2996.64	1170.87	1439.01
146	3-hydroxypropyl-GSL	16.922	4.0808	0.025678	376.034	2.49	19358.1	16254	18856	0	2856.81	301.603
112	13-hotre	6.0491	2.5967	0.032285	293.213	19.71	5132	4282.27	4171.39	738.368	1359.87	0
21	P-hydroxybenzoic acid	0.0055695	-7.4882	0.032473	137.023	5.6	0	0	0	73371.9	67676	1321.55
122	13-hpotre(r)	5.0954	2.3492	0.035382	309.208	18.4	175.239	388.705	396.409	0	134.626	0
101	guanosine	0.35001	-1.5145	0.044263	282.085	1.89	4948.98	5911.48	10986.9	12455.3	31209.8	18754.4
OrS1P vs. ZSS1P
Code	Compounds name	FC	log2(FC)	p.val	MZ	RT	OrS1P_1	OrS1P_2	OrS1P_3	ZSS1P_1	ZSS1P_2	ZSS1P_3
162	glucoraphanin	81.216	6.3437	8.9567e-06	436.043	1.26	1.58155e+06	1.4259e+06	1.90908e+06	24693.2	20019.2	15823.7
174	qn-3-O-glucoside	4.0095	2.0034	4.3954e-05	463.089	10.16	1.44216e+07	1.4095e+07	1.53572e+07	3.96347e+06	3.80381e+06	3.17515e+06
250	delphinidin-3-O-beta-glucopyranoside.1	4.0093	2.0034	4.4023e-05	463.09	10.16	1.44216e+07	1.4095e+07	1.53572e+07	3.96399e+06	3.80381e+06	3.17515e+06
170	glucoalyssin	70.226	6.1339	5.6897e-05	450.059	1.28	4.69089e+06	4.63807e+06	5.40361e+06	92045.8	42119.6	75623.3
218	is-3,7-di-O-glucoside	4.933	2.3025	7.9627e-05	639.158	7.1	5.38371e+06	4.49063e+06	5.72574e+06	1.15172e+06	1.08149e+06	929209
8	L-5-oxoproline	2.7355	1.4518	0.00011464	128.034	1.7	1.63702e+06	1.93958e+06	1.99827e+06	708624	678730	650643
209	cyanidin-3,5-di-O-glucoside	4.1025	2.0365	0.00012276	609.148	6.84	1.60255e+06	1.49648e+06	1.6824e+06	428217	414946	322317
176	4-methoxy-3-indolylmethyl GSL	6.8399	2.774	0.00013249	477.064	7.35	1.44178e+06	2.10437e+06	2.09682e+06	256804	295652	272549
151	progoitrin	93.588	6.5482	0.00016524	388.038	1.27	1.31503e+07	1.33841e+07	2.54239e+07	213949	235325	105910
150	glucobrassicanapin	13.414	3.7457	0.0001729	386.059	4.28	2.61825e+07	2.12057e+07	3.78872e+07	2.41286e+06	2.15074e+06	1.79342e+06
141	3-caffeoylquinic acid	7.1151	2.8309	0.0001781	353.089	4.6	310853	354831	296208	54840.8	46062.1	34286.9
143	feruloyl glucose	0.28431	-1.8145	0.00034259	355.104	5.93	125694	90594.2	119675	411906	410471	359311
148	1-O-β-D-glucopyranosyl sinapate	296.14	8.2102	0.00039187	385.115	6.57	192648	145632	201614	0	0	1302.2
145	gluconapin	4.376	2.1296	0.00047577	372.043	2.53	1.46311e+07	1.43062e+07	1.99414e+07	4.15445e+06	3.93289e+06	3.08245e+06
273	qn-3-O-diglucoside-7-O-glucoside	3.2027	1.6793	0.00048281	787.196	4.88	5.39203e+06	4.73518e+06	5.44379e+06	1.84717e+06	1.70335e+06	1.31136e+06
134	sinapoyl malate	0.10582	-3.2403	0.00050219	339.073	10.65	117364	118721	230551	1.46079e+06	1.49111e+06	1.45763e+06
266	km-3-O-feruloylsophoroside-7-O-glucoside	0.38348	-1.3828	0.00051408	947.247	7.23	109185	99073.6	132428	316838	295808	275754
40	2-coumaric acid	7.4662	2.9004	0.00053374	163.039	7.88	61635.9	40189.1	78210.7	0	0	0
90	D-mannose-6-phosphate	7.8775	2.9777	0.00062128	259.022	1.12	465107	848017	885194	0	0	0
267	km-3-O-glucoside	2.2801	1.1891	0.00093852	447.094	11.33	4.01945e+06	3.77906e+06	4.84527e+06	1.90648e+06	1.98976e+06	1.64915e+06
154	glucotropaeolin	433.53	8.76	0.00096028	408.044	4.67	125983	85364.3	397462	0	0	1003.08
157	gluconasturtiin	7.7522	2.9546	0.0010569	422.059	6.76	1228.85	2761.61	1725.32	0	0	0
260	is-3-O-glucoside-7-O-acetylglucoside	2.052	1.037	0.0010888	681.168	9.49	395580	341473	441338	206169	189048	179056
142	ferulic acid hexoside	9.3028	3.2177	0.0015677	355.104	5.37	2025.18	997.852	2546.64	0	0	0
3	glyceric acid	0.1651	-2.5986	0.0029043	105.018	1.25	1.33905e+06	572886	588067	4.34782e+06	5.67548e+06	5.11874e+06
74	mucic acid	60.2	5.9117	0.0029385	209.03	1.21	394868	312349	464289	6144.6	12086.6	0
65	N-acetylglutamate	0.16807	-2.5729	0.0031043	188.056	1.74	11099.9	23305.5	11622.9	111417	96256.8	66193.8
250	delphinidin-3-O-beta-glucopyranoside	11.044	3.4652	0.0032412	463.09	10.16	2137.13	1337.85	617.618	0	0	0
144	sinigrin	10.032	3.3265	0.0032984	358.028	1.67	4779.75	2832.14	9435.39	0	0	0
158	putative hydroxycinnamic acide derivative	0.082583	-3.598	0.0033889	431.193	7.48	0	0	0	773.328	766.427	245.753
169	glucoalyssin	9.3547	3.2257	0.0043456	450.058	1.77	563.224	427.929	1410.74	0	0	0
146	3-hydroxypropyl-GSL	17.041	4.0909	0.0053518	376.034	2.49	8508.05	10929.1	11733.5	864.137	804.202	0
118	quercetin	21.417	4.4207	0.0069825	301.036	14.32	15028.3	37348.4	16354	1125.63	1807.01	276.576
112	13-hotre	16.515	4.0457	0.0070691	293.213	19.71	2464.8	2261.51	4004.61	263.249	221.17	0
127	9,10-dihome	2.909	1.5405	0.0086365	313.239	18.97	33528.3	19310.3	38851.8	10904.3	10399.6	10216
156	glucoerucin	9.9124	3.3092	0.010088	420.047	4.92	5771.31	5629.31	22079.5	0	0	0
124	9-hpode	13.194	3.7218	0.010408	311.223	19.52	17286.9	5560.75	6276	1470.51	340.509	396.378
69	gluconate	2.0787	1.0557	0.011587	195.051	1.19	9.0436e+06	7.70247e+06	8.55033e+06	5.42695e+06	3.12307e+06	3.61937e+06
126	9,10-dihome	2.7003	1.4331	0.012414	313.239	18.69	33528.3	19310.3	38851.8	10904.3	10399.6	12652
6	threonine	0.41075	-1.2837	0.013615	118.05	1.18	58377.9	79938.7	83181.5	125560	186255	227436
155	glucoerucin	25.638	4.6802	0.015087	420.047	4.75	345.383	1189.92	3777.72	0	0	0
188	UDP-xylose	8.0178	3.0032	0.015947	535.037	1.13	5206.95	3805.24	8341.58	0	1546	0
73	sinapaldehyde	8.1819	3.0324	0.017003	207.066	6.46	2678.71	1548.79	1764.73	363.867	307.095	0
30	2,5-dihydroxybenzoic acid	12.706	3.6674	0.01726	153.018	3.87	2828.12	724.711	2438.15	336.793	0	0
79	sinapic acid	4.6871	2.2287	0.023769	223.061	10.4	1178.17	2741.85	1007.56	275.637	568.646	207.028
46	homogenentisic acid	2.9365	1.5541	0.029339	167.034	10.88	4420.12	3779.85	5836.42	2668.61	874.725	1236.64
189	UDP-xylose	6.584	2.719	0.038534	535.037	1.4	17170.5	22014.6	62822.2	0	0	11066.6
53	2-isopropylmalic acid	39.06	5.2876	0.040316	175.06	5.85	626.512	368.996	7652.38	0	0	0
208	km-3,7-diglucoside	2.2678	1.1813	0.043803	609.148	5.19	22878.2	16691.5	26980.8	11912.9	11966.1	5467.45
OrS3P vs. ZSS3P
Code	Compounds name	FC	log2(FC)	p.val	MZ	RT	OrS3P_1	OrS3P_2	OrS3P_3	ZSS3P_1	ZSS3P_2	ZSS3P_3
148	1-O-β-D-glucopyranosyl sinapate	5.2056	2.3801	8.0447e-07	385.115	6.57	315004	284534	289159	0	0	0
170	glucoalyssin	172.7	7.4321	2.9522e-05	450.059	1.28	4.19686e+06	4.39729e+06	4.8113e+06	39515	19079.5	19028.3
218	is-3,7-di-O-glucoside	4.9834	2.3171	3.7702e-05	639.158	7.1	2.95113e+06	3.40211e+06	3.24506e+06	560465	656394	709192
250	delphinidin-3-O-beta-glucopyranoside.1	5.3781	2.4271	4.297e-05	463.09	10.16	9.06273e+06	1.14893e+07	1.02096e+07	1.99178e+06	2.02155e+06	1.70645e+06
174	qn-3-O-glucoside	5.3781	2.4271	4.297e-05	463.089	10.16	9.06273e+06	1.14893e+07	1.02096e+07	1.99178e+06	2.02155e+06	1.70645e+06
209	cyanidin-3,5-di-O-glucoside	3.4865	1.8018	8.2803e-05	609.148	6.84	835110	1.02786e+06	1.03378e+06	292354	274867	263632
273	qn-3-O-diglucoside-7-O-glucoside	3.0746	1.6204	0.00010165	787.196	4.88	3.13487e+06	3.64131e+06	3.73941e+06	1.20763e+06	1.1766e+06	1.03594e+06
162	glucoraphanin	128.93	7.0104	0.00010653	436.043	1.26	1.43822e+06	1.43762e+06	1.342e+06	15809.5	5333.4	11571.6
266	km-3-O-feruloylsophoroside-7-O-glucoside	0.35664	-1.4874	0.00011993	947.247	7.23	69450.9	85051.6	85174.7	231307	219318	221409
24	2-oxoglutarate	0.32352	-1.6281	0.000166	145.013	1.66	76940.6	70663.7	76226.8	196366	250048	245454
154	glucotropaeolin	6.6347	2.73	0.00016893	408.044	4.67	127024	79925.9	111221	0	0	0
134	sinapoyl malate	0.079837	-3.6468	0.0003722	339.073	10.65	49140.3	89312.4	103937	1.05253e+06	1.044e+06	939510
251	petunidin-3-O-beta-glucopyranoside	6.8567	2.7775	0.00042986	477.105	11.59	1.16631e+07	1.3901e+07	1.26702e+07	6.53739e+06	6.69919e+06	6.10532e+06
73	sinapaldehyde	7.0016	2.8077	0.00043491	207.066	6.46	857.93	639.584	1189.37	0	0	0
144	sinigrin	7.5785	2.9219	0.0004892	358.028	1.67	3326.68	1952.68	3599.68	0	0	0
159	naringenin-7-O-glucoside	0.26456	-1.9183	0.00079644	433.115	11.91	31821.6	52972.2	40364.6	161483	157767	153831
126	9,10-dihome	3.6019	1.8488	0.00080827	313.239	18.69	36128.5	32156.5	26281.5	7919.55	7647.8	10687.4
142	ferulic acid hexoside	6.5999	2.7224	0.00087421	355.104	5.37	584.21	553.894	1055.29	0	0	0
40	2-coumaric acid	0.35079	-1.5113	0.00098804	163.039	7.88	26563.7	31731.8	36187.7	98999.1	94470	75874.1
260	is-3-O-glucoside-7-O-acetylglucoside	2.2793	1.1886	0.0010069	681.168	9.49	253512	312037	301816	141652	128037	110851
150	glucobrassicanapin	18.322	4.1955	0.0012349	386.059	4.28	9.59748e+06	1.20091e+07	1.55449e+07	1.1567e+06	504087	366939
141	3-caffeoylquinic acid	17.87	4.1595	0.0014886	353.089	4.6	117961	117006	191196	13748.3	5803.21	4295.94
56	cyclamate	0.13285	-2.9122	0.0018899	178.05	2.01	0	0	0	279.949	662.389	322.064
151	progoitrin	416.32	8.7016	0.0020413	388.038	1.27	7.48414e+06	8.56189e+06	1.24512e+07	61539.6	3374.1	3536.31
96	naringenin	0.14618	-2.7742	0.0032326	271.061	15.33	1005.63	1230.64	966.06	8185.27	9841.41	3880.42
208	km-3,7-diglucoside	7.5204	2.9108	0.0044482	609.148	5.19	76445.8	118057	42095.2	10072.4	7820.45	13567.9
85	uridine	0.036053	-4.7937	0.0051608	243.063	1.68	0	1508.08	845.668	20455.7	23057.4	26463.5
145	gluconapin	5.8249	2.5422	0.0063107	372.043	2.53	5.30436e+06	7.17383e+06	1.09722e+07	2.10119e+06	1.06271e+06	861992
66	5-hydroxyindoleacetic acid	11.117	3.4746	0.0072568	190.051	6.58	2612.01	2369.75	2217.65	462.594	0	0
146	3-hydroxypropyl-GSL	12.436	3.6365	0.0076735	376.034	2.49	925.872	1529.06	4453.74	0	0	0
3	glyceric acid	0.26942	-1.8921	0.0083891	105.018	1.25	2.14804e+06	955634	1.24914e+06	4.19333e+06	6.88467e+06	5.07838e+06
156	glucoerucin	15.055	3.9122	0.0084817	420.047	4.92	865.854	1908.79	5046.7	0	0	0
118	quercetin	15.699	3.9726	0.0086971	301.036	14.32	37783.3	47983	31522.2	5822.69	904.178	744.168
176	4-methoxy-3-indolylmethyl GSL	8.2232	3.0397	0.0093318	477.064	7.35	827415	797540	1.27077e+06	224590	82233.8	45316.9
267	km-3-O-glucoside	2.3516	1.2337	0.0093773	447.094	11.33	1.75671e+06	2.87449e+06	2.87778e+06	1.19151e+06	1.06058e+06	940982
274	qn-3-O-sinapoylsophoroside-7-O-glucoside	0.30404	-1.7177	0.010439	993.253	6.44	3386.53	2568.28	6482.98	14359.7	12377.2	14171.5
55	4-hydroxy-3-methoxycinnamaldehyde	34.319	5.1009	0.011306	177.058	4.37	7427.03	1074.17	5355.81	0	288.407	0
114	9-kode	17.196	4.104	0.012243	293.213	20.78	226.024	1638.51	467.534	0	0	0
112	13-hotre	3.8342	1.9389	0.014189	293.213	19.71	2616.21	3091.7	3395.8	368.715	889.129	1116.48
18	D-(+)-malic acid	7.0083	2.8091	0.020309	133.013	7.49	645497	551448	243621	25003.5	54377.7	126170
14	L-β-homovaline	0.18933	-2.401	0.023335	130.086	2.15	7507.65	0	0	15927.2	23013.4	16574.5
217	is-3,7-di-O-glucoside	2.7573	1.4632	0.023832	639.158	8.68	17226.4	10321.4	10892.8	3013.59	6973.2	3954.8
127	9,10-dihome	2.3519	1.2338	0.025107	313.239	18.97	36128.5	32156.5	26281.5	7919.55	14923.2	17365.5
165	indolylmethyl GSL	3.8803	1.9562	0.034779	447.054	5.62	2.94439e+06	4.75486e+06	8.945e+06	2.18546e+06	1.25441e+06	849553
69	gluconate	2.6206	1.3899	0.04887	195.051	1.19	4.29288e+06	5.15748e+06	9.46345e+06	3.68734e+06	1.90892e+06	1.62104e+06

## Sheet: Table S5
Supplementary Table S5. The main characteristics of cDNA libraries and RNASeq data of OrP petals
cDNA libraries	Raw reads	Q20(%)	Q30(%)	GC(%)	Clean reads	Q30(%)	GC(%)	Sample name	Total reads and Percentage	Total Mapped reads and Percentage	Fully match and Percentage	Unique match and Percentage	Multiposition match and Percentage	One Best Score match and Percentage	Total unmatched reads and Percentage
OrB5P_1.1	31151936	0.99954	0.95622	47	29838325	0.98063	47	OrB5P_1	59676650	55168350	36772674	40289747	14878603	52293006	4508300
OrB5P_1.2	31151936	0.99901	0.9513	47	29838325	0.9784	47		1	0.9245	0.6162	0.6751	0.2493	0.8763	0.0755
OrB5P_2.1	23229741	0.99952	0.95234	47	22070037	0.9789	47	OrB5P_2	44140074	40305256	26204710	29233480	11071776	38220627	3834818
OrB5P_2.2	23229741	0.9988	0.94204	47	22070037	0.97331	47		1	0.9131	0.5937	0.6623	0.2508	0.8659	0.0869
OrB5P_3.1	24039685	0.99954	0.95604	46	22941125	0.98142	47	OrB5P_3	45882250	42122859	28212460	30767203	11355656	39908699	3759391
OrB5P_3.2	24039685	0.99886	0.94467	46	22941125	0.97503	47		1	0.9181	0.6149	0.6706	0.2475	0.8698	0.0819
OrB8P_1.1	25725496	0.99959	0.95576	46	24617533	0.98113	46	OrB8P_1	49235066	45031019	29741485	32693853	12337166	42737105	4204047
OrB8P_1.2	25725496	0.99887	0.94457	46	24617533	0.97511	46		1	0.9146	0.6041	0.664	0.2506	0.868	0.0854
OrB8P_2.1	28238749	0.99952	0.95678	47	27071589	0.98099	47	OrB8P_2	54143178	49890857	33164017	36309442	13581415	47327852	4252321
OrB8P_2.2	28238749	0.99892	0.94912	47	27071589	0.97714	47		1	0.9215	0.6125	0.6706	0.2508	0.8741	0.0785
OrB8P_3.1	22417704	0.99948	0.95677	46	21437135	0.9801	46	OrB8P_3	42874270	39507728	26614152	28889060	10618668	37448273	3366542
OrB8P_3.2	22417704	0.99903	0.95853	46	21437135	0.98211	46		1	0.9215	0.6207	0.6738	0.2477	0.8734	0.0785
OrS1P_1.1	33461261	0.99952	0.95566	46	31832494	0.98026	46	OrS1P_1	63664988	58429256	38593431	42294029	16135227	55348080	5235732
OrS1P_1.2	33461261	0.99897	0.95093	46	31832494	0.97794	46		1	0.9178	0.6062	0.6643	0.2534	0.8694	0.0822
OrS1P_2.1	25583724	0.99944	0.95475	46	24486853	0.97946	46	OrS1P_2	48973706	44987444	29542571	32665625	12321819	42724634	3986262
OrS1P_2.2	25583724	0.99896	0.95532	46	24486853	0.98069	46		1	0.9186	0.6032	0.667	0.2516	0.8724	0.0814
OrS1P_3.1	31084030	0.99958	0.95641	46	29706695	0.98011	46	OrS1P_3	59413390	55153317	36513913	40106086	15047231	52353416	4260073
OrS1P_3.2	31084030	0.99912	0.95483	46	29706695	0.97995	46		1	0.9283	0.6146	0.675	0.2533	0.8812	0.0717
OrS3P_1.1	30844908	0.99947	0.95442	46	29490370	0.9792	46	OrS3P_1	58980740	54441010	35403570	39434832	15006178	51646539	4539730
OrS3P_1.2	30844908	0.99895	0.95548	46	29490370	0.98078	46		1	0.923	0.6003	0.6686	0.2544	0.8757	0.077
OrS3P_2.1	26912986	0.99949	0.9554	46	25740418	0.97983	46	OrS3P_2	51480836	47198368	30805702	34163722	13034646	44730941	4282468
OrS3P_2.2	26912986	0.99912	0.9545	46	25740418	0.97992	46		1	0.9168	0.5984	0.6636	0.2532	0.8689	0.0832
OrS3P_3.1	25597549	0.9995	0.95559	46	24441714	0.9799	46	OrS3P_3	48883428	45160549	30024488	33047718	12112831	42876527	3722879
OrS3P_3.2	25597549	0.99893	0.95349	46	24441714	0.97949	46		1	0.9238	0.6142	0.6761	0.2478	0.8771	0.0762

## Sheet: Table S6
Supplementary Table S6. The DEGs in the comparison group of ‘OrP’ vs. ‘ZS11’
OrB5P vs. ZSB5P UP
Gene ID	log2FoldChange	pvalue	FDR	OrB5P_1	OrB5P_2	OrB5P_3	ZSB5P_1	ZSB5P_2	ZSB5P_3
BnaA09G0187400ZS	11.0556	2.62317e-239	1.11978e-234	1036.1	1077.13	1212.11	0.41746	0.638004	0.203423
BnaC09G0570900ZS	5.71289	5.46375e-188	7.77455e-184	178.863	178.846	148.405	3.45876	3.18135	2.85207
BnaA02G0068400ZS	9.16299	4.61966e-183	4.9301e-179	923.647	808.465	1080.29	1.31474	1.71101	1.24726
BnaA01G0417500ZS	7.48249	2.92643e-167	2.49847e-163	463.975	435.272	431.705	3.05027	1.73312	2.23573
BnaA01G0416300ZS	8.24693	1.9077e-165	1.16337e-161	119.542	95.443	114.666	0.196817	0.353451	0.38346
BnaC08G0116200ZS	10.4698	1.00117e-153	4.27379e-150	455.08	694.112	779.521	0.293507	0.239046	0.482492
BnaA01G0401000ZS	5.84917	2.39829e-136	8.5315e-133	220.726	157.117	177.124	2.43824	3.04601	3.63248
BnaA01G0403600ZS	8.03356	5.57105e-132	1.82936e-128	40.5069	38.6464	41.8056	0.106713	0.160454	0.124339
BnaA01G0404200ZS	4.54686	1.46656e-130	4.17363e-127	468.536	375.031	396.907	15.5463	17.8117	19.8922
BnaA09G0045000ZS	6.44287	4.75098e-128	1.26756e-124	332.913	365.775	536.467	3.72182	5.50675	4.22972
BnaA01G0402800ZS	5.60896	9.83554e-119	2.09321e-115	57.1787	50.8655	58.0558	0.886234	1.10861	1.29168
BnaA01G0404000ZS	5.94596	1.02974e-118	2.09321e-115	43.2394	68.0013	55.6679	0.920888	0.934338	0.736084
BnaA09G0581000ZS	8.08672	1.29019e-117	2.39459e-114	91.6556	76.7854	86.3043	0.29532	0.163356	0.321962
BnaA01G0402200ZS	4.90605	2.50698e-114	4.28071e-111	349.686	386.105	383.311	9.74562	11.1209	15.4886
BnaA01G0407300ZS	7.60069	1.11573e-113	1.83185e-110	72.0249	77.284	72.8868	0.270485	0.22278	0.470148
BnaC01G0158400ZS	12.8509	2.42144e-106	3.3344e-103	805.712	966.77	1041.43	0	0	0.0571878
BnaC07G0215000ZS	5.78351	1.10348e-104	1.38545e-101	28.3291	30.8679	24.9731	0.46107	0.505075	0.468692
BnaA01G0393300ZS	4.7173	7.32547e-104	8.68638e-101	43.3344	43.9123	46.6229	1.94458	1.60649	1.38025
BnaA07G0097200ZS	4.31338	6.89427e-103	7.58418e-100	778.644	724.015	687.496	40.6232	39.9227	28.7236
BnaA01G0127300ZS	13.4104	6.92895e-103	7.58418e-100	1061.57	1129.24	1381.34	0	0	0
BnaA01G0417400ZS	6.46434	1.48495e-102	1.58474e-99	85.6	77.9696	88.1707	0.543536	0.65314	1.36709
BnaC07G0445600ZS	8.1302	4.37277e-95	4.05793e-92	143.715	179.175	220.471	0.402696	0.996457	0.17543
BnaC09G0215200ZS	9.73029	1.10979e-91	9.47499e-89	936.115	276.998	646.076	0.446946	0.747024	0.217801
BnaA01G0419800ZS	7.50372	7.51129e-89	6.28709e-86	12.2738	11.8191	14.4839	0.0640338	0.0638161	0.0464916
BnaA01G0422600ZS	8.87148	5.53497e-87	4.29594e-84	64.527	60.0679	87.5435	0.125014	0.10386	0.0909772
BnaC03G0351200ZS	5.51913	1.94431e-86	1.45612e-83	105.512	81.3042	60.0231	2.00118	1.44036	1.39571
BnaA08G0082300ZS	7.67841	2.33564e-86	1.6899e-83	1034.35	930.44	330.615	3.58734	3.16517	2.78564
BnaA01G0399900ZS	7.53157	3.38142e-86	2.40576e-83	7318.79	3795.78	4839.58	35.9039	26.5308	11.0564
BnaA01G0399200ZS	6.28695	7.37746e-85	4.92077e-82	96.2923	197.309	217.851	1.79911	2.24507	1.80392
BnaA01G0414100ZS	5.9804	2.13296e-83	1.339e-80	48.2996	45.084	39.6829	0.325864	0.939492	0.631008
BnaA01G0413400ZS	5.03837	1.51825e-82	9.00153e-80	81.5257	77.8203	74.1989	2.57012	2.11213	2.1834
BnaA01G0137500ZS	9.15782	2.29047e-82	1.33939e-79	126.463	97.9302	91.3349	0.12244	0	0.222153
BnaC01G0175900ZS	6.50804	2.73074e-82	1.57527e-79	280.772	211.019	200.316	3.14395	2.617	1.07355
BnaA01G0400600ZS	4.82341	1.22672e-81	6.89032e-79	251.397	239.899	233.517	9.10602	7.2833	8.74334
BnaA01G0392700ZS	6.51689	3.90223e-80	2.13562e-77	273.967	126.87	136.142	1.2616	1.8836	1.96039
BnaA01G0413300ZS	3.2103	5.88528e-79	3.14039e-76	57.281	55.1095	57.5865	5.36193	6.05452	6.78603
BnaA01G0418000ZS	11.1637	6.94797e-79	3.66166e-76	252.717	342.056	510.526	0	0.139175	0
BnaA05G0483200ZS	3.95736	1.8409e-77	9.46799e-75	221.478	176.429	187.187	12.5352	11.413	14.2363
BnaA05G0458500ZS	5.4758	6.33555e-76	3.10864e-73	154.182	119.463	149.451	4.60594	2.67182	2.00144
BnaA01G0194400ZS	4.70103	1.28354e-73	5.82893e-71	9.81657	9.2246	9.92283	0.255136	0.410947	0.358488
BnaA01G0405700ZS	3.87392	8.25501e-72	3.55949e-69	23.4442	19.1956	20.0134	1.21697	1.43082	1.52313
BnaA07G0287000ZS	11.7092	3.58837e-70	1.47289e-67	423.814	553.173	698.913	0	0	0
BnaA01G0405500ZS	9.74151	5.33195e-70	2.14727e-67	51.9717	50.2158	55.1775	0.0327032	0	0.0476561
BnaA06G0310800ZS	6.56174	1.49395e-68	5.90497e-66	43.1675	30.8761	44.3312	0.461472	0.143357	0.461643
BnaC07G0307200ZS	3.38766	2.62834e-68	1.01999e-65	275.032	200.219	238.794	24.8809	21.6679	20.2895
BnaA01G0389300ZS	4.89712	1.68343e-67	6.3595e-65	9.94131	9.09125	12.368	0.358727	0.345715	0.274702
BnaA08G0036500ZS	3.33892	3.07911e-67	1.13311e-64	1992.24	1941.73	1769.6	188.675	198.518	209.555
BnaA01G0404100ZS	7.41875	6.60105e-67	2.36795e-64	363.422	277.89	288.9	0.477551	1.55948	2.10615
BnaA01G0409500ZS	9.62047	7.91894e-67	2.79375e-64	27.3503	34.0297	32.5907	0	0.0525909	0
BnaA01G0398400ZS	5.28806	9.68013e-67	3.38709e-64	14.3071	17.4672	19.0956	0.315964	0.437544	0.434022
BnaC04G0156600ZS	10.0481	1.75606e-66	6.04536e-64	240.472	212.465	222.664	0.134797	0.113018	0
BnaA01G0394300ZS	4.19034	7.27917e-66	2.4276e-63	79.5194	75.5591	74.6708	3.19528	3.41446	5.51244
BnaA10G0196600ZS	10.6384	2.54459e-65	8.42041e-63	474.442	350.346	402.89	0	0	0.13771
BnaA01G0416200ZS	4.36813	5.87429e-64	1.85463e-61	175.842	127.349	114.631	4.95891	6.66453	7.94771
BnaA09G0234100ZS	4.65482	8.90507e-64	2.77474e-61	19.8153	23.4559	22.9225	1.09912	0.849968	0.551876
BnaA03G0469300ZS	3.90563	2.47919e-63	7.66897e-61	114.503	135.445	155.205	7.35665	11.0375	7.98802
BnaA01G0410800ZS	6.86766	2.66995e-63	8.19962e-61	50.9352	83.1697	80.398	0.740243	0.624978	0.127867
BnaA02G0234500ZS	4.46201	4.83787e-62	1.44419e-59	252.576	253.935	235.827	12.6493	12.614	8.59314
BnaA08G0317300ZS	11.0753	5.49637e-62	1.62937e-59	139.235	132.816	144.169	0	0	0
BnaA02G0154300ZS	2.53826	5.71836e-62	1.68349e-59	419.642	367.41	396.548	68.9228	73.2234	62.6371
BnaA01G0402100ZS	5.8602	6.54719e-62	1.91429e-59	18.3944	19.9741	19.4425	0.128062	0.20775	0.534138
BnaC04G0094900ZS	4.52089	1.38757e-61	4.02944e-59	110.966	81.4323	65.6182	4.6714	3.36201	3.00785
BnaC03G0399700ZS	3.01311	1.718e-61	4.95527e-59	26.7046	23.6744	26.5563	3.24907	3.3725	2.57559
BnaA01G0393700ZS	10.4066	8.14519e-61	2.24324e-58	23.9487	37.6173	33.7399	0.016478	0	0
Bnascaffold0026G0068100ZS	4.59767	1.12383e-60	3.01722e-58	41.3739	27.5917	31.2745	1.06457	1.31255	1.5494
BnaC09G0492500ZS	11.05	2.15875e-60	5.68843e-58	351.508	439.068	550.855	0	0	0
BnaA01G0388200ZS	5.60495	1.32966e-59	3.35861e-57	16.6947	12.3448	13.8645	0.477104	0.427636	0.1492
BnaA03G0428500ZS	5.24047	2.06919e-59	5.16548e-57	134.812	93.6732	99.8836	2.78708	3.3927	1.8758
BnaA01G0421500ZS	7.04962	3.42724e-59	8.50594e-57	11.1851	10.7116	12.0797	0.0991813	0.0822034	0.0360818
BnaA01G0410200ZS	5.77852	2.95504e-58	7.04719e-56	8.30672	10.2893	9.5493	0.242651	0.162422	0.088707
BnaA01G0410600ZS	6.37515	5.29696e-58	1.24926e-55	8.01464	7.51368	9.25701	0.114657	0.0953541	0.041614
BnaA01G0414600ZS	9.48374	1.11375e-57	2.56993e-55	260.098	235.753	250.513	0.228568	0	0.16726
BnaA01G0413500ZS	5.09595	1.92442e-57	4.34653e-55	44.3088	29.2808	39.4315	1.19271	0.642481	1.17685
BnaA01G0358800ZS	4.10233	4.06422e-56	8.85171e-54	22.2521	23.0558	22.8637	1.13176	1.29909	1.31807
BnaA01G0419400ZS	10.0135	5.46868e-56	1.18501e-53	23.2307	61.6062	64.8751	0	0	0.0353908
BnaC08G0007500ZS	10.6829	9.48129e-56	2.03386e-53	138.837	102.37	116.984	0	0	0
BnaA03G0114900ZS	2.90472	1.39871e-55	2.97055e-53	32.8752	32.5617	29.7857	4.50179	4.15273	4.30845
BnaA01G0417100ZS	9.80813	1.5469e-53	3.07135e-51	15.9058	18.7205	16.2401	0	0	0.0105723
BnaC07G0091100ZS	2.41968	5.00162e-53	9.70496e-51	139.829	140.44	165.621	25.9884	29.1107	27.7409
BnaA09G0407500ZS	3.19379	1.1786e-52	2.25615e-50	94.2964	101.835	98.2124	12.9297	10.386	8.80402
BnaA04G0165800ZS	6.31969	4.18455e-52	7.86917e-50	25.9353	15.2008	26.349	0.269213	0.150662	0.262144
BnaA01G0413900ZS	3.37828	4.30634e-52	8.06269e-50	38.9503	31.6362	31.9875	2.6028	3.03813	3.81139
BnaA01G0416700ZS	9.72364	4.57699e-52	8.53199e-50	116.881	147.72	134.619	0	0	0.0905541
BnaA01G0417600ZS	9.9883	5.16159e-52	9.57992e-50	144.473	63.8307	83.9443	0	0	0.0472175
BnaA03G0072600ZS	4.9041	1.11497e-51	2.05155e-49	51.8013	105.215	73.9359	2.69245	2.26785	2.03148
BnaC05G0056900ZS	6.14414	1.73038e-51	3.14325e-49	55.1029	34.7539	28.6269	0.756108	0.411631	0.27384
BnaC04G0228600ZS	2.82172	3.79035e-51	6.76998e-49	70.9737	69.0497	66.4559	10.5008	9.322	9.68512
BnaA01G0415300ZS	6.38193	6.49956e-51	1.15126e-48	247.087	130.528	121.765	2.66964	1.76246	0.644722
BnaA10G0014800ZS	10.2816	1.38885e-50	2.44988e-48	211.306	231.314	265.239	0	0	0
BnaC07G0204600ZS	3.96611	1.51788e-50	2.66647e-48	241.527	242.651	297.595	10.2834	18.7525	19.0197
BnaA01G0416800ZS	5.66286	2.19557e-50	3.80993e-48	13.7338	10.7871	8.66629	0.172284	0.216636	0.168309
BnaA03G0366200ZS	3.3725	2.79227e-50	4.787e-48	6.65213	6.47258	6.51544	0.582382	0.561682	0.661895
BnaA09G0180300ZS	6.76993	6.15344e-50	1.04653e-47	1402.75	1433.5	2012.37	20.1946	11.0552	3.43056
BnaC05G0239100ZS	5.77396	1.43043e-49	2.38524e-47	55.5652	23.9336	26.0917	0.779951	0.497219	0.362289
BnaA01G0392200ZS	4.44436	3.55616e-49	5.86121e-47	11.7608	9.89209	11.0474	0.321548	0.566046	0.494305
BnaA01G0412200ZS	8.89752	4.53692e-49	7.44893e-47	10.349	11.3078	10.1949	0	0	0.0215651
BnaA01G0405800ZS	8.395	4.99107e-49	8.13201e-47	104.019	106.496	105.538	0.364901	0	0.133381
BnaC03G0284800ZS	6.2973	1.00662e-48	1.62154e-46	20.0951	27.9487	36.8308	0.255584	0.21255	0.370924
BnaA09G0483400ZS	3.34191	1.55708e-48	2.48017e-46	162.848	145.886	119.035	14.1052	16.0698	10.5803
BnaA01G0390200ZS	2.81634	1.98534e-48	3.15056e-46	26.363	25.2761	26.2587	3.19679	3.99769	3.48951
BnaA01G0416400ZS	5.49938	3.19432e-48	4.94055e-46	16.7324	18.852	17.2408	0.317611	0.478588	0.232553
BnaA01G0416100ZS	7.78359	7.41725e-48	1.13895e-45	142.775	50.4327	71.8924	0.480774	0.241677	0.0701446
BnaA01G0402500ZS	4.745	9.01255e-48	1.37895e-45	16.7833	18.2853	20.0409	0.69298	0.631819	0.553237
BnaA02G0116300ZS	4.05854	2.12789e-47	3.19842e-45	69.7111	57.0618	70.5251	2.38837	5.16326	3.75922
BnaC09G0616100ZS	3.24509	2.22959e-47	3.33953e-45	144.95	143.09	131.833	16.9746	12.517	15.0366
BnaA01G0392100ZS	6.25424	2.14714e-46	3.0861e-44	25.6014	21.3437	25.3582	0.328602	0.136346	0.299336
BnaA01G0421600ZS	9.93057	2.45613e-46	3.51836e-44	31.0913	29.3947	28.4691	0	0	0
BnaA01G0410700ZS	9.27924	9.53586e-46	1.33904e-43	304.123	217.212	213.23	0	0	0.23439
BnaA07G0140800ZS	3.52271	3.69239e-45	5.08454e-43	375.839	234.877	244.465	20.9432	28.4234	23.0914
BnaA01G0404500ZS	9.14081	1.57822e-44	2.12528e-42	18.5639	23.4844	23.3417	0	0	0.0230404
BnaA03G0120200ZS	5.77743	3.01385e-44	3.97083e-42	521.168	318.46	410.691	2.92009	6.223	10.1921
BnaA01G0410900ZS	5.53393	3.27416e-44	4.30053e-42	333.317	230.274	231.086	6.43667	2.30789	6.9594
BnaC01G0181400ZS	4.57202	4.08773e-44	5.32004e-42	49.551	46.1943	41.2762	2.76044	1.28199	1.63762
BnaA06G0093700ZS	3.56996	5.65643e-44	7.31702e-42	12.0324	13.3503	13.5435	0.896272	1.36424	0.913951
BnaA01G0358700ZS	3.20369	6.75512e-44	8.68562e-42	32.7072	34.9898	30.6826	3.34775	3.31332	3.69164
BnaA01G0417900ZS	9.0613	8.94504e-44	1.12972e-41	30.7457	25.0951	26.7171	0	0.0349261	0
BnaC06G0271900ZS	2.68123	1.54413e-43	1.90508e-41	157.246	201.376	147.531	27.2188	23.8847	24.7989
BnaA03G0504500ZS	4.05582	2.6217e-43	3.19757e-41	53.2166	64.5069	44.659	2.48379	2.38577	4.30303
BnaA08G0255100ZS	7.11241	7.57773e-43	9.0534e-41	52.1674	25.7194	28.7252	0.153939	0.254005	0.11178
BnaA03G0292400ZS	4.24522	8.72197e-43	1.03423e-40	66.2602	57.428	55.9549	4.90768	2.43118	2.04879
BnaA10G0067700ZS	3.58319	2.05927e-42	2.4018e-40	24.0072	18.5726	26.9629	2.18466	1.74831	1.70789
BnaC09G0417400ZS	9.74843	2.82509e-42	3.28603e-40	46.145	20.4445	31.7779	0	0	0
BnaA06G0110000ZS	3.64491	4.19972e-42	4.84534e-40	46.697	49.6155	36.0204	2.92529	4.5031	2.68589
BnaA09G0494800ZS	3.38396	5.27708e-42	6.02321e-40	230.695	193.631	238.563	28.1084	19.9339	15.4962
BnaA02G0035200ZS	5.21122	1.42654e-41	1.58583e-39	71.492	41.5134	53.7201	2.31543	1.13369	0.672817
BnaA09G0067900ZS	5.30486	2.04097e-41	2.23397e-39	32.8004	21.5452	26.2985	0.290055	0.869288	0.563038
BnaA01G0382800ZS	3.49504	4.11499e-41	4.4247e-39	17.4721	14.5335	19.4742	1.52955	1.79638	1.02306
BnaC09G0487600ZS	2.59182	5.21404e-41	5.56443e-39	27.6031	30.4323	27.1457	4.99664	5.0574	4.07074
BnaC07G0469700ZS	6.24259	9.03312e-41	9.42801e-39	91.221	48.9959	33.0308	1.03221	0.504258	0.26572
BnaC05G0226200ZS	3.13275	1.08889e-40	1.13096e-38	177.123	134.28	128.721	13.6739	20.3244	15.8545
BnaC09G0362400ZS	8.31378	2.10547e-40	2.17623e-38	120.868	105.985	78.3156	0.433446	0	0
BnaA01G0391900ZS	4.94532	5.9886e-40	6.0867e-38	8.47886	7.40341	6.98602	0.139577	0.234591	0.255288
BnaA01G0403400ZS	9.35836	1.96836e-39	1.95408e-37	29.4106	27.1816	23.1696	0	0	0
BnaC08G0439200ZS	5.78189	2.83651e-39	2.78356e-37	41.0408	42.78	38.5285	0.984227	0.939756	0
BnaC01G0001700ZS	4.55292	2.88706e-39	2.82667e-37	663.197	274.844	278.483	15.6959	16.6202	16.4956
BnaA01G0407400ZS	7.41503	8.41576e-39	8.07307e-37	14.768	31.8064	13.6412	0.151896	0.0642193	0
BnaA09G0235900ZS	8.62171	9.88122e-39	9.45762e-37	24.5805	28.9252	28.558	0.0567266	0	0
BnaA05G0480600ZS	4.81595	9.91128e-39	9.46516e-37	47.0749	32.5864	34.2983	0.751135	1.08562	1.85538
BnaA02G0129800ZS	3.1437	1.10107e-38	1.04682e-36	15.1799	12.1643	14.9995	1.58675	1.66153	1.40134
BnaC05G0050500ZS	3.98509	1.26769e-38	1.20256e-36	89.6046	109.627	79.2553	8.02957	5.151	3.49723
BnaA01G0411100ZS	6.16346	1.49967e-38	1.4132e-36	4.54388	8.07239	6.93606	0.0418262	0.137669	0.0304357
BnaA01G0411400ZS	9.24397	3.96453e-38	3.67908e-36	21.9096	28.7915	27.0981	0	0	0
BnaA01G0412700ZS	6.22235	5.28656e-38	4.87414e-36	28.4561	23.0662	26.1899	0.232991	0.285108	0.253481
BnaA01G0420600ZS	4.8535	6.11042e-38	5.62159e-36	3.19682	3.95448	4.07424	0.103105	0.15851	0.0751078
BnaC01G0009000ZS	2.38184	6.67122e-38	6.11118e-36	54.389	43.5728	51.2957	8.74267	10.5163	8.9158
BnaA01G0033700ZS	4.39366	8.08687e-38	7.36061e-36	24.588	36.0724	22.6436	1.33793	1.67352	0.709009
Bnascaffold0025G0033400ZS	2.9991	2.00043e-37	1.78649e-35	66.5135	46.2331	55.7399	7.25766	7.78755	5.83929
BnaA01G0403300ZS	9.28888	2.06831e-37	1.84326e-35	13.3324	27.9661	21.7009	0	0	0
BnaA01G0400000ZS	6.0136	2.93342e-37	2.59796e-35	6.44884	7.51656	7.66381	0.0678024	0.140071	0.0493372
BnaC09G0195300ZS	3.01326	3.17543e-37	2.78915e-35	16.1152	17.9242	14.9819	1.86494	2.26766	1.68808
BnaA08G0068400ZS	2.7151	3.65365e-37	3.20261e-35	102.331	74.5716	102.252	13.3867	15.8659	12.2911
BnaC04G0026900ZS	2.59175	4.3044e-37	3.74228e-35	139.93	105.958	138.816	19.1345	20.2708	23.7281
BnaA09G0427600ZS	6.35038	4.55293e-37	3.9423e-35	10.5087	5.94477	4.23971	0.0714662	0.0743566	0.0389809
BnaA02G0179800ZS	2.72034	6.71736e-37	5.7008e-35	102.549	82.5475	71.3556	14.5455	12.7191	11.048
BnaA10G0037800ZS	4.57551	7.25597e-37	6.13352e-35	18.4679	20.8884	19.4222	0.519107	1.03371	0.680766
BnaC08G0095900ZS	4.64328	1.22685e-36	1.0269e-34	15.8397	12.5423	13.2571	0.504503	0.730691	0.275772
BnaC04G0059600ZS	2.95501	6.71244e-36	5.47879e-34	37.4911	58.8967	42.2044	5.67902	5.46758	6.02013
BnaA01G0412400ZS	4.13791	1.02695e-35	8.28702e-34	9.39516	8.26409	9.09636	0.251618	0.703496	0.446229
BnaC05G0434000ZS	3.0249	1.13555e-35	9.12887e-34	67.3146	82.8913	56.8805	8.51345	9.17445	7.90805
BnaA01G0418500ZS	9.01501	2.29951e-35	1.83823e-33	24.9294	38.8718	35.5698	0	0	0
BnaC06G0083100ZS	7.12301	2.87275e-35	2.28791e-33	13.4165	35.6697	39.7735	0.24764	0.155008	0
BnaA10G0213600ZS	4.65159	3.15225e-35	2.50583e-33	14.0688	12.0718	15.1825	0.604052	0.564364	0.330798
BnaC06G0445800ZS	4.37921	3.18528e-35	2.52739e-33	612.602	255.348	427.698	22.3518	22.2062	11.8462
BnaA06G0023900ZS	4.51409	4.71928e-35	3.71691e-33	10.6899	9.94975	11.6211	0.160658	0.484338	0.584467
BnaA02G0071500ZS	4.86385	5.44279e-35	4.27885e-33	8.01625	10.7337	9.2877	0.145974	0.40222	0.284051
BnaA01G0408200ZS	8.9295	7.36278e-35	5.71459e-33	17.549	19.9606	22.9598	0	0	0
BnaC07G0422300ZS	4.69753	7.42478e-35	5.75225e-33	39.2186	27.1302	26.8293	1.78602	0.976601	0.511968
BnaA03G0035400ZS	3.79447	8.49964e-35	6.56117e-33	21.5102	30.0464	22.0347	2.19839	1.53268	1.41359
BnaC08G0284400ZS	3.61143	9.9814e-35	7.62229e-33	350.074	209.362	199.451	20.8329	24.0613	14.4021
BnaA09G0408000ZS	8.9001	1.0408e-34	7.93389e-33	8.64812	9.66817	9.59306	0	0	0
BnaA03G0453300ZS	2.6089	1.04596e-34	7.95898e-33	98.6755	82.7327	73.5692	11.778	15.603	11.5352
BnaA03G0447200ZS	6.25174	1.42955e-34	1.07627e-32	46.0146	20.3719	17.9531	0.498666	0.104125	0.2278
BnaA07G0379100ZS	4.61926	1.98799e-34	1.48623e-32	873.127	612.587	819.318	42.0392	28.6139	12.5039
BnaA01G0390600ZS	4.39136	2.28947e-34	1.70862e-32	6.67997	6.44498	9.13958	0.385226	0.35	0.229505
BnaA09G0437300ZS	3.03791	2.44604e-34	1.81594e-32	144.348	112.747	116.663	13.8403	19.6061	11.666
BnaA09G0165000ZS	2.25689	2.52093e-34	1.86829e-32	563.087	473.472	638.131	107.381	130.415	108.714
BnaC02G0510400ZS	6.9087	2.95157e-34	2.17988e-32	18.8827	16.2453	18.8912	0.0791659	0.0654472	0.11532
BnaA09G0123000ZS	3.12798	6.56754e-34	4.77607e-32	205.536	142.246	167.096	20.0161	21.3187	18.1618
BnaC01G0481500ZS	4.29075	7.23596e-34	5.24429e-32	22.8006	23.4558	22.0113	1.0638	1.3426	0.781237
BnaA01G0395500ZS	5.70096	7.30818e-34	5.28765e-32	3.40285	4.02802	4.82572	0.0858284	0.0535586	0.0467592
BnaA01G0405600ZS	3.28259	8.57105e-34	6.18042e-32	16.6356	14.1394	15.7772	1.77124	1.37061	1.44869
BnaA07G0245000ZS	5.8985	9.62785e-34	6.93075e-32	56.4122	27.7187	18.3926	0.221913	0.494781	0.540347
BnaC07G0466800ZS	4.03604	1.1544e-33	8.26833e-32	496.902	231.065	304.966	18.3827	26.2378	13.9817
BnaA02G0350100ZS	6.56156	1.71058e-33	1.201e-31	9.17677	5.2078	6.27	0.0292023	0.0476729	0.0634372
BnaA10G0027500ZS	4.93881	3.17579e-33	2.19011e-31	12.8345	9.83759	12.5118	0.617599	0.202202	0.224231
BnaA01G0418300ZS	8.74907	3.24519e-33	2.23436e-31	11.0215	11.3156	12.3056	0	0	0
BnaA02G0037500ZS	5.00652	3.70711e-33	2.52391e-31	74.8274	220.064	70.8038	3.29487	3.63063	3.2733
BnaA08G0243600ZS	3.65767	4.3374e-33	2.93896e-31	6.68875	9.56233	6.99224	0.573475	0.415476	0.643357
BnaC03G0400500ZS	7.25027	9.04268e-33	6.0694e-31	7.54895	9.98807	6.57424	0	0.0773604	0
BnaC09G0481200ZS	5.38625	9.13299e-33	6.12039e-31	2.61198	3.59728	3.93169	0.0355849	0.0594974	0.0905655
BnaC08G0101300ZS	4.48336	1.08277e-32	7.21084e-31	86.6075	42.8506	34.6586	2.94586	2.24246	1.60052
Bnascaffold0026G0004100ZS	6.64293	1.24311e-32	8.24007e-31	17.0956	25.4352	19.7251	0.0927716	0	0.271121
BnaA01G0420000ZS	8.0766	1.34913e-32	8.90131e-31	217.302	259.634	240.801	0	0.708093	0
BnaA09G0590500ZS	4.65661	2.06566e-32	1.35244e-30	61.3203	25.1932	37.9282	2.17472	1.2293	0.892563
BnaA01G0411000ZS	7.51685	2.54431e-32	1.66073e-30	7.33072	7.32165	8.88209	0.0315708	0	0.0229885
BnaA06G0103700ZS	2.81403	2.57127e-32	1.67576e-30	31.0189	41.5828	34.3905	4.52992	5.15436	5.26263
BnaC07G0506700ZS	4.2666	3.77071e-32	2.43516e-30	1877.07	981.639	901.156	66.3043	76.3428	34.3106
BnaC03G0666100ZS	6.51117	6.9144e-32	4.41199e-30	14.8136	10.9625	11.9853	0.0649976	0	0.189006
BnaA03G0415700ZS	3.97892	7.24929e-32	4.61189e-30	31.1313	33.5607	23.3389	2.39523	1.5425	1.35535
BnaA01G0384200ZS	3.81385	7.3204e-32	4.6502e-30	64.1075	47.1367	50.8279	3.29546	3.75664	3.96392
BnaA06G0016700ZS	8.60319	8.88228e-32	5.59243e-30	8.16061	9.01281	8.76738	0	0	0
BnaC07G0486100ZS	8.59952	9.2813e-32	5.83506e-30	22.1562	21.616	23.2029	0	0	0
BnaC08G0134400ZS	5.33316	1.12832e-31	7.06243e-30	59.17	42.1179	34.67	0.450047	0.750803	1.48272
BnaC09G0360600ZS	2.67323	1.19799e-31	7.47657e-30	14.285	17.2576	16.7859	2.7584	2.41715	2.21727
BnaC05G0016900ZS	8.05551	1.25015e-31	7.79072e-30	37.5731	65.4522	59.6873	0.174192	0	0
BnaC04G0589400ZS	3.89096	1.62108e-31	1.00437e-29	37.2998	33.134	48.4771	3.40132	2.82071	1.34341
BnaC01G0164400ZS	4.75277	6.15048e-31	3.69271e-29	51.9035	25.4409	42.223	2.03004	1.21159	0.573809
BnaC03G0729500ZS	7.91414	6.2542e-31	3.74971e-29	42.1284	30.7193	39.3524	0	0	0.0994513
BnaC01G0194500ZS	5.45906	6.70972e-31	4.01717e-29	328.867	129.081	129.74	6.45121	2.13286	2.27219
BnaC01G0357100ZS	3.07244	6.94129e-31	4.15e-29	67.0828	45.6569	59.0346	7.82541	6.89869	4.62241
Bnascaffold0027G0048700ZS	3.85456	7.81333e-31	4.64534e-29	17.385	11.3076	16.2505	0.87701	0.684317	1.31966
BnaA01G0395400ZS	7.94592	1.10014e-30	6.46868e-29	51.71	68.7403	42.7765	0	0	0.144779
BnaA09G0476900ZS	3.42613	1.17323e-30	6.87007e-29	1154.34	712.855	685.714	51.9697	93.4118	85.0002
BnaA06G0268100ZS	5.024	1.47528e-30	8.57994e-29	11.4728	8.97291	8.42763	0.251369	0.257523	0.228646
BnaA03G0195600ZS	8.52007	2.33201e-30	1.34163e-28	23.8397	19.0121	13.4164	0	0	0
BnaA09G0208400ZS	7.31305	2.38701e-30	1.37142e-28	6.62401	6.41257	7.09232	0	0.0260547	0.0227306
BnaA01G0413600ZS	8.4669	2.69806e-30	1.53977e-28	17.1068	12.6889	14.0484	0	0	0
BnaA02G0379600ZS	5.37306	5.77634e-30	3.25734e-28	5474.49	3640.84	2220.94	113.731	82.0632	24.0679
BnaA01G0420200ZS	8.41259	5.85273e-30	3.29606e-28	47.8182	41.2841	44.3473	0	0	0
BnaC05G0498400ZS	3.23756	6.52088e-30	3.6675e-28	158.401	107.699	130.158	15.3377	16.8559	8.72586
BnaA02G0146400ZS	7.39182	9.16976e-30	5.09023e-28	34.689	60.467	42.7693	0.379642	0	0
BnaC05G0207700ZS	3.63316	9.44559e-30	5.23653e-28	34.7718	25.2782	34.0978	3.47132	2.45745	1.60373
BnaA01G0402600ZS	6.31669	9.49926e-30	5.25946e-28	10.959	15.3213	15.0925	0.0813981	0.133093	0.118389
BnaA09G0241500ZS	5.5723	1.08141e-29	5.9779e-28	104.409	75.9374	83.2102	1.17157	0.485889	2.60806
BnaC01G0254600ZS	2.64675	1.16564e-29	6.40395e-28	55.799	57.7146	53.8859	9.47909	9.90202	7.67259
BnaA01G0387500ZS	4.32101	1.24731e-29	6.82628e-28	5.20806	5.00464	6.93404	0.356414	0.135696	0.284683
BnaC04G0262800ZS	3.30148	1.62407e-29	8.8542e-28	73.7178	47.87	56.0663	7.51298	5.78282	3.76705
BnaA05G0082000ZS	2.87465	1.84145e-29	9.98829e-28	204.318	147.798	116.169	24.6168	21.2395	18.2453
BnaA01G0416900ZS	8.3636	2.00123e-29	1.08274e-27	29.9826	25.5944	33.187	0	0	0
BnaC05G0128400ZS	2.48444	2.06766e-29	1.11585e-27	35.1111	38.1888	31.0652	4.91349	5.96776	7.27509
BnaA01G0418100ZS	8.35083	2.18717e-29	1.17886e-27	19.7863	19.6055	22.5185	0	0	0
BnaC03G0666000ZS	7.7305	2.20329e-29	1.18605e-27	10.8198	12.8216	12.4137	0	0	0.037796
BnaC08G0169400ZS	7.73942	2.52213e-29	1.35427e-27	11.4482	9.48362	8.93494	0	0	0.0307853
Bnascaffold0075G0000100ZS	2.62719	2.91926e-29	1.56162e-27	45.0539	42.223	52.9352	9.63836	6.2516	6.80891
BnaA01G0415900ZS	2.61058	3.75492e-29	1.99614e-27	30.3974	36.4267	36.5852	6.71523	4.80108	4.94743
BnaC06G0336200ZS	3.16869	4.17346e-29	2.20491e-27	21.2345	17.4929	19.5545	1.53221	1.75609	2.78835
BnaA10G0192400ZS	3.2474	7.05674e-29	3.69164e-27	40.2253	28.7158	22.8629	3.18248	3.76078	2.41233
BnaC06G0428600ZS	4.89406	7.36696e-29	3.83982e-27	60.3643	23.6556	22.6794	0.518337	1.25454	1.26776
BnaA01G0420700ZS	8.28458	1.0385e-28	5.36699e-27	7.79093	7.48618	6.26568	0	0	0
BnaA01G0389700ZS	2.85379	1.04549e-28	5.39658e-27	9.11096	10.2311	14.2293	1.72791	1.40236	1.3655
BnaA01G0421400ZS	8.26859	1.10517e-28	5.67719e-27	14.7111	14.4486	14.656	0	0	0
BnaC04G0020300ZS	3.49748	1.3243e-28	6.77838e-27	198.765	98.9253	124.912	13.3423	13.8127	8.15306
BnaA07G0286300ZS	3.22813	1.52229e-28	7.74534e-27	815.527	407.456	494.811	56.151	69.5145	47.5687
BnaC05G0433300ZS	6.78341	2.50112e-28	1.26203e-26	13.6601	10.8573	14.2057	0	0	0.153273
BnaC04G0444500ZS	8.23946	3.10272e-28	1.54771e-26	14.0604	19.059	15.8649	0	0	0
BnaC07G0094300ZS	8.25949	3.10353e-28	1.54771e-26	13.4461	18.6848	21.0417	0	0	0
BnaA01G0023600ZS	3.60327	3.18667e-28	1.58546e-26	562.685	308.23	408.166	35.7707	43.4109	19.9298
BnaA01G0420100ZS	8.22291	3.38622e-28	1.67887e-26	29.3599	24.1615	28.0843	0	0	0
BnaA06G0190700ZS	7.60639	3.62688e-28	1.79402e-26	47.1702	49.8158	39.1512	0.215913	0	0
BnaC06G0124700ZS	8.23479	4.15951e-28	2.05036e-26	16.6439	13.5322	20.1752	0	0	0
BnaA01G0413100ZS	6.56451	4.70939e-28	2.31607e-26	9.3276	16.3085	16.2531	0.0745374	0.0617537	0.10828
BnaA08G0070900ZS	3.42137	6.0182e-28	2.9327e-26	62.0539	33.0262	44.3335	4.74378	4.95633	2.80361
BnaA02G0215800ZS	3.41716	6.05045e-28	2.94506e-26	19.4629	15.3893	16.9008	1.35023	1.85791	1.43039
BnaA01G0413000ZS	4.09453	8.67367e-28	4.16961e-26	12.2196	20.3254	17.0151	1.29149	0.917092	0.410891
BnaC06G0044800ZS	6.70067	1.04513e-27	5.00163e-26	6.32923	5.17998	5.28061	0	0	0.0723041
BnaA01G0406400ZS	5.79407	1.48409e-27	7.03919e-26	7.79483	6.27717	5.08878	0.160902	0.0999662	0
BnaC03G0313400ZS	8.1633	1.94927e-27	9.14399e-26	21.4615	22.7613	32.1347	0	0	0
BnaA09G0213600ZS	8.15193	1.97149e-27	9.23808e-26	22.424	24.5448	31.6272	0	0	0
BnaA09G0432500ZS	4.03917	1.97701e-27	9.25379e-26	40.8656	35.478	44.193	3.86541	1.72099	1.15454
BnaA04G0171100ZS	3.66378	2.90367e-27	1.35024e-25	21.3006	23.321	17.3635	1.18954	1.50511	1.92732
BnaC08G0485100ZS	3.15448	3.04028e-27	1.41222e-25	63.6901	80.3762	61.3281	8.71721	8.83649	5.18854
BnaA02G0241400ZS	3.43406	3.06907e-27	1.42405e-25	15.6345	11.3995	17.8977	1.64177	1.2518	1.04868
BnaC03G0005100ZS	2.53343	4.70066e-27	2.17402e-25	21.9707	22.7607	24.7702	3.72773	4.69417	3.15889
BnaA01G0287200ZS	5.5708	5.44716e-27	2.5084e-25	6.12606	3.28463	5.33555	0.118434	0.02472	0.0863727
BnaA02G0054900ZS	4.03285	5.85162e-27	2.68596e-25	252.003	142.924	259.356	14.2717	16.4015	5.90387
BnaA01G0414500ZS	8.08238	7.854e-27	3.57814e-25	16.7692	12.4646	12.6653	0	0	0
BnaA02G0369900ZS	2.63463	8.01402e-27	3.64715e-25	23.4518	21.9012	18.3714	3.28201	3.94015	2.96841
BnaA06G0289400ZS	5.70239	8.78529e-27	3.9854e-25	37.6804	12.8546	11.4086	0.305845	0.201692	0.356037
BnaA08G0154200ZS	6.03652	1.22121e-26	5.46447e-25	13.7799	16.7162	19.3272	0.236918	0	0.261141
BnaA01G0413200ZS	2.62548	1.24119e-26	5.54807e-25	115.605	140.815	145.562	26.9753	21.6153	16.9504
BnaC01G0049800ZS	3.36049	1.80981e-26	8.02255e-25	8.53728	9.23574	8.82505	0.666494	0.80057	0.964026
BnaA01G0416600ZS	4.72731	1.88685e-26	8.35538e-25	7.89459	6.4214	5.58335	0.116036	0.0963396	0.394321
BnaC04G0553100ZS	4.38225	3.00211e-26	1.31171e-24	146.604	60.2328	52.9037	2.77732	2.92148	5.53113
BnaA09G0107600ZS	2.32907	3.31353e-26	1.44188e-24	68.2497	55.7197	61.5356	11.4093	12.7358	12.7178
BnaA10G0256900ZS	2.81925	3.52449e-26	1.53055e-24	516.479	536.058	474.658	47.2553	69.1844	95.5424
BnaC02G0374800ZS	8.03752	3.62109e-26	1.57091e-24	57.7025	33.092	54.7365	0	0	0
Bnascaffold0027G0015400ZS	5.02088	4.3692e-26	1.88778e-24	16.5908	17.5401	14.3611	0.537869	0.111391	0.589558
BnaA01G0388000ZS	5.32973	5.04976e-26	2.17522e-24	31.4612	21.9074	21.9608	0.579485	0.157378	0.705243
BnaA07G0028300ZS	8.0591	8.7524e-26	3.71394e-24	10.6867	15.7165	6.20135	0	0	0
BnaC04G0012500ZS	2.91137	8.86196e-26	3.75297e-24	182.531	119.642	164.467	17.104	27.1564	15.6939
BnaA09G0143600ZS	2.5388	1.11824e-25	4.69835e-24	139.217	123.832	117.767	22.2488	27.1922	15.7746
BnaC04G0601100ZS	3.75528	1.18114e-25	4.95288e-24	156.987	83.5621	101.502	12.0067	5.24517	6.99562
BnaA01G0251300ZS	7.92036	1.2737e-25	5.33056e-24	6.17582	5.60819	5.37107	0	0	0
BnaA10G0171800ZS	2.01089	1.50331e-25	6.28535e-24	323.967	308.888	283.254	79.3175	84.6014	60.4179
BnaA06G0190300ZS	3.34678	1.61209e-25	6.71764e-24	49.7964	80.8947	62.5694	3.49535	7.02471	7.37196
BnaC05G0050600ZS	4.93769	1.99906e-25	8.29309e-24	13.8135	15.9994	17.2122	0.275872	0.339736	0.604309
BnaC07G0334500ZS	3.99244	2.1589e-25	8.93016e-24	287.285	219.451	306.615	22.6205	17.9497	6.44188
BnaA01G0408100ZS	5.41351	2.69377e-25	1.10675e-23	12.2267	21.3264	18.3935	0.695795	0.184533	0.0535094
BnaA01G0387100ZS	2.44483	2.95584e-25	1.21209e-23	18.5683	13.9282	19.169	2.61114	3.79158	2.88683
BnaA03G0529000ZS	3.92823	3.4399e-25	1.40251e-23	1819.07	1022.77	848.191	84.7252	97.1054	38.2465
BnaA06G0358500ZS	3.46451	3.83652e-25	1.55975e-23	642.656	476.395	701.119	66.3198	64.0235	27.1781
BnaC03G0424400ZS	7.86797	4.02438e-25	1.63301e-23	23.0378	29.4382	26.1652	0	0	0
BnaA02G0016300ZS	3.15865	4.13081e-25	1.67461e-23	108.218	93.0853	139.109	12.5631	13.5086	11.1784
BnaC07G0076900ZS	3.54345	4.1855e-25	1.69356e-23	2.99167	3.18554	3.67817	0.191197	0.280505	0.296648
BnaA09G0130000ZS	5.35086	4.47828e-25	1.80518e-23	14.7164	10.5039	12.4654	0.211208	0.0867885	0.383456
BnaC04G0027000ZS	4.40587	5.70891e-25	2.29043e-23	37.4666	25.7493	36.8043	2.43501	1.1451	0.515512
BnaA09G0550600ZS	3.25847	6.1936e-25	2.47558e-23	127.908	81.1174	83.8102	9.19261	13.2105	7.02657
BnaA01G0406100ZS	6.76973	6.479e-25	2.58482e-23	20.886	17.3954	17.2779	0	0.21156	0
BnaA02G0118400ZS	2.25895	7.98177e-25	3.17249e-23	104.53	109.675	87.6768	23.5656	22.6989	15.765
BnaA06G0308400ZS	6.36054	8.29944e-25	3.29263e-23	61.507	26.2744	38.3365	0.749441	0	0.186442
BnaA09G0083100ZS	2.86882	8.60498e-25	3.40435e-23	12.931	10.8654	7.62351	1.25827	1.53531	1.3532
BnaA09G0232800ZS	2.98951	9.46909e-25	3.73238e-23	12.8078	13.1865	17.0111	1.21538	1.46463	2.35658
BnaA01G0103700ZS	2.99538	9.69323e-25	3.81368e-23	14.3917	16.8922	16.316	2.0138	2.09742	1.69091
BnaA09G0628100ZS	3.59443	1.14562e-24	4.49487e-23	267.386	186.757	191.924	24.6645	18.523	10.1866
BnaA05G0458700ZS	3.03546	1.37643e-24	5.38069e-23	15.9502	18.9556	15.5358	2.01483	2.03207	1.93309
BnaA07G0033700ZS	3.61906	1.37893e-24	5.38553e-23	62.9639	36.7629	65.437	5.64276	4.65204	2.31288
BnaC06G0377700ZS	4.52372	1.64185e-24	6.39481e-23	143.058	164.109	231.133	12.0096	6.26	2.3046
BnaC04G0462800ZS	3.20278	1.84869e-24	7.17427e-23	32.8303	22.5669	35.2481	4.42697	2.71136	2.12248
BnaA05G0101500ZS	5.46564	1.94514e-24	7.53485e-23	10.0928	8.82135	6.81456	0.282412	0.116981	0.0514565
BnaA03G0307900ZS	5.63428	3.17991e-24	1.21526e-22	13.9097	7.52761	14.6023	0.343606	0.0708238	0.124937
BnaA01G0402700ZS	4.12334	3.38695e-24	1.29207e-22	2.84393	3.29638	3.08852	0.224445	0.185759	0.0725713
BnaC03G0335900ZS	2.41159	3.85559e-24	1.46691e-22	20.2076	22.9707	18.8578	3.61802	4.88633	3.00152
BnaA01G0129100ZS	3.60549	3.97268e-24	1.51011e-22	11.5078	7.15891	9.11753	0.646683	0.625195	0.851634
BnaC08G0414100ZS	2.35959	4.22379e-24	1.60414e-22	43.4787	39.413	46.985	9.45944	9.86199	6.16609
BnaC01G0481400ZS	5.19838	4.44996e-24	1.68853e-22	34.4554	34.5006	27.4896	0.900007	0.504211	0.65975
BnaC08G0204400ZS	4.02152	4.8681e-24	1.8374e-22	15.0097	6.96555	11.5126	0.513876	0.624318	0.670298
BnaA02G0035300ZS	3.94367	5.2144e-24	1.96636e-22	727.831	403.394	536.8	48.5923	35.2323	14.5152
BnaA01G0412500ZS	4.50856	5.66053e-24	2.12708e-22	11.1022	7.52136	11.7466	0.499489	0.276342	0.364022
BnaC03G0696600ZS	5.81903	6.95902e-24	2.61043e-22	36.5358	22.2162	32.6846	0.744448	0.201291	0.181478
BnaA08G0025000ZS	4.56768	7.33225e-24	2.74561e-22	5.96674	8.49644	7.30046	0.359987	0.100209	0.305924
BnaC04G0608100ZS	2.42209	8.23579e-24	3.07585e-22	38.3714	30.1755	27.973	6.82405	5.96778	5.18798
BnaC01G0227000ZS	2.77178	9.89811e-24	3.68379e-22	300.833	148.589	197.297	32.2231	31.777	28.6804
BnaC01G0125700ZS	7.92164	1.21485e-23	4.5017e-22	93.9345	24.2399	27.774	0	0	0
BnaA01G0408400ZS	7.66364	1.53253e-23	5.62032e-22	13.5452	14.9679	13.0241	0	0	0
BnaA01G0412800ZS	2.48676	1.71944e-23	6.28959e-22	78.6101	98.1531	78.3043	17.5393	13.9476	14.4673
Bnascaffold0025G0021200ZS	3.7175	1.75881e-23	6.4281e-22	27.5232	20.3443	19.735	1.20654	2.01237	1.51774
BnaC09G0616400ZS	5.52838	1.91465e-23	6.9857e-22	360.774	247.692	271.832	5.38485	0	8.4759
BnaA08G0268600ZS	4.31375	2.10885e-23	7.66149e-22	1645.06	1205.84	1473.26	117.309	50.3831	25.5172
BnaA07G0288800ZS	6.63499	2.1893e-23	7.947e-22	1.80231	1.62693	2.35356	0	0.0237081	0
BnaA01G0384300ZS	3.9704	2.48175e-23	8.99329e-22	16.7132	19.2598	16.1822	1.27991	0.807226	0.942575
BnaA07G0123500ZS	3.67056	2.87923e-23	1.0372e-21	6.45799	9.43485	9.57735	0.504123	0.832335	0.489431
BnaC07G0473500ZS	3.92108	3.32362e-23	1.18926e-21	16.1023	11.3442	14.3889	0.962195	1.07248	0.467437
BnaA07G0105900ZS	3.96398	3.91191e-23	1.39276e-21	13.8675	12.3945	9.86781	0.544974	0.383071	1.13055
BnaA06G0372600ZS	2.39797	4.22804e-23	1.50155e-21	255.839	182.87	218.75	44.6227	48.3941	30.2915
BnaA03G0146400ZS	4.43605	4.31477e-23	1.52981e-21	9.50181	7.18982	6.73706	0.142675	0.34991	0.41596
BnaA01G0368400ZS	5.88683	4.78304e-23	1.68882e-21	46.9282	45.0603	58.9878	0.969828	0.396209	0.357911
BnaC01G0315600ZS	3.13075	5.11926e-23	1.80157e-21	81.8675	38.7104	42.0266	5.42094	6.97953	5.30984
BnaA01G0086600ZS	4.28347	5.30478e-23	1.86532e-21	12.7236	18.6341	12.1702	0.833091	0.687629	0.433931
BnaC03G0452300ZS	3.37374	5.51923e-23	1.93914e-21	1119.52	1064.1	844.54	154.843	72.5326	60.1182
BnaA09G0260600ZS	7.04683	5.96899e-23	2.08856e-21	5.60015	6.18249	8.56206	0	0	0.0350415
BnaA01G0416500ZS	7.60736	7.48425e-23	2.60169e-21	3.97485	2.77459	4.49622	0	0	0
BnaA10G0103400ZS	7.60078	7.49596e-23	2.60364e-21	40.0405	25.1513	35.8646	0	0	0
BnaA01G0401300ZS	7.57382	8.22164e-23	2.84875e-21	21.6423	25.6562	21.5462	0	0	0
BnaC04G0096400ZS	7.56862	1.1198e-22	3.8426e-21	17.6305	19.231	25.0889	0	0	0
BnaA09G0487000ZS	2.84036	1.26505e-22	4.31674e-21	10.9132	15.6267	15.5483	1.77251	2.15656	1.74658
BnaC07G0142000ZS	2.30131	1.49796e-22	5.10333e-21	31.5805	40.9702	44.495	7.12918	7.04349	9.10497
BnaA09G0147900ZS	3.50761	1.79292e-22	6.05986e-21	36.5741	18.6701	27.9523	3.0195	2.44541	1.47813
BnaA07G0296400ZS	4.35844	1.94998e-22	6.58551e-21	7.63886	9.888	10.6304	0.723725	0.266671	0.233988
BnaC04G0579600ZS	3.42232	2.07562e-22	6.99875e-21	319.07	173.904	187.288	22.4827	24.7377	10.8306
BnaC05G0297700ZS	7.5183	2.11981e-22	7.14209e-21	12.5856	10.6892	12.8011	0	0	0
BnaA04G0058700ZS	4.66493	2.34649e-22	7.87475e-21	786.237	272.087	393.682	27.1904	15.0173	6.15112
BnaC05G0465500ZS	3.88405	2.4105e-22	8.07688e-21	16.9166	12.3266	8.55097	1.02586	0.92918	0.392926
Bnascaffold0026G0042700ZS	4.6698	2.58703e-22	8.66156e-21	24.3512	11.3175	15.9924	0.664129	0.543112	0.483208
BnaA07G0364900ZS	3.1456	2.64049e-22	8.82673e-21	24.5143	12.8884	13.2153	1.65304	2.20493	1.59917
BnaC07G0052700ZS	6.93648	2.89321e-22	9.6564e-21	4.64391	6.72152	6.20199	0.044308	0	0
Bnascaffold0026G0060900ZS	5.17448	3.03186e-22	1.00955e-20	4.03881	3.57709	4.62562	0.127848	0.0705572	0.061948
BnaA01G0401400ZS	7.47754	4.15156e-22	1.37169e-20	5.93559	5.30151	5.27773	0	0	0
BnaA09G0479900ZS	3.1849	4.18397e-22	1.38132e-20	3.3749	2.80906	2.40301	0.377016	0.222636	0.285792
BnaA02G0312100ZS	2.09679	5.53298e-22	1.80299e-20	1689.73	1190.71	1452.18	352.379	395.701	280.219
BnaA02G0409000ZS	3.1778	5.92123e-22	1.92363e-20	12.0197	12.8789	11.3101	0.626117	1.26835	1.76138
BnaC01G0439300ZS	7.47887	6.27916e-22	2.03836e-20	11.7443	7.6021	10.4948	0	0	0
BnaA02G0209400ZS	4.18657	6.36387e-22	2.06429e-20	27.5479	25.326	10.701	0.802611	1.15263	1.09726
BnaC06G0357100ZS	5.8001	6.43884e-22	2.08544e-20	4.66823	5.67796	4.64253	0	0.0408439	0.10704
BnaA05G0497000ZS	2.93567	6.69725e-22	2.16257e-20	35.6757	19.5311	24.2545	3.20901	3.67832	3.20031
BnaA03G0147400ZS	2.50152	7.65178e-22	2.45778e-20	195.25	126.663	131.812	32.4775	27.1264	20.6093
BnaA01G0414700ZS	7.44159	7.78169e-22	2.49388e-20	47.291	40.9869	40.8434	0	0	0
BnaA01G0422200ZS	7.42557	1.05661e-21	3.35351e-20	4.75316	4.15306	4.97235	0	0	0
BnaC01G0044900ZS	3.13981	1.34276e-21	4.22713e-20	68.5532	30.0547	71.4042	6.12365	6.27356	5.87452
BnaA08G0155900ZS	3.71795	1.47772e-21	4.62809e-20	11.9277	9.83723	9.41949	1.00133	0.889848	0.267362
BnaC03G0553800ZS	7.41298	1.48694e-21	4.65013e-20	2.84639	3.06989	3.78101	0	0	0
BnaA02G0227600ZS	2.14761	1.51812e-21	4.74072e-20	65.5306	46.1117	65.5432	11.1292	14.9593	13.2717
BnaA10G0004100ZS	4.03965	1.60809e-21	5.007e-20	2577.67	1431.06	1819.25	122.549	157	39.985
BnaC07G0352100ZS	3.39165	1.84447e-21	5.73464e-20	40.7672	22.024	21.6796	2.12455	3.40203	1.93195
BnaA05G0010000ZS	3.77584	1.85316e-21	5.75747e-20	7.38772	8.27467	7.26858	0.580317	0.720653	0.210506
BnaA01G0100500ZS	2.04892	1.88679e-21	5.85344e-20	13.0025	16.1801	18.4874	3.71873	3.59664	3.80689
BnaA09G0207900ZS	2.55579	2.31525e-21	7.13598e-20	130.596	114.223	124.788	19.0292	15.8312	27.3772
BnaC05G0226700ZS	7.37772	2.57135e-21	7.87417e-20	8.91917	10.6401	11.4976	0	0	0
BnaA01G0416000ZS	6.81925	2.9722e-21	9.08213e-20	5.35793	3.84562	3.80841	0	0.0308601	0
BnaC01G0056500ZS	3.55198	3.18978e-21	9.71221e-20	22.6514	22.3785	18.7893	1.65479	1.55928	1.83752
BnaA01G0134500ZS	4.32945	3.29237e-21	1.00103e-19	225.957	106.469	114.334	9.98578	7.42984	2.51787
BnaA01G0409000ZS	7.35411	3.32709e-21	1.01087e-19	11.5254	10.6863	11.794	0	0	0
BnaC06G0181200ZS	3.13467	3.58016e-21	1.08621e-19	15.4334	11.3403	12.1414	1.46429	1.87563	0.746262
BnaC02G0495800ZS	3.21142	4.16319e-21	1.25863e-19	13.2454	20.0751	16.3598	1.14579	2.47677	1.46435
BnaA02G0191100ZS	3.84538	4.39741e-21	1.3285e-19	32.3411	19.6569	17.5368	1.25268	2.10908	1.01661
BnaA04G0046500ZS	3.52514	4.57889e-21	1.38234e-19	10.2094	6.30844	5.24284	0.417453	0.794179	0.497593
BnaA01G0122900ZS	2.43148	4.7776e-21	1.4403e-19	96.2622	74.2485	74.8404	17.9964	16.0287	10.3027
BnaC08G0401400ZS	3.66599	4.95255e-21	1.49199e-19	52.7987	26.4292	47.1856	2.68768	4.58275	1.96893
BnaA05G0019100ZS	5.95618	5.20549e-21	1.56165e-19	37.2453	16.2755	36.8045	0.483731	0.389941	0
BnaA02G0419300ZS	2.14018	5.20575e-21	1.56165e-19	64.8101	52.4315	46.8048	10.8424	14.1226	13.3884
BnaC01G0027700ZS	3.43443	5.28856e-21	1.58427e-19	470.269	354.633	446.841	49.6707	43.4359	16.197
BnaC08G0233100ZS	4.35729	5.78172e-21	1.72957e-19	618.747	401.519	411.697	37.8084	16.332	6.87281
BnaA01G0380700ZS	6.74054	5.92046e-21	1.76984e-19	3.82979	4.00274	4.04743	0	0.03043	0
BnaA03G0178600ZS	6.74863	5.98529e-21	1.78796e-19	6.25415	6.93622	7.68419	0	0.0527669	0
BnaC04G0296400ZS	3.50122	6.05183e-21	1.80658e-19	31.0935	18.3624	24.4227	0.905282	2.71965	2.2795
BnaA04G0283000ZS	2.10023	6.35415e-21	1.89153e-19	95.0718	100.861	73.7861	21.7415	20.2059	21.6378
BnaC03G0085600ZS	4.68091	6.66615e-21	1.98027e-19	3.80077	3.79156	2.87425	0.0773569	0.128241	0.112698
BnaC05G0006000ZS	3.91338	7.02425e-21	2.0823e-19	3226.56	1959.7	2490.54	189.083	219.204	57.3152
BnaA01G0410100ZS	5.9412	7.12084e-21	2.10947e-19	20.4573	64.8072	77.492	0	0.782039	0.698397
BnaA04G0299500ZS	3.15086	8.23802e-21	2.4303e-19	233.943	100.97	120.245	17.5562	18.1718	13.5622
BnaC04G0038400ZS	3.22038	8.80033e-21	2.59082e-19	469.412	217.911	178.25	30.3228	30.496	28.6111
BnaA01G0090000ZS	2.41012	9.50939e-21	2.79379e-19	46.1989	62.415	47.7638	11.1996	10.8485	8.1971
BnaC01G0304600ZS	3.28332	1.21977e-20	3.55182e-19	14.5416	17.1843	15.7769	1.14118	2.47161	0.908811
BnaA05G0316000ZS	5.6953	1.27422e-20	3.70279e-19	50.7203	15.9506	18.4239	0.512724	0.41783	0.124203
BnaA10G0128800ZS	2.42223	1.31263e-20	3.81179e-19	10.1929	8.77022	13.071	1.8315	1.88874	2.03899
BnaA01G0101200ZS	2.10945	1.37888e-20	3.99605e-19	9.23805	12.8369	10.6858	2.72961	2.41307	2.40579
BnaC02G0236100ZS	2.99134	1.41251e-20	4.09072e-19	57.9521	51.8323	26.9534	5.75819	5.5292	5.08745
BnaA01G0393200ZS	7.28179	1.42777e-20	4.12932e-19	26.3913	34.0529	26.6839	0	0	0
BnaA03G0454800ZS	3.58619	1.75406e-20	5.04565e-19	23.5752	28.5396	33.4776	3.625	2.04233	1.02141
BnaC01G0325800ZS	2.97556	2.14409e-20	6.14274e-19	9.82556	12.6605	10.95	1.51309	0.772817	1.66997
BnaC06G0016400ZS	7.26462	2.35349e-20	6.73362e-19	5.01213	6.42414	8.04043	0	0	0
BnaC03G0554700ZS	5.46557	2.52406e-20	7.20717e-19	74.1122	46.8474	55.7217	0	0.542891	1.92385
BnaA09G0627600ZS	2.95608	3.24607e-20	9.22558e-19	82.4277	72.3643	50.0526	10.6354	9.45094	5.77022
BnaA10G0038500ZS	4.4206	3.29731e-20	9.36496e-19	6.53115	3.60927	6.1097	0.27797	0.0770085	0.269922
BnaC07G0091600ZS	2.2097	3.71873e-20	1.05199e-18	202.923	151.093	168.304	28.9909	35.911	47.6669
BnaA03G0400500ZS	6.19848	3.8525e-20	1.08911e-18	28.1811	10.8413	11.2931	0.129349	0.107567	0.0950084
BnaC01G0048400ZS	5.95506	6.02507e-20	1.68324e-18	19.1014	27.589	17.0831	0.625084	0	0
BnaC07G0297800ZS	2.10331	6.15574e-20	1.71861e-18	40.9389	38.6144	36.7093	9.44054	10.6959	6.71983
BnaA09G0686200ZS	7.19165	6.84318e-20	1.90804e-18	7.70135	5.6698	8.39125	0	0	0
BnaA01G0409800ZS	2.86885	7.176e-20	1.99823e-18	18.8296	17.7184	14.818	2.31267	1.99168	2.56375
BnaA01G0398300ZS	3.89454	9.18118e-20	2.53346e-18	22.5141	19.6922	23.1747	1.04447	1.51317	1.33124
BnaA05G0035300ZS	2.85815	9.45136e-20	2.60465e-18	507.959	238.631	278.36	54.271	48.5444	35.3828
BnaC01G0300300ZS	2.19358	9.77992e-20	2.69172e-18	64.405	103.67	84.7464	17.987	19.8265	17.0003
BnaC06G0086900ZS	2.87672	1.12507e-19	3.08458e-18	15.5727	11.4779	9.00481	1.30933	1.90753	1.33929
BnaA04G0070500ZS	3.45949	1.1746e-19	3.21213e-18	44.0422	21.765	17.9882	3.42409	1.93689	1.8817
BnaA02G0182000ZS	3.99274	1.25815e-19	3.42963e-18	18.8316	12.5448	22.9734	0.632607	1.57174	0.807682
BnaA06G0291300ZS	2.41947	1.34785e-19	3.66945e-18	26.1296	18.5583	16.7172	3.36975	4.38026	3.43301
BnaC05G0440200ZS	2.48478	1.56693e-19	4.24961e-18	406.781	251.209	327.282	61.8001	67.029	38.7379
BnaA02G0068000ZS	2.92558	1.58785e-19	4.30364e-18	72.572	139.826	112.32	15.4272	16.613	9.09422
BnaA01G0414900ZS	7.12162	1.71063e-19	4.6276e-18	2.51178	2.07776	2.0564	0	0	0
BnaA02G0021600ZS	2.29977	2.28957e-19	6.13927e-18	316.917	185.402	271.464	57.689	55.6302	40.4325
BnaA04G0176700ZS	5.40494	2.46406e-19	6.58645e-18	4.62051	3.71774	6.24721	0.0510161	0.170249	0
BnaA07G0090100ZS	3.68251	2.74002e-19	7.26498e-18	14.068	14.2108	18.1304	1.53726	0.83748	0.991544
BnaC07G0325100ZS	2.84798	2.9628e-19	7.83619e-18	183.959	104.753	112.504	21.3311	20.7699	11.4719
Bnascaffold0025G0024200ZS	2.36041	3.32387e-19	8.75861e-18	21.2117	21.3911	19.2634	4.66482	3.39474	3.81556
BnaC04G0415600ZS	3.94326	3.55255e-19	9.3439e-18	10.3888	14.9515	9.86391	0.990442	0.88373	0.207795
BnaC05G0489900ZS	2.20603	4.77927e-19	1.24325e-17	64.15	58.618	85.0963	17.1379	15.6247	12.2129
BnaC07G0260700ZS	2.61031	4.96409e-19	1.28897e-17	128.285	94.7061	92.8176	14.1836	19.8893	18.2129
BnaA02G0194500ZS	4.00781	6.00349e-19	1.55225e-17	10.284	5.46884	5.21746	0.622962	0.340017	0.174999
BnaA04G0249900ZS	2.762	6.04835e-19	1.56196e-17	28.435	15.5893	27.2012	3.97015	3.62745	2.68138
BnaC03G0304500ZS	7.039	6.20766e-19	1.60116e-17	4.31979	4.35031	3.56178	0	0	0
BnaC02G0347400ZS	7.01521	8.8881e-19	2.27331e-17	12.5072	13.735	15.5691	0	0	0
BnaA02G0135900ZS	2.50146	9.09993e-19	2.32609e-17	53.4755	44.6967	42.6803	9.23369	9.57109	4.86999
BnaA09G0462100ZS	7.05135	9.19465e-19	2.3489e-17	5.52974	8.88392	5.14126	0	0	0
BnaA08G0125100ZS	5.00782	9.43612e-19	2.40915e-17	7.14915	3.65406	5.435	0.11941	0.14964	0.0869062
BnaA02G0220700ZS	3.24724	9.87353e-19	2.51931e-17	9.41929	11.5749	10.838	0.512955	1.40861	1.18009
BnaA09G0096300ZS	4.29263	1.63503e-18	4.12263e-17	46.7441	33.5051	31.2449	1.20381	3.24712	0.444606
BnaA07G0068500ZS	2.79607	1.71738e-18	4.32261e-17	103.115	54.3492	54.4894	10.5376	11.1476	7.52249
BnaC07G0096700ZS	2.08437	1.73132e-18	4.35513e-17	67.3483	85.1196	74.6095	18.804	13.8786	21.8064
BnaA04G0218300ZS	5.98181	1.81773e-18	4.56443e-17	53.7648	47.7885	46.7608	0.638912	0	0.48122
BnaC07G0060500ZS	3.51174	2.10277e-18	5.25237e-17	58.1011	24.3325	42.4856	3.97059	4.31232	1.73123
BnaA09G0189300ZS	2.20278	2.16345e-18	5.39448e-17	12.2714	10.5483	13.0828	1.83882	3.15177	2.59639
BnaA07G0323000ZS	4.80035	2.4306e-18	6.04646e-17	13.7722	26.1718	36.9339	1.40942	0.494225	0.294808
BnaA01G0415000ZS	4.04611	2.5271e-18	6.27922e-17	6.53713	10.1691	10.0344	0.183278	0.697507	0.470285
BnaA02G0364200ZS	2.33848	2.69225e-18	6.67016e-17	899.292	832.337	767.662	103.35	210.604	161.123
BnaC07G0010000ZS	6.94136	2.75375e-18	6.81855e-17	72.3395	66.9933	62.6537	0	0	0
BnaA02G0003900ZS	3.15794	2.86495e-18	7.08569e-17	77.5446	73.8383	48.2733	4.01445	6.89122	11.3912
BnaA02G0126100ZS	3.99919	3.47685e-18	8.53969e-17	1640.44	1081.94	1049.93	106.495	72.1444	20.0944
BnaA04G0247500ZS	5.09579	3.80044e-18	9.3184e-17	14.9711	13.5444	14.6161	0.413583	0.170502	0.300638
BnaA02G0190100ZS	2.54069	3.90331e-18	9.55964e-17	400.768	563.049	618.448	118.061	82.8929	59.3634
BnaA06G0052100ZS	6.91702	4.29524e-18	1.04894e-16	4.31188	5.62669	5.39515	0	0	0
BnaC03G0774300ZS	6.92262	4.49442e-18	1.0957e-16	10.1843	7.56212	7.06201	0	0	0
BnaA06G0183800ZS	2.6884	5.40066e-18	1.30991e-16	14.1284	17.554	19.3719	3.61063	2.45553	1.65958
BnaA09G0647100ZS	2.25181	5.92916e-18	1.43158e-16	49.635	36.8936	38.786	11.0002	8.31105	6.67168
BnaA02G0118500ZS	2.3355	6.18012e-18	1.48881e-16	380.991	195.268	268.145	49.8506	61.0222	54.1625
BnaC05G0406900ZS	6.8836	6.32997e-18	1.52319e-16	8.37887	7.71266	8.92088	0	0	0
BnaA01G0399800ZS	6.91941	6.64457e-18	1.59619e-16	6.85174	12.4414	10.4785	0	0	0
BnaA08G0297200ZS	6.90471	6.88846e-18	1.65385e-16	1.72696	2.40768	2.88407	0	0	0
BnaA09G0582700ZS	4.21924	9.06704e-18	2.16473e-16	38.0137	19.9151	28.3619	2.16672	1.40033	0.285506
BnaA09G0671000ZS	4.34613	9.642e-18	2.29302e-16	6.51358	3.92058	6.08779	0.181472	0.401426	0.0882015
BnaC09G0220500ZS	3.25387	1.07614e-17	2.55495e-16	19.3412	29.3532	30.4893	1.77831	3.17844	2.77984
BnaA07G0356900ZS	5.6176	1.09106e-17	2.58712e-16	7.38665	5.09845	8.12969	0	0.148399	0.0650841
BnaC05G0099800ZS	2.28371	1.0915e-17	2.58712e-16	13.2515	10.1356	13.5442	2.22462	2.71275	2.4595
BnaA09G0542000ZS	3.82128	1.22314e-17	2.88952e-16	8.23139	9.37243	11.1729	0.353744	0.591629	0.779623
Bnascaffold0026G0039000ZS	5.14994	1.23338e-17	2.91209e-16	4.24799	2.4852	3.57662	0.0900539	0.037477	0.0655322
BnaC08G0397100ZS	3.39778	1.25818e-17	2.96736e-16	143.285	58.8087	58.1838	5.5218	9.77167	7.33304
BnaA03G0554200ZS	2.6006	1.27537e-17	3.00625e-16	264.854	213.212	221.505	41.6134	48.3886	21.0157
BnaC04G0010300ZS	3.18573	1.32888e-17	3.12202e-16	7.63402	12.3816	7.26523	0.852241	1.22227	0.659011
BnaA04G0079600ZS	2.6826	1.34307e-17	3.15364e-16	10.7932	12.1066	7.37225	1.82613	1.38161	1.28796
BnaA10G0060600ZS	2.72506	1.52591e-17	3.5692e-16	14.1066	14.2972	14.8241	2.79115	1.25069	2.35394
BnaA08G0278500ZS	6.63191	1.61331e-17	3.75717e-16	43.1181	10.933	10.0393	0.157626	0	0
BnaA02G0148600ZS	2.93062	1.64612e-17	3.83149e-16	10.3701	17.6644	20.0718	2.16802	2.44358	1.6188
BnaA02G0372800ZS	2.44071	1.65793e-17	3.85478e-16	13.2418	19.3392	15.8968	3.63357	2.92891	2.31563
BnaC03G0209300ZS	6.82764	1.70995e-17	3.97356e-16	4.35736	6.05895	5.42527	0	0	0
BnaA06G0053600ZS	2.96995	1.87165e-17	4.34223e-16	10.8022	10.1032	8.2622	1.34599	1.03801	1.18749
BnaA01G0345100ZS	2.52898	2.08315e-17	4.80938e-16	58.3179	52.6133	56.0369	8.76901	10.5955	9.41437
BnaC07G0080600ZS	2.83484	2.19229e-17	5.05042e-16	10.5876	15.8577	16.0511	1.7081	2.25838	1.69034
BnaC08G0433500ZS	2.5423	2.23055e-17	5.13581e-16	55.1664	39.5266	48.0442	4.65851	9.9587	8.83665
BnaC09G0182800ZS	2.08807	2.28484e-17	5.25229e-16	16.2261	14.5945	12.9893	3.48722	4.01823	2.68133
Bnascaffold0285G0000100ZS	5.84911	2.28665e-17	5.25363e-16	106.691	101.815	84.7307	1.33217	1.16295	0
BnaA09G0186400ZS	3.20927	2.38944e-17	5.47507e-16	14.2328	10.2981	14.3281	1.55609	1.28837	1.13651
BnaA01G0373600ZS	2.76177	2.58754e-17	5.90994e-16	28.0586	12.2379	17.7436	2.85806	2.67029	2.52546
BnaA01G0001000ZS	2.74839	2.71944e-17	6.19862e-16	3.26797	3.54382	3.86831	0.43997	0.497065	0.587447
BnaC02G0189800ZS	6.7909	2.78652e-17	6.34404e-16	9.70205	7.27452	8.69747	0	0	0
BnaA08G0182100ZS	3.44586	3.20893e-17	7.26699e-16	15.7866	10.1474	11.102	1.04247	1.32907	0.769256
BnaC03G0473300ZS	2.46007	3.22412e-17	7.29753e-16	11.6506	13.6739	8.98337	2.09936	2.59446	1.4973
BnaA01G0406700ZS	6.77913	4.30456e-17	9.61052e-16	21.0975	32.6683	28.835	0	0	0
BnaC08G0340200ZS	3.67471	4.37182e-17	9.75559e-16	6.17831	4.39341	3.52807	0.152953	0.2857	0.501021
BnaA01G0392800ZS	6.21041	4.57504e-17	1.01984e-15	4.45134	4.95502	5.77062	0.0684953	0	0
BnaC04G0024100ZS	2.31951	4.62678e-17	1.03084e-15	334.337	233.719	307.587	60.7375	71.6688	37.5275
BnaC01G0403800ZS	3.34382	4.69805e-17	1.04617e-15	104.88	52.3818	86.4561	7.32396	11.5637	3.71436
BnaC07G0473600ZS	4.39996	5.02306e-17	1.11406e-15	15.1852	11.6448	14.5351	0.434796	0.689807	0.471173
BnaA07G0291900ZS	5.11379	5.02381e-17	1.11406e-15	2.75639	1.58738	1.72135	0.0533165	0.0442488	0.0193173
BnaA01G0058800ZS	2.36734	5.1507e-17	1.14042e-15	9.13588	7.92036	7.21411	1.05642	1.73583	1.65807
BnaC06G0424100ZS	2.45816	5.68615e-17	1.25054e-15	717.811	410.988	565.257	102.832	129.779	69.1051
BnaA05G0158000ZS	4.2405	5.85663e-17	1.28605e-15	13.8426	7.54123	4.33158	0.497056	0.476851	0.150617
BnaA01G0365500ZS	2.57667	6.39917e-17	1.40086e-15	94.2284	58.2581	61.2152	13.5426	14.1625	7.55697
BnaC04G0322800ZS	2.30658	7.64636e-17	1.6662e-15	260.714	167.296	205.646	50.5918	48.8373	29.3202
Bnascaffold0026G0072300ZS	3.03374	8.20398e-17	1.78225e-15	3.88177	2.98257	3.42515	0.254083	0.371866	0.508936
BnaC08G0499600ZS	6.31262	8.3198e-17	1.80649e-15	10.6409	19.3412	7.58288	0.141593	0	0
BnaC01G0335700ZS	5.11094	8.60032e-17	1.86645e-15	1.29291	1.57383	2.16585	0	0.0726495	0.0157091
BnaA08G0280700ZS	2.46473	8.69254e-17	1.88455e-15	44.0808	72.1176	47.0821	8.19518	11.0689	10.1819
BnaA04G0199900ZS	2.77746	8.73713e-17	1.89229e-15	120.656	54.0125	115.796	16.1519	13.7562	11.3452
BnaA08G0287400ZS	3.4077	8.76424e-17	1.8972e-15	3.5939	5.84111	8.66101	0.456701	0.539573	0.470957
BnaA09G0154900ZS	2.24572	9.47958e-17	2.04376e-15	285.986	144.067	183.507	43.485	41.3564	39.7352
BnaC06G0181900ZS	2.6115	9.57621e-17	2.06355e-15	26.242	29.8182	18.1487	5.73454	3.35132	2.92396
BnaC06G0027200ZS	2.36181	9.6583e-17	2.07914e-15	6.45347	10.2335	9.02222	1.54618	1.91748	1.30067
BnaC04G0060000ZS	3.32033	9.97594e-17	2.14257e-15	1390.45	755.966	1004.95	121.723	135.557	42.0111
BnaC04G0026400ZS	3.45153	1.07588e-16	2.30365e-15	37.6426	65.9232	37.2821	4.8145	4.98326	2.21146
BnaA01G0082700ZS	4.11998	1.0994e-16	2.35126e-15	124.636	29.1992	30.3423	2.84876	3.0941	2.86956
BnaA05G0136000ZS	3.07107	1.10433e-16	2.36061e-15	11.9455	10.5867	9.38948	1.87714	0.816535	0.897885
BnaA09G0129100ZS	3.14846	1.13236e-16	2.41934e-15	8.47039	6.32434	7.61355	0.427417	0.833168	0.988325
BnaA06G0449100ZS	6.18376	1.29225e-16	2.75817e-15	4.42129	4.88978	3.09622	0	0	0.0406486
BnaC04G0185200ZS	6.67786	1.32029e-16	2.81521e-15	5.80399	5.16167	6.04735	0	0	0
BnaA02G0377400ZS	3.23895	1.37707e-16	2.93336e-15	15.042	11.7349	13.9681	1.7079	0.719502	1.57431
BnaA02G0353200ZS	2.59684	1.56872e-16	3.33493e-15	16.6371	21.1083	18.1395	4.22319	2.7557	2.13319
BnaC04G0322300ZS	4.95361	1.59151e-16	3.37667e-15	5.41461	2.28247	2.56748	0.0381404	0.095455	0.0831796
BnaA02G0407600ZS	2.42682	1.66166e-16	3.52025e-15	13.1686	15.006	10.1023	2.68421	2.09784	2.17361
BnaA02G0033400ZS	6.68537	1.76078e-16	3.72468e-15	3.58866	6.18258	5.13419	0	0	0
BnaC03G0538100ZS	5.24043	2.00411e-16	4.20608e-15	15.9482	5.85806	4.71644	0.309926	0.15319	0
BnaC05G0397700ZS	2.01583	2.02687e-16	4.24966e-15	33.5761	27.1141	28.3868	6.70435	9.41357	5.5942
BnaC07G0170500ZS	3.04214	2.03472e-16	4.26402e-15	24235.3	15889.9	20433.4	2794.6	3141.79	1036.82
BnaA08G0227000ZS	2.40886	2.09655e-16	4.38927e-15	22.1369	12.8233	17.0708	3.00237	3.77057	3.27361
BnaA01G0389800ZS	5.72908	2.19293e-16	4.58656e-15	38.9915	45.3972	44.5506	0	0	1.01576
BnaC01G0266300ZS	3.90128	2.97832e-16	6.19281e-15	71.0554	16.8706	39.7517	2.78981	2.89371	1.63154
BnaA09G0078800ZS	2.81475	3.0161e-16	6.26527e-15	77.7562	30.2204	58.2699	8.38954	7.37427	6.53664
BnaC02G0508100ZS	3.81301	3.20712e-16	6.65558e-15	1934.67	735.382	930.992	117.376	74.2177	28.2845
BnaA02G0091500ZS	2.11387	3.50394e-16	7.24692e-15	46.3359	61.0233	72.6502	15.1549	14.4683	11.7021
BnaA05G0129900ZS	6.63676	3.50632e-16	7.24832e-15	5.3163	5.05875	3.1655	0	0	0
BnaC03G0240100ZS	2.57859	3.82561e-16	7.87785e-15	97.5197	43.1628	56.7182	11.6814	10.9788	8.64051
BnaA05G0143600ZS	6.69477	4.04738e-16	8.31447e-15	6.95849	2.32184	4.12828	0	0	0
BnaA02G0145000ZS	2.28388	4.7485e-16	9.7127e-15	25.6613	20.7679	20.4265	5.06369	5.73052	3.03467
BnaA01G0407600ZS	5.63875	5.14608e-16	1.05058e-14	5.23226	5.08515	5.04275	0.0832013	0	0.0600282
BnaC04G0358200ZS	2.29603	5.25028e-16	1.07083e-14	3.90161	3.94481	3.24739	0.717068	0.749939	0.678123
BnaC05G0164400ZS	5.63933	5.72072e-16	1.16123e-14	12.271	12.3479	10.3596	0.190586	0.158021	0
BnaA06G0211200ZS	6.72089	5.96112e-16	1.20601e-14	0.755374	2.00577	3.35328	0	0	0
BnaC03G0004200ZS	2.49263	6.21764e-16	1.25493e-14	206.93	172.086	114.507	34.0451	32.7722	19.0956
BnaA01G0411800ZS	6.04066	6.33252e-16	1.27631e-14	7.97604	8.34899	7.70308	0	0	0.0921912
BnaA08G0287100ZS	2.45985	6.649e-16	1.33757e-14	33.2179	18.3446	27.1342	3.89742	5.92094	3.99424
BnaC03G0447700ZS	6.55305	7.66977e-16	1.53568e-14	4.24523	3.79413	4.55497	0	0	0
BnaC05G0014100ZS	2.98327	7.90072e-16	1.5797e-14	172.621	160.105	132.413	25.5619	21.8266	8.12421
BnaC04G0605900ZS	2.01817	8.04618e-16	1.60728e-14	16.2386	18.4868	13.6987	4.84125	3.4928	3.30305
BnaA03G0007200ZS	5.03115	8.31894e-16	1.66021e-14	251.353	111.326	145.294	7.13388	0	3.73367
BnaA01G0410300ZS	6.54133	1.02172e-15	2.02768e-14	2.98615	3.849	2.79735	0	0	0
BnaA04G0237600ZS	3.78316	1.06687e-15	2.11432e-14	61.5258	28.3638	17.9344	1.20999	1.94074	3.75497
BnaA01G0001500ZS	4.40863	1.23852e-15	2.44315e-14	2.17918	1.77234	2.18693	0.0676858	0.0301679	0.122382
BnaA01G0399400ZS	6.0992	1.24696e-15	2.45867e-14	1.91684	4.30864	2.8155	0	0	0.0298949
BnaA06G0277700ZS	2.99838	1.30545e-15	2.56926e-14	53.8804	27.3497	42.6829	6.30413	5.61553	2.70236
BnaA01G0000400ZS	5.58584	1.3457e-15	2.64116e-14	38.7744	33.0782	44.1785	0.660423	0	0.496695
BnaA09G0181000ZS	3.11162	1.39859e-15	2.73742e-14	18.3405	8.09261	9.80157	1.15845	1.49389	1.28261
BnaC07G0290000ZS	2.66452	1.49301e-15	2.91955e-14	24.1783	15.5173	21.1721	3.78738	3.5438	1.69982
BnaA02G0339100ZS	3.09022	1.51369e-15	2.95726e-14	40.3544	19.9498	17.1163	3.31434	3.13035	2.08468
BnaA09G0385700ZS	3.23682	1.52766e-15	2.98184e-14	33.4279	60.6395	61.0357	5.48049	7.36869	2.14083
BnaC01G0204600ZS	6.50689	1.55955e-15	3.04269e-14	4.55426	3.58339	3.59759	0	0	0
BnaC04G0616700ZS	2.69278	1.59999e-15	3.11732e-14	41.5215	19.9741	29.1143	3.26755	6.08177	3.76235
BnaA09G0583200ZS	3.97156	1.61799e-15	3.15095e-14	45.8628	26.0694	44.4333	3.07994	2.78302	0.371879
BnaA01G0097400ZS	5.07858	1.68117e-15	3.26803e-14	10.1594	6.65898	10.8219	0.301733	0	0.220923
BnaA09G0259200ZS	6.49403	1.7012e-15	3.30546e-14	24.9582	24.1787	22.8396	0	0	0
BnaA01G0392300ZS	2.46027	1.72456e-15	3.34931e-14	7.29663	8.37193	9.86833	1.07962	1.94144	1.41833
BnaC07G0181800ZS	6.52651	1.90241e-15	3.67466e-14	2.5274	4.75965	2.9013	0	0	0
BnaC07G0099100ZS	3.95314	1.97314e-15	3.80785e-14	64.2058	16.6682	38.4078	3.30371	2.37608	0.912199
BnaA08G0310300ZS	4.28599	2.12144e-15	4.08296e-14	3.22291	5.69009	5.19554	0.332042	0.164153	0.0967329
BnaA07G0320400ZS	3.15282	2.14781e-15	4.13186e-14	31.311	25.1737	23.0564	2.25599	4.45082	1.64719
BnaA09G0241700ZS	2.50792	2.22191e-15	4.26863e-14	18.6086	14.3172	17.9255	2.99076	2.98503	2.65014
BnaA03G0488300ZS	2.29195	2.3493e-15	4.5012e-14	77.657	53.8367	55.9272	15.7742	13.0211	8.41846
BnaC02G0363000ZS	6.48247	2.35711e-15	4.51414e-14	37.2951	25.2815	26.631	0	0	0
BnaA02G0088800ZS	2.96073	2.42812e-15	4.63557e-14	11.2218	21.2428	9.52491	1.27725	1.98344	1.83091
BnaC04G0019700ZS	4.20118	2.4899e-15	4.74717e-14	51.7534	18.0655	28.3734	1.45227	2.34054	0.522955
BnaA01G0404900ZS	6.51073	2.56686e-15	4.88734e-14	6.14969	3.99975	2.96145	0	0	0
BnaC06G0223200ZS	2.05689	2.61301e-15	4.97298e-14	16.6915	20.3809	13.5603	3.44803	4.73169	3.67108
BnaC08G0200600ZS	2.41091	2.88942e-15	5.49414e-14	3.35932	3.85104	3.37391	0.424156	0.82649	0.635205
BnaC01G0164500ZS	5.37592	3.15471e-15	5.98259e-14	32.4664	22.5991	15.0992	0	0.601057	0.262943
BnaC02G0099600ZS	5.11357	3.15746e-15	5.98515e-14	14.1475	10.1618	7.50964	0.164369	0.406929	0
BnaA02G0106000ZS	3.0321	3.36824e-15	6.37056e-14	47.2536	56.3232	24.1168	3.52799	5.6566	5.46274
BnaA01G0372000ZS	6.44315	3.37947e-15	6.38897e-14	11.3312	10.6249	12.5084	0	0	0
BnaA07G0293000ZS	6.49628	3.50092e-15	6.60395e-14	3.01323	6.76387	5.60875	0	0	0
BnaA03G0125400ZS	6.53376	3.53421e-15	6.6638e-14	85.4566	27.4667	39.5533	0	0	0
BnaA03G0317500ZS	2.6204	3.70861e-15	6.98337e-14	13733.3	6372.92	6277.52	1156.48	1724.74	1274.67
BnaA01G0342900ZS	2.03038	4.24616e-15	7.97099e-14	7.70086	9.83867	7.83949	1.98686	2.09594	1.99268
BnaA09G0012000ZS	2.38244	4.79797e-15	8.96741e-14	23.0065	13.1378	17.9162	4.04383	3.56858	2.59955
BnaC01G0074500ZS	2.43051	4.97506e-15	9.28214e-14	83.9243	62.2233	58.4707	16.8952	11.7689	7.4426
BnaA01G0127600ZS	2.21843	5.26266e-15	9.80587e-14	17.4532	12.488	18.7162	2.6929	3.96923	3.42761
BnaA02G0041500ZS	2.49739	5.41515e-15	1.00812e-13	8.81218	8.60813	15.7819	1.75855	1.8425	2.04113
BnaC01G0100300ZS	4.79471	5.43089e-15	1.01061e-13	50.0434	13.7459	10.8177	0.0901803	0.815836	0.917348
BnaA02G0109700ZS	2.05669	5.54312e-15	1.03015e-13	17.7047	19.2487	15.9388	3.54015	3.64288	5.31292
BnaA02G0204500ZS	6.42651	5.54652e-15	1.03033e-13	3.28298	5.31553	4.00612	0	0	0
BnaA09G0461700ZS	3.35551	5.58247e-15	1.03611e-13	30.8371	19.9678	20.1735	1.46866	1.96758	2.82582
BnaA09G0407900ZS	5.88446	5.66984e-15	1.05095e-13	3.50542	3.77922	4.38992	0.0669781	0	0
BnaC03G0757200ZS	3.04991	6.07039e-15	1.12324e-13	34.8028	37.7771	41.111	6.4365	2.4184	4.40273
BnaC03G0152900ZS	2.35477	6.07301e-15	1.12324e-13	43.6336	39.4354	37.5567	11.2144	5.87969	5.71642
BnaA09G0073200ZS	2.52931	6.40849e-15	1.1812e-13	42.3592	23.804	24.7298	4.81671	5.67961	5.25362
BnaA02G0301300ZS	2.15073	6.47948e-15	1.19377e-13	13.7475	11.3741	15.2468	2.54928	3.70158	2.412
BnaA05G0455600ZS	2.206	6.48997e-15	1.19518e-13	85.2796	62.4172	60.2801	17.3249	16.8493	9.40408
BnaA04G0017500ZS	5.25167	6.6094e-15	1.21561e-13	9.33252	5.48372	6.27432	0.248296	0	0.0898868
BnaC07G0355300ZS	2.52867	7.06289e-15	1.29566e-13	2.05908	2.42341	2.75846	0.471139	0.355217	0.375108
BnaC08G0510700ZS	2.92073	7.85361e-15	1.4364e-13	1493.94	977.566	761.526	154.22	181.42	66.0116
BnaA09G0452400ZS	2.20677	8.00484e-15	1.46343e-13	21.0075	30.4206	26.9849	7.64993	5.59516	4.47909
BnaC01G0257300ZS	3.10435	8.11477e-15	1.48226e-13	2.80413	2.77984	4.139	0.273446	0.498849	0.241811
BnaC09G0390100ZS	6.38054	8.29042e-15	1.5124e-13	14.8299	10.8856	13.4275	0	0	0
BnaC09G0513900ZS	3.29132	8.29463e-15	1.51252e-13	17.7193	6.19884	13.7822	1.37618	1.33098	0.795478
BnaA08G0199700ZS	3.40191	8.61888e-15	1.57098e-13	7632.27	4595.83	5342.75	819.345	566.896	179.386
BnaA07G0183300ZS	3.08448	8.90822e-15	1.62095e-13	5.77849	6.24651	5.56845	1.17105	0.477103	0.355016
BnaA07G0246800ZS	2.098	9.02044e-15	1.63997e-13	188.672	180.166	136.482	25.5508	36.6729	48.6328
BnaC08G0387600ZS	2.55042	9.04051e-15	1.64292e-13	32.76	18.1269	24.7128	4.74035	4.85606	2.71853
BnaA01G0421300ZS	6.39612	9.58675e-15	1.73701e-13	10.4911	7.21664	14.1918	0	0	0
BnaC04G0552400ZS	2.46861	9.98354e-15	1.80813e-13	6.56753	4.29625	4.1805	0.603412	0.886965	1.13937
BnaA01G0421700ZS	5.44891	1.00185e-14	1.8137e-13	6.23742	6.40817	6.27085	0.123057	0	0.0884606
BnaC03G0461800ZS	2.91765	1.11589e-14	2.01587e-13	16.599	11.7536	12.9224	2.07311	1.32658	1.75436
BnaA01G0381600ZS	6.3643	1.13184e-14	2.04209e-13	12.5815	9.09494	8.80981	0	0	0
BnaA01G0406000ZS	6.46431	1.15855e-14	2.0894e-13	4.72001	16.9398	9.56751	0	0	0
BnaA07G0152300ZS	2.66319	1.23667e-14	2.22747e-13	69.729	37.8928	49.0081	11.5097	5.06102	6.82544
BnaC02G0010100ZS	3.09943	1.29882e-14	2.33449e-13	12.6423	5.07702	8.70079	1.00777	0.882221	0.992281
BnaA09G0693200ZS	3.84784	1.49609e-14	2.67329e-13	15.6164	25.848	34.0047	2.68339	1.29844	0.409462
BnaC09G0271500ZS	6.40111	1.54527e-14	2.75887e-13	5.58254	2.63688	2.35555	0	0	0
BnaA03G0431100ZS	6.33394	1.55832e-14	2.781e-13	4.58143	4.18798	3.47083	0	0	0
BnaA06G0313500ZS	3.33612	1.71072e-14	3.04153e-13	5.94771	8.96574	6.91051	0.523483	0.769842	0.686084
BnaA10G0003700ZS	2.48771	1.77936e-14	3.157e-13	98.6123	48.649	63.9424	14.5766	12.611	10.0266
BnaC08G0115700ZS	2.12791	1.86963e-14	3.31439e-13	38.0931	56.0158	30.6474	7.52111	9.68448	10.3325
BnaA02G0160400ZS	2.12982	1.99053e-14	3.5258e-13	12.2018	13.6005	8.83666	2.5013	3.03052	2.31947
BnaA09G0085400ZS	3.61594	2.05862e-14	3.64036e-13	7.60625	4.14662	4.97177	0.758951	0.245335	0.21538
BnaA02G0132100ZS	2.52371	2.23595e-14	3.94088e-13	20.2737	17.4599	17.4444	3.28564	3.10075	3.03291
BnaC05G0545600ZS	3.9241	2.40994e-14	4.23436e-13	33.4025	42.6165	12.1268	2.62306	1.52602	0.952571
BnaC07G0227600ZS	2.29557	2.44864e-14	4.29448e-13	75.9088	51.5005	60.5948	15.9354	13.9188	7.91174
BnaC07G0337900ZS	3.11602	2.63066e-14	4.60425e-13	14.95	7.79011	6.0509	1.44092	0.75491	0.661519
BnaA03G0491300ZS	3.83828	2.67625e-14	4.6802e-13	5.28752	3.36344	4.32454	0.373194	0.310695	0.0911118
BnaA02G0075600ZS	2.50312	3.02066e-14	5.26525e-13	24.3677	18.9176	37.9891	4.76016	4.92019	3.85188
BnaC04G0228700ZS	2.97827	3.11189e-14	5.41763e-13	58.7243	43.9153	49.9338	6.49037	6.09347	5.96885
BnaA07G0212600ZS	5.23899	3.2885e-14	5.7088e-13	32.5428	7.29799	13.9668	0	0.611863	0.136725
BnaC09G0537400ZS	4.06062	3.33528e-14	5.78297e-13	132.272	36.2394	51.8736	2.95638	5.69683	2.18618
BnaC08G0286600ZS	2.47533	3.39592e-14	5.88094e-13	59.1708	44.3186	52.6748	11.5314	10.7532	4.88071
BnaC01G0218600ZS	2.22419	3.40738e-14	5.896e-13	43.8438	45.2599	53.7522	8.5821	13.1131	8.13489
BnaA07G0061300ZS	3.96314	3.64934e-14	6.29935e-13	11.4866	5.45323	8.26955	0.944593	0.296121	0.158407
BnaA01G0422000ZS	6.2636	3.68481e-14	6.35544e-13	12.4684	10.8417	10.1891	0	0	0
BnaA01G0376600ZS	6.3025	4.08499e-14	7.01731e-13	9.99899	7.59127	4.3989	0	0	0
BnaC01G0367700ZS	2.24726	4.13259e-14	7.09623e-13	7645.26	6182.54	7171.5	1023.79	1167.31	2192.51
BnaA02G0065000ZS	2.26992	4.49148e-14	7.6785e-13	12.8689	11.6616	9.06267	2.1364	2.14203	2.64405
Bnascaffold0026G0047900ZS	5.79719	4.54761e-14	7.76204e-13	5.48772	10.9332	8.95099	0.154386	0	0
BnaC03G0131200ZS	3.68315	4.69206e-14	8.00219e-13	30.9011	18.0541	15.5534	0.462639	1.9297	1.8677
BnaA09G0171400ZS	2.37195	4.69909e-14	8.01098e-13	40.9922	42.1055	23.4683	4.89895	6.97379	7.89015
BnaC01G0304700ZS	5.36598	5.35359e-14	9.09408e-13	6.85741	9.00141	6.49942	0.293034	0	0
BnaA03G0374700ZS	2.10248	5.97153e-14	1.00996e-12	15.1961	12.1356	17.3032	3.80475	4.02448	2.36814
BnaA01G0343100ZS	2.0976	6.21281e-14	1.04952e-12	32.5776	17.9051	29.5882	6.26396	6.74556	4.81452
BnaC08G0340100ZS	5.40055	6.41214e-14	1.0819e-12	6.75894	3.5223	5.70418	0.0967329	0.0795793	0
BnaC03G0633600ZS	3.97486	6.90435e-14	1.16311e-12	43.3748	27.7831	37.7138	4.13744	1.21717	0.428851
BnaA05G0421800ZS	3.84779	7.20525e-14	1.21141e-12	11.5658	6.68765	9.67333	1.0325	0.477301	0.16791
BnaC03G0271200ZS	2.5614	7.22715e-14	1.21462e-12	74.7922	95.936	109.813	7.93746	17.4285	20.6997
BnaA02G0247600ZS	2.00648	7.64386e-14	1.28263e-12	28.5882	40.7751	22.6964	8.64726	6.79824	7.46611
BnaA07G0326600ZS	4.16315	7.90957e-14	1.32617e-12	12.3024	9.94744	4.89325	0.704079	0.37873	0.170725
BnaC09G0618600ZS	2.12437	8.02819e-14	1.34553e-12	382.413	182.812	299.083	66.2157	74.7969	54.7379
Bnascaffold0026G0042600ZS	3.81294	8.19414e-14	1.3713e-12	2.78952	3.30462	2.60096	0.252309	0.208663	0.0736707
BnaC07G0325200ZS	2.04956	8.83658e-14	1.47465e-12	287.606	147.454	190.216	46.9364	48.0498	55.53
BnaA07G0291000ZS	2.73074	9.65767e-14	1.60515e-12	3.25697	2.7856	1.91814	0.36576	0.392265	0.361846
BnaA01G0393900ZS	6.19656	9.65992e-14	1.60515e-12	2.53524	1.99878	3.01997	0	0	0
BnaA10G0177600ZS	5.86438	9.92994e-14	1.64873e-12	16.6387	5.55803	6.10668	0.143851	0	0
BnaA10G0038600ZS	3.58291	1.0653e-13	1.76604e-12	1.0967	1.032	1.92677	0.064614	0.148689	0.0706416
BnaC03G0021100ZS	2.38288	1.07303e-13	1.77817e-12	49.67	32.7973	31.3347	4.63131	7.54101	8.49445
BnaC05G0454100ZS	6.19955	1.21883e-13	2.00808e-12	13.7978	21.9425	27.236	0	0	0
BnaA01G0393600ZS	5.31059	1.25023e-13	2.05665e-12	8.46567	9.28822	10.3264	0	0	0.287255
BnaA09G0386600ZS	2.32223	1.2561e-13	2.06471e-12	71.1669	46.4604	54.3481	15.2655	11.5202	6.79391
BnaA06G0326700ZS	2.46735	1.29934e-13	2.1325e-12	16.364	32.9874	40.8121	4.67024	5.72702	5.04355
BnaA04G0220600ZS	3.409	1.3096e-13	2.1485e-12	22.4301	21.9181	22.8109	1.60129	1.69343	2.38461
BnaC08G0129300ZS	3.72018	1.33575e-13	2.18722e-12	4.52433	4.43358	2.4857	0.294354	0.291217	0.17189
BnaC03G0457300ZS	6.41829	1.39397e-13	2.27991e-12	49.5602	5.77682	9.06791	0	0	0
BnaC05G0200500ZS	2.29584	1.54816e-13	2.52437e-12	32.7569	21.8117	26.6225	6.15024	5.5626	4.33087
BnaC01G0179000ZS	4.06842	1.78266e-13	2.88689e-12	2.33026	1.7252	1.80595	0.139311	0.116811	0.0254322
BnaC05G0164300ZS	2.15141	1.80764e-13	2.92622e-12	18.7223	15.0609	11.6474	3.52316	4.06778	2.53519
BnaC02G0526400ZS	4.53772	1.8484e-13	2.98881e-12	2.96472	2.24967	2.75635	0.109753	0.0922277	0.0402822
BnaC01G0001600ZS	5.58263	1.88906e-13	3.0534e-12	13.1359	7.85	2.82502	0	0.0909832	0.0793797
BnaC05G0306100ZS	2.48396	1.9429e-13	3.13686e-12	778.189	339.792	528.741	94.2993	118.445	62.3196
BnaA02G0090400ZS	2.22546	2.08491e-13	3.35598e-12	13.5572	11.3845	11.2768	1.63297	3.14703	2.76406
BnaA03G0189400ZS	2.69459	2.14814e-13	3.45125e-12	314.068	152.271	182.096	41.2147	34.8774	17.1213
BnaC09G0465100ZS	6.1119	2.38823e-13	3.8226e-12	3.42743	3.23857	3.6952	0	0	0
BnaA06G0021000ZS	4.93547	2.5025e-13	4.004e-12	4.77946	12.4803	6.96623	0.139199	0.113458	0.201517
BnaA09G0581700ZS	2.70781	2.57747e-13	4.11932e-12	12.6745	37.5673	29.2861	3.66851	4.40003	3.58263
BnaA09G0187500ZS	2.46366	2.71787e-13	4.33073e-12	23.5103	14.6298	11.8833	2.24698	2.74152	3.60516
BnaA01G0388900ZS	3.85412	2.7445e-13	4.36828e-12	6.59356	10.2193	12.2297	0.28365	0.354865	0.935765
BnaA03G0203200ZS	2.20356	2.75292e-13	4.38005e-12	218.099	114.627	141.483	39.535	34.4664	23.0724
BnaA09G0167900ZS	2.02136	2.90527e-13	4.61214e-12	8.79519	6.26967	7.27895	1.68212	2.09721	1.52991
BnaC02G0515900ZS	5.07708	3.04385e-13	4.82674e-12	2.17896	1.26552	2.31445	0	0	0.0767805
BnaA10G0067500ZS	6.24238	3.09383e-13	4.90235e-12	13.1149	2.23974	7.12422	0	0	0
BnaA03G0430100ZS	6.14651	3.12042e-13	4.94082e-12	8.53041	3.77275	4.15593	0	0	0
BnaC08G0333400ZS	2.13863	3.13071e-13	4.95527e-12	172.885	93.3629	103.747	34.3674	28.5416	21.4338
BnaA09G0137500ZS	2.21835	3.25654e-13	5.14299e-12	339.325	151.61	199.775	50.66	53.6201	41.1241
BnaC03G0515400ZS	4.21561	3.3872e-13	5.34341e-12	14.4392	8.1242	7.80161	0.509931	0.438522	0.252848
BnaA01G0388100ZS	6.14965	3.49479e-13	5.50704e-12	2.25526	5.51569	6.16594	0	0	0
BnaA06G0169300ZS	2.88481	3.53135e-13	5.5626e-12	19.6699	11.7815	15.0026	2.57542	2.40392	0.942349
BnaA07G0275100ZS	2.16359	3.59352e-13	5.65427e-12	403.856	245.158	228.321	67.3472	79.9677	46.9833
BnaA08G0054400ZS	6.34092	3.60602e-13	5.67184e-12	1.09625	7.32847	16.0527	0	0	0
BnaC05G0329300ZS	5.76216	3.89282e-13	6.10944e-12	18.8401	5.1139	8.49318	0.1705	0	0
BnaA01G0409300ZS	6.07369	3.93842e-13	6.17873e-12	10.1686	8.87009	11.5594	0	0	0
BnaC02G0306900ZS	5.66936	3.98502e-13	6.24844e-12	5.23296	2.5022	6.34334	0.085453	0	0
BnaA09G0156400ZS	2.03678	4.01265e-13	6.28825e-12	128.104	194.246	216.43	44.5316	52.4352	30.3507
BnaC01G0312000ZS	3.0178	4.02865e-13	6.311e-12	321.005	121.766	106.199	17.2459	18.0444	28.2158
BnaA05G0413400ZS	5.58748	4.12174e-13	6.44738e-12	2.7502	2.27446	2.01402	0	0.0422642	0
BnaA09G0555900ZS	3.8369	4.28337e-13	6.69285e-12	4.98253	4.10686	4.61427	0.341754	0.0697303	0.371012
BnaC08G0203900ZS	4.78719	4.62256e-13	7.19124e-12	2.62773	4.25293	4.95888	0	0.128468	0.11212
BnaA01G0390000ZS	6.06913	4.63032e-13	7.20069e-12	7.82892	5.56352	8.54905	0	0	0
BnaA02G0147900ZS	2.47837	4.77614e-13	7.41936e-12	41.9124	28.8145	25.1948	7.22529	6.20528	3.33416
BnaC09G0536600ZS	5.20456	5.45258e-13	8.43945e-12	3.38484	2.98123	3.91128	0	0.123965	0
BnaC09G0481000ZS	6.0754	5.53972e-13	8.56811e-12	3.60773	1.80181	2.46448	0	0	0
BnaA01G0399600ZS	6.04349	5.70457e-13	8.81349e-12	15.4529	14.2349	18.4061	0	0	0
BnaC04G0614900ZS	2.97933	6.03542e-13	9.30109e-12	155.675	52.711	64.9233	13.5021	11.5812	6.98268
BnaA07G0077700ZS	2.87695	6.13382e-13	9.43569e-12	21.5848	10.8941	6.54562	1.534	1.72292	1.68906
BnaA01G0323900ZS	3.56668	6.52088e-13	1.00059e-11	11.3238	7.29341	6.32512	1.27469	0.328571	0.294329
BnaC07G0292100ZS	4.13363	6.61202e-13	1.01421e-11	7.66459	3.43183	2.67166	0.17816	0.148486	0.259926
BnaC05G0221500ZS	2.23258	7.32358e-13	1.12053e-11	23.8643	16.1592	20.8644	3.28997	6.03504	3.1164
BnaC04G0560100ZS	5.30237	7.39081e-13	1.13041e-11	540.003	205.491	219.366	8.95927	2.48222	1.34072
BnaA09G0698900ZS	6.08463	8.0284e-13	1.22324e-11	4.17997	11.1836	5.33019	0	0	0
BnaC01G0403000ZS	2.5419	8.17288e-13	1.24424e-11	9.0234	5.38245	5.9595	1.42442	1.25372	0.666997
BnaC07G0176200ZS	3.23443	8.48381e-13	1.28882e-11	50.3704	49.471	42.3166	7.23062	5.4826	1.40333
BnaA10G0209300ZS	3.66124	8.5703e-13	1.30057e-11	34.3792	13.7424	19.1373	1.55874	1.56049	1.37585
BnaA01G0153400ZS	2.7243	8.76531e-13	1.32874e-11	615.226	288.686	326.919	65.7373	77.1374	31.0848
BnaA09G0232700ZS	3.42302	9.15569e-13	1.38497e-11	6.36687	7.37273	6.00717	0.717408	0.290661	0.606966
BnaC09G0462300ZS	3.3715	9.23164e-13	1.39448e-11	20.6896	9.73244	7.90973	0.96065	1.37717	0.956229
BnaA02G0092000ZS	2.63644	9.68069e-13	1.45921e-11	20521.2	16447.4	18886.3	3497.3	3828.61	1240.09
BnaA08G0310600ZS	3.06664	1.06442e-12	1.6005e-11	1.6574	1.03808	1.87447	0.207105	0.109971	0.178722
BnaA02G0012000ZS	2.1173	1.06926e-12	1.6072e-11	10.0269	12.5119	10.844	2.87621	2.68935	1.85977
BnaA01G0420800ZS	6.0084	1.07265e-12	1.61173e-11	5.33691	8.23486	5.05751	0	0	0
BnaA06G0131500ZS	2.29074	1.13578e-12	1.7021e-11	26.1529	11.3761	18.1493	3.8237	3.90708	3.18976
BnaC01G0041400ZS	2.54329	1.13598e-12	1.7021e-11	12.6198	11.2791	12.5834	2.7427	2.16674	1.16882
BnaC04G0084700ZS	2.36986	1.18724e-12	1.77517e-11	1592.68	989.741	1277.51	295.534	302.441	131.296
BnaA10G0196700ZS	2.00998	1.20297e-12	1.79806e-11	51.1547	35.3853	33.228	8.77663	9.82285	10.5708
BnaA01G0126300ZS	3.13831	1.25184e-12	1.86885e-11	117.321	45.0559	38.5708	4.86481	10.0415	5.69824
BnaC03G0523000ZS	3.37622	1.25468e-12	1.87207e-11	3.79904	4.98586	2.03135	0.450524	0.203818	0.22724
BnaC01G0261300ZS	6.03576	1.27795e-12	1.90413e-11	3.89682	6.76342	10.9588	0	0	0
BnaA02G0405800ZS	2.41017	1.31735e-12	1.96146e-11	7.92907	6.54625	5.31204	1.23434	1.67056	0.790911
BnaA03G0559300ZS	5.98313	1.36483e-12	2.03003e-11	4.10985	4.91341	3.02177	0	0	0
BnaC07G0121900ZS	6.27041	1.44853e-12	2.14929e-11	34.6524	34.5232	35.4037	0.213225	0	0
BnaC03G0476900ZS	2.37758	1.518e-12	2.24845e-11	1716.21	1057.84	1499.09	284.198	364.294	144.804
BnaA09G0139900ZS	4.21518	1.60087e-12	2.36873e-11	5.92358	1.03535	5.12532	0.119193	0.124736	0.216462
BnaA02G0215300ZS	2.1446	1.69408e-12	2.49799e-11	28.0967	23.5188	25.9546	8.34587	5.10576	3.74077
BnaA10G0014100ZS	3.51662	1.73523e-12	2.55425e-11	11.9926	16.4138	6.81557	0.285077	1.43999	0.834456
BnaA07G0236900ZS	4.51441	1.7617e-12	2.59144e-11	16.7797	11.6919	18.9707	0.331021	1.08127	0
BnaC03G0170400ZS	2.14642	1.90459e-12	2.79488e-11	12.5289	9.28072	10.4405	2.45805	2.97915	1.78948
BnaC06G0146000ZS	5.4553	2.0484e-12	2.9987e-11	20.2815	18.1456	18.5011	0	0	0.355287
BnaA02G0061400ZS	3.92971	2.2218e-12	3.23811e-11	8.85937	12.4392	17.114	1.5636	0.260852	0.228014
BnaA03G0033000ZS	2.09272	2.25676e-12	3.28569e-11	124.852	71.5104	88.7886	22.6473	27.5363	14.8695
BnaA06G0080300ZS	4.60599	2.37732e-12	3.45768e-11	1.98402	1.48107	2.21821	0.0853934	0.0708937	0
BnaA01G0366200ZS	2.39178	2.38366e-12	3.46572e-11	287.4	157.594	138.888	23.6946	42.365	44.166
BnaC01G0493200ZS	3.34512	2.42425e-12	3.51636e-11	10.3714	8.24852	12.764	1.17098	0.947458	0.714673
BnaC04G0029800ZS	5.44668	2.51216e-12	3.63277e-11	6.92659	8.50786	7.33914	0	0	0.137817
BnaC08G0116500ZS	6.1261	2.52512e-12	3.65026e-11	18.2287	4.00201	2.41661	0	0	0
BnaA01G0083900ZS	2.05856	2.62975e-12	3.7938e-11	133.42	71.4341	86.3293	19.9119	21.5918	27.6153
BnaC03G0042100ZS	2.9735	2.63743e-12	3.80232e-11	38.9107	70.117	43.4196	10.6983	3.8631	3.5403
BnaA05G0073900ZS	2.15789	2.65489e-12	3.82362e-11	2156.84	1543.2	1875.02	492.693	507.189	234.18
BnaC09G0455400ZS	4.06671	2.77923e-12	3.99514e-11	6.34938	6.62947	5.62934	0.637687	2.64518e-06	0.307179
BnaA02G0121700ZS	2.53945	2.83345e-12	4.06705e-11	9.55161	10.9179	17.3711	2.247	2.06451	1.72174
BnaC09G0307800ZS	2.9075	3.01957e-12	4.32404e-11	7.54253	14.9515	22.1431	1.43979	1.39115	2.58245
BnaC07G0065700ZS	5.43415	3.06609e-12	4.38918e-11	9.98525	11.953	8.56505	0	0.210979	0
BnaC01G0175800ZS	5.83896	3.16095e-12	4.5174e-11	455.604	104.174	163.388	0.632222	2.9547	0.234097
BnaA01G0118800ZS	3.90401	3.17602e-12	4.5359e-11	2.61957	2.33193	3.42207	0.0588977	0.193925	0.171015
BnaC07G0075300ZS	3.20787	3.18376e-12	4.54543e-11	9.44981	8.49725	11.4684	0.286119	1.29323	1.1442
BnaA05G0084900ZS	2.14397	3.19325e-12	4.55745e-11	40.3992	38.2098	36.9918	12.0346	7.60306	5.03065
BnaA07G0021600ZS	5.8913	3.582e-12	5.09016e-11	1.9374	1.40376	1.92856	0	0	0
BnaA09G0399400ZS	4.07118	3.60013e-12	5.11401e-11	16.747	7.50394	7.26725	0.430733	0.979341	0.0626528
BnaC03G0715000ZS	3.12174	3.77615e-12	5.35002e-11	12.1589	17.5783	6.20789	1.53242	1.00803	1.18877
BnaA01G0042400ZS	5.96861	3.81279e-12	5.39835e-11	6.45261	17.1696	6.11807	0	0	0
BnaC08G0204300ZS	2.15998	3.88597e-12	5.49649e-11	34.9343	22.5667	26.8503	4.35053	8.66006	5.03615
BnaC07G0405200ZS	2.03606	3.98782e-12	5.63683e-11	72.3383	45.8346	45.5756	9.35553	15.7717	14.3924
BnaA03G0043300ZS	2.99258	4.05961e-12	5.73071e-11	1.4207	2.50688	1.84425	0.161227	0.324532	0.167743
BnaC05G0574400ZS	3.04551	4.85985e-12	6.81529e-11	6.58847	9.67679	11.4038	1.59406	0.653807	0.826335
BnaA05G0164100ZS	3.86944	4.95329e-12	6.94404e-11	2.27223	2.77705	2.55511	0.26487	0.0435063	0.115382
BnaC02G0522200ZS	5.86551	5.45237e-12	7.60623e-11	8.63769	8.6221	14.2618	0	0	0
BnaC03G0389000ZS	4.47334	5.47942e-12	7.64147e-11	1.73474	3.00611	2.61366	0	0.171809	0.038015
BnaA08G0224500ZS	2.50497	5.54234e-12	7.72417e-11	256.064	93.1236	113.283	23.9514	28.1709	25.5626
BnaA02G0125100ZS	2.3519	5.54787e-12	7.72936e-11	63.5278	29.8655	36.7608	7.46179	9.94921	6.86779
BnaA03G0281100ZS	2.95738	6.07458e-12	8.44388e-11	5.08596	4.16623	4.17878	0.822964	0.395674	0.397447
BnaA04G0201300ZS	3.55126	6.12218e-12	8.50174e-11	12.6356	13.0326	8.8138	0.600919	1.49128	0.439442
BnaA05G0034700ZS	2.88031	6.42603e-12	8.90341e-11	1.59919	3.83524	2.67894	0.319869	0.286437	0.374975
BnaA01G0411200ZS	5.83079	6.50319e-12	9.00156e-11	9.43932	9.49818	9.1246	0	0	0
BnaA06G0088400ZS	3.01346	6.96137e-12	9.61394e-11	2.21455	3.47058	2.60165	0.268423	0.295476	0.359122
BnaA06G0147100ZS	4.2767	7.14299e-12	9.85838e-11	6.34938	3.67317	7.75223	0	0.462039	0.161106
BnaA03G0053300ZS	2.60442	7.42858e-12	1.02294e-10	14.2794	10.3727	8.39906	2.11465	1.91179	1.09338
BnaC09G0423400ZS	5.3788	8.40243e-12	1.15073e-10	2.59717	1.42758	2.31579	0	0.0422782	0
BnaC09G0060900ZS	3.01689	8.53521e-12	1.16704e-10	6.80863	12.7849	12.555	1.41057	0.920441	1.22329
BnaA01G0399300ZS	4.74007	9.18381e-12	1.25132e-10	2.99443	3.38488	2.63321	0.218497	0	0
BnaC07G0262200ZS	2.10985	9.18997e-12	1.25176e-10	211.169	136.723	190.591	51.2748	46.166	24.0968
BnaA06G0277900ZS	5.81644	9.22692e-12	1.25639e-10	6.34696	3.69691	4.66674	0	0	0
BnaA02G0050900ZS	3.63869	9.56695e-12	1.3002e-10	4.95465	11.898	5.31413	0.330183	0.91914	0.201042
BnaA01G0125900ZS	2.32546	1.04053e-11	1.41029e-10	4.17327	3.91376	2.63629	0.849476	0.69388	0.526483
BnaC03G0670700ZS	2.92459	1.05259e-11	1.42553e-10	4510.93	3165.25	3804.28	682.043	607.523	159.689
BnaC09G0052400ZS	5.84331	1.06115e-11	1.43622e-10	3.99398	1.49693	3.59218	0	0	0
BnaC03G0252500ZS	3.19351	1.1834e-11	1.58976e-10	39.6009	51.4065	47.2726	7.42966	4.69567	1.19229
BnaC02G0296600ZS	5.80085	1.18657e-11	1.59334e-10	2.34878	3.88098	4.37201	0	0	0
BnaC01G0041000ZS	2.44994	1.26644e-11	1.69419e-10	2.45349	2.0568	2.77183	0.293321	0.555351	0.337555
BnaA09G0531000ZS	5.77534	1.34488e-11	1.79631e-10	1.87734	1.5153	1.28299	0	0	0
BnaA02G0399000ZS	2.12642	1.35827e-11	1.81307e-10	15.083	13.2278	10.6028	3.19476	2.31633	3.30643
BnaA09G0258900ZS	2.4396	1.38354e-11	1.84383e-10	44.9185	34.5567	32.678	9.63078	6.78271	3.40321
BnaC03G0759200ZS	5.34019	1.40613e-11	1.8711e-10	14.1392	12.3291	8.00283	0	0	0.220938
BnaC09G0370600ZS	2.9789	1.43334e-11	1.90494e-10	27.3811	46.0549	29.9868	3.22845	5.67513	3.38196
BnaA01G0349500ZS	2.34619	1.45047e-11	1.9271e-10	7.87439	4.98246	4.06648	1.323	1.04704	0.764471
BnaA09G0626700ZS	2.51261	1.48473e-11	1.97139e-10	33.8468	14.3447	21.3818	3.95486	4.36875	3.54434
BnaC08G0240500ZS	3.26686	1.50822e-11	2.00071e-10	3.94316	1.5569	2.00563	0.126785	0.311683	0.239014
BnaA04G0299600ZS	2.48354	1.51208e-11	2.00521e-10	196.134	90.4866	124.087	14.4269	34.4591	19.5585
BnaC04G0174000ZS	2.82874	1.54918e-11	2.05186e-10	150.755	61.2922	66.083	19.8687	9.39576	7.90591
BnaC03G0198200ZS	5.32836	1.66396e-11	2.19502e-10	11.1076	5.35708	7.32701	0.197037	0	0
BnaA10G0012100ZS	2.65346	1.7061e-11	2.24586e-10	1235.31	797.697	796.151	160.227	201.416	58.908
BnaA02G0120700ZS	2.93034	1.70681e-11	2.246e-10	11.8776	5.30203	12.1685	1.42549	1.37883	0.88396
BnaA10G0165400ZS	3.82441	1.7271e-11	2.27131e-10	9.57893	13.3022	13.5801	0.278126	0.710634	1.02344
BnaC05G0005700ZS	2.17503	1.79503e-11	2.35483e-10	38.3531	37.2156	35.4694	5.94591	5.69263	12.1608
BnaC03G0254300ZS	2.48596	1.95933e-11	2.56407e-10	7.58982	7.94674	8.01389	0.72806	2.02235	1.27082
BnaC07G0094500ZS	5.73875	1.98087e-11	2.59067e-10	2.71854	2.04415	3.00298	0	0	0
BnaA01G0374800ZS	3.30863	2.20782e-11	2.87603e-10	16.1514	44.0148	32.6283	5.08284	1.63649	1.56391
BnaC07G0437200ZS	2.07548	2.30795e-11	2.99914e-10	412.828	207.612	198.052	67.454	68.4071	58.9362
BnaA01G0400700ZS	5.76337	2.33033e-11	3.0273e-10	1.29837	2.88596	3.25116	0	0	0
BnaA02G0196700ZS	3.4356	2.36527e-11	3.06989e-10	14.9661	11.293	7.86346	0.658921	0.879285	1.11721
BnaA09G0079400ZS	3.55595	2.4555e-11	3.18313e-10	3.58519	1.44727	2.41782	0.208806	0.172834	0.152428
BnaC08G0457100ZS	2.60307	2.64209e-11	3.41671e-10	14534.8	8056.17	9761.43	1932.78	2390.34	746.796
BnaC08G0452100ZS	2.75049	2.65805e-11	3.4363e-10	44.5751	17.073	39.3526	5.92928	5.57351	2.54384
BnaA05G0109100ZS	5.72396	2.76578e-11	3.56909e-10	2.57315	1.73016	1.37657	0	0	0
BnaA03G0454400ZS	5.70066	3.07806e-11	3.95771e-10	3.18088	2.21317	2.21558	0	0	0
BnaA09G0386300ZS	3.55213	3.10455e-11	3.98818e-10	1.56156	1.42672	1.37557	0.129233	0.134784	0.0470987
BnaA09G0261600ZS	2.02942	3.21453e-11	4.12573e-10	48.2738	29.3607	35.8201	7.77831	7.89254	12.328
BnaA01G0411900ZS	5.70126	3.30168e-11	4.23249e-10	6.74148	11.0068	10.9234	0	0	0
BnaC03G0033600ZS	2.32887	3.4101e-11	4.36755e-10	16.7094	9.55418	7.34976	1.45355	2.39361	2.49277
BnaC08G0320400ZS	3.44924	3.85557e-11	4.91597e-10	6.12862	3.48356	2.43052	0.071855	0.385925	0.444805
BnaA02G0379900ZS	2.7667	3.92391e-11	4.99863e-10	32.2762	24.6376	26.55	4.29898	5.69777	1.35574
BnaC04G0437200ZS	4.09804	4.15878e-11	5.28049e-10	6.68241	5.70085	5.17425	0.126727	0	0.552733
BnaA09G0601500ZS	5.81931	4.16072e-11	5.28138e-10	29.3228	6.32391	5.57117	0	0	0
BnaC08G0397200ZS	2.75894	4.22001e-11	5.35028e-10	10.2544	5.09191	8.38914	0.978701	1.47032	0.841538
BnaC03G0303400ZS	3.61848	4.27093e-11	5.41323e-10	7.31725	4.66083	5.50967	0.771183	0.273022	0.159969
BnaC04G0415900ZS	3.69462	4.71912e-11	5.95653e-10	2.29204	3.47054	2.98526	0.249386	0.0517611	0.225994
BnaC05G0103700ZS	2.77201	4.73686e-11	5.97715e-10	4.18885	5.05131	3.07228	0.643044	0.479388	0.563697
BnaA09G0222600ZS	4.98468	4.76157e-11	6.00655e-10	7.31749	3.10998	3.93619	0	0.191481	0
BnaA07G0312000ZS	2.52204	4.8153e-11	6.07254e-10	99.8081	34.0134	56.4444	11.9703	10.7346	8.63207
BnaA08G0301900ZS	2.42685	4.98972e-11	6.28693e-10	226.553	178.534	226.916	50.9971	45.3039	16.4109
BnaA02G0358100ZS	2.31062	5.32289e-11	6.69021e-10	233.055	96.1232	91.8954	27.3529	28.5105	26.2601
BnaA01G0402300ZS	5.66709	5.52236e-11	6.91924e-10	4.37227	2.4149	2.24267	0	0	0
BnaA06G0420400ZS	4.938	6.05385e-11	7.54971e-10	2.07905	4.76812	2.66569	0	0.0677563	0.0596312
BnaC01G0168900ZS	3.75963	6.6062e-11	8.21455e-10	2.97901	12.8445	3.36066	0.28837	0.315391	0.485182
BnaA06G0102600ZS	5.63059	6.87442e-11	8.53564e-10	1.90919	2.94665	3.23977	0	0	0
BnaA04G0012800ZS	2.54749	7.19501e-11	8.91813e-10	11.1299	7.64263	5.84476	1.05865	1.95938	0.921429
BnaA09G0215900ZS	2.75238	7.35544e-11	9.11169e-10	59.7589	24.9535	23.8707	4.15156	7.31277	3.28874
BnaA01G0367000ZS	5.70985	7.55353e-11	9.34895e-10	3.88288	3.7817	13.5519	0	0	0
BnaA09G0466500ZS	3.72936	7.75349e-11	9.577e-10	6.29622	3.9129	6.25947	0.345622	0.56839	0.0836544
BnaA04G0257900ZS	2.48641	7.88174e-11	9.72587e-10	19.4007	7.81425	8.98249	1.63997	2.47224	1.84574
BnaC03G0442300ZS	2.29802	8.37567e-11	1.03038e-09	2.0392	2.62958	2.25698	0.521156	0.511768	0.324566
BnaA01G0409900ZS	3.36612	8.6015e-11	1.05724e-09	3.82346	2.60341	2.43854	0.304895	0.152911	0.267798
BnaA03G0507100ZS	5.14248	8.99226e-11	1.10337e-09	7.17548	4.78798	6.95845	0.184682	0	0
Bnascaffold0026G0050600ZS	2.51417	9.02609e-11	1.1072e-09	6.2089	11.9131	13.5909	1.67198	2.26811	1.32779
BnaC05G0082000ZS	2.27869	9.22425e-11	1.13086e-09	207.053	400.315	198.769	74.0615	52.9373	35.9393
Bnascaffold0026G0061000ZS	5.13632	9.4987e-11	1.16184e-09	23.5386	18.893	18.5766	0	0.536874	0
BnaA01G0421800ZS	6.11733	9.50634e-11	1.16244e-09	4.46789	60.7082	27.5911	0	0	0
BnaC06G0067100ZS	3.09471	9.54372e-11	1.16667e-09	4.00744	7.00268	2.79974	0.608149	0.647219	0.177579
BnaA10G0265000ZS	5.58016	9.91803e-11	1.21035e-09	17.359	14.616	16.6087	0	0	0
BnaC09G0152400ZS	3.13971	9.93182e-11	1.21169e-09	3.77803	15.2324	10.9402	1.18019	0.813391	1.05744
BnaC05G0135900ZS	2.11918	9.94221e-11	1.21261e-09	27.5077	21.1154	12.3833	4.28697	4.58818	4.54879
BnaA10G0276200ZS	2.32885	9.98708e-11	1.21704e-09	1567.9	764.858	742.247	118.492	226.796	250.7
BnaC09G0574300ZS	5.11922	1.01991e-10	1.24145e-09	8.83123	2.31004	1.9301	0.0813043	0	0.0586438
BnaA02G0377000ZS	2.35605	1.02851e-10	1.25157e-09	21.1158	18.0154	16.0758	3.31073	2.93544	4.08842
BnaC04G0500500ZS	2.06402	1.1995e-10	1.44768e-09	871.11	361.879	451.145	144.285	122.351	125.815
BnaA05G0025400ZS	2.19072	1.2121e-10	1.46165e-09	61.0858	35.4288	47.0539	12.2258	12.0815	5.5229
BnaA05G0406100ZS	2.41014	1.24113e-10	1.49411e-09	23.3214	29.2056	31.7626	7.25391	4.65756	3.64119
BnaA01G0139900ZS	3.03422	1.24246e-10	1.49529e-09	54.2346	21.9412	26.666	4.09198	5.53922	1.38091
BnaA09G0712600ZS	4.05567	1.29079e-10	1.55127e-09	16.1961	14.3771	10.7723	1.06433	0	0.786845
BnaC04G0105800ZS	3.12802	1.33204e-10	1.59905e-09	1.94063	6.74943	2.79732	0.3796	0.404775	0.380511
BnaA02G0153300ZS	2.13774	1.34523e-10	1.61398e-09	9.80307	12.7793	16.1386	1.95616	4.05622	2.3119
BnaA01G0408600ZS	5.55391	1.37682e-10	1.64863e-09	3.88637	2.85278	3.05513	0	0	0
BnaC03G0424300ZS	5.12883	1.50361e-10	1.79491e-09	29.134	46.5236	40.4847	0	1.0805	0
BnaC07G0070500ZS	5.54275	1.60902e-10	1.91378e-09	1.46587	2.23836	1.79822	0	0	0
BnaA06G0255800ZS	4.56532	1.62673e-10	1.93324e-09	12.642	14.0657	7.77958	0.319497	0	0.479345
BnaC01G0385700ZS	2.65535	1.70086e-10	2.0172e-09	5.51586	8.25675	8.36035	1.67968	0.843357	0.913527
BnaC07G0388000ZS	3.51072	1.72627e-10	2.04527e-09	11.0541	7.01874	4.68396	0.824039	0.566116	0.299462
BnaC06G0377100ZS	2.95687	1.73703e-10	2.05745e-09	34.777	40.6673	61.6065	9.47059	3.87272	3.10048
BnaC08G0276700ZS	3.51294	1.74235e-10	2.06318e-09	3.52938	1.42139	3.33306	0.340478	0.0568179	0.199138
BnaC08G0200000ZS	2.05258	1.75977e-10	2.08322e-09	3.4603	4.87465	5.53388	0.906788	1.12331	1.12072
BnaA08G0049600ZS	2.16251	1.84844e-10	2.18375e-09	164.36	75.7271	109.866	23.7277	33.1621	17.6922
BnaA09G0511400ZS	3.82519	1.84878e-10	2.18375e-09	5.03554	6.42155	5.19671	0	0.713205	0.156604
BnaA01G0347300ZS	2.48255	1.93681e-10	2.28394e-09	22.3046	11.8661	15.0893	1.27878	3.1604	3.61923
BnaC08G0205600ZS	2.25379	2.06087e-10	2.42487e-09	3386.82	1502.66	1871.9	459.731	625.83	305.663
Bnascaffold0027G0056400ZS	2.36888	2.07753e-10	2.4438e-09	23.2199	11.3466	13.6456	2.33494	4.12532	2.40745
BnaC05G0495500ZS	2.5737	2.26457e-10	2.65213e-09	1608.17	909.193	1100.71	213.508	290.155	82.1195
BnaA10G0164500ZS	4.2728	2.39343e-10	2.79155e-09	715.195	507.45	986.683	23.1526	40.4611	18.7468
BnaC03G0598400ZS	2.88386	2.58498e-10	3.00429e-09	9.22406	11.4843	13.8168	2.24063	1.59537	0.450512
BnaA09G0055300ZS	2.05649	2.6322e-10	3.05667e-09	1152.49	589.472	866.293	226.086	258.95	126.009
BnaA01G0306300ZS	2.60976	2.72001e-10	3.1535e-09	16.3687	14.9607	5.4698	1.96388	1.91187	1.79226
BnaA09G0518800ZS	3.05779	2.77238e-10	3.21072e-09	99.2582	81.3664	69.9857	12.9269	11.7524	2.0867
BnaC02G0206900ZS	5.50357	2.80921e-10	3.25161e-09	1.34027	2.61715	1.56061	0	0	0
BnaA02G0411500ZS	3.27565	2.94379e-10	3.40001e-09	3.37139	2.82477	4.19041	0.216829	0.178724	0.47284
BnaA02G0409200ZS	2.1862	2.94642e-10	3.40121e-09	69.9958	32.5568	30.1868	11.0109	10.069	7.33231
BnaC02G0301900ZS	4.92985	3.15877e-10	3.63454e-09	26.9515	6.62188	18.5466	0.602962	0.106433	0.0933141
BnaC01G0408900ZS	2.31983	3.16627e-10	3.64219e-09	8.81586	16.8757	10.1612	2.63072	1.90374	2.26439
BnaC02G0306200ZS	3.42878	3.18086e-10	3.65701e-09	8.10981	9.71454	6.90152	0.32351	0.155259	1.31634
BnaA06G0290800ZS	3.04544	3.20044e-10	3.67852e-09	5.02127	7.10823	9.34631	1.28435	0.75193	0.274053
BnaA02G0012400ZS	2.28371	3.21226e-10	3.69013e-09	33.1904	20.0438	13.6005	5.38808	3.2	4.73199
BnaA09G0649800ZS	2.66832	3.24798e-10	3.72815e-09	10.2646	30.3811	18.7712	1.81835	3.6719	3.03547
BnaA04G0245200ZS	2.42682	3.36923e-10	3.86213e-09	1045.04	474.378	660.968	156.798	168.498	65.0042
BnaC02G0516400ZS	5.45146	3.68755e-10	4.20668e-09	7.8045	8.0211	7.71961	0	0	0
BnaC09G0129400ZS	4.77783	3.71065e-10	4.2319e-09	3.94415	3.71969	1.74798	0.168613	0	0
BnaA05G0463100ZS	2.31119	4.00512e-10	4.5495e-09	17.4639	28.3111	21.3617	5.96169	3.67597	3.82618
BnaA08G0321500ZS	4.46554	4.48323e-10	5.06564e-09	5.00914	3.8561	5.10616	0	0.346625	0
BnaA02G0100800ZS	2.03906	5.02686e-10	5.65297e-09	22.3233	10.2619	15.1625	4.32568	4.094	2.95336
BnaA01G0409100ZS	5.47778	5.39982e-10	6.05641e-09	1.92105	4.66083	1.52534	0	0	0
BnaA06G0045200ZS	2.1123	5.50304e-10	6.16572e-09	4.28679	4.81431	4.76005	1.38765	1.10851	0.67349
BnaA10G0272900ZS	2.37835	5.65214e-10	6.33111e-09	9.90148	8.15551	5.83545	2.17	1.28441	0.993957
BnaA02G0240500ZS	3.90134	5.76928e-10	6.45555e-09	13.0706	4.279	3.32787	0.327943	0.363449	0.320481
BnaC03G0005300ZS	2.23791	5.93404e-10	6.62428e-09	184.056	73.034	87.5751	29.5931	24.8302	18.3348
BnaC04G0477900ZS	2.17578	6.04409e-10	6.74183e-09	1340.03	639.398	670.714	230.646	226.423	121.18
BnaA02G0327900ZS	2.22017	6.10894e-10	6.81062e-09	6.48578	4.4523	3.89667	0.758094	1.24191	1.03121
BnaA09G0236500ZS	2.19886	6.25743e-10	6.96343e-09	17.7829	21.7551	19.1065	4.63291	3.44685	4.41696
BnaC09G0590200ZS	2.11387	6.47991e-10	7.20162e-09	8.2903	8.61761	7.13073	1.07641	2.3731	1.86932
BnaA09G0391800ZS	2.41468	6.70837e-10	7.44971e-09	35.9313	37.1943	40.5927	7.61725	7.50819	6.1943
BnaC07G0091800ZS	3.45076	6.7643e-10	7.50792e-09	4.69681	3.17594	4.72797	0.087286	0.218615	0.573888
BnaA03G0449500ZS	5.45275	6.81532e-10	7.55865e-09	0.991265	3.26141	1.56204	0	0	0
BnaC05G0136100ZS	2.12278	7.1203e-10	7.88256e-09	83.2139	44.6265	37.5261	13.8381	13.6585	9.0766
BnaC06G0382800ZS	3.99112	7.30615e-10	8.07364e-09	18.2456	3.18115	13.4492	0.803792	0.262198	0.477311
BnaA03G0015400ZS	3.10662	7.34573e-10	8.11528e-09	28.1765	13.6074	14.5025	2.29184	2.91498	0.555557
BnaA09G0188900ZS	4.68593	7.43826e-10	8.21113e-09	9.46043	16.5279	9.54939	0	0.312406	0.279667
BnaA04G0127100ZS	2.15946	7.64043e-10	8.42342e-09	50.3101	34.5488	30.3039	10.147	10.5522	4.55468
BnaC06G0056400ZS	3.72899	7.6818e-10	8.46684e-09	1.76859	1.48683	2.19594	0.104434	0.129118	0.0759896
BnaC07G0370800ZS	2.01086	7.73299e-10	8.52106e-09	3.72509	3.82823	4.98266	0.894263	0.848081	1.23947
BnaA02G0125700ZS	2.55197	7.88113e-10	8.67534e-09	505.402	585.231	470.345	82.2465	145.882	56.7381
BnaA07G0114800ZS	2.289	8.08927e-10	8.89528e-09	11991.1	7683.04	9884.09	2281.46	2680.77	866.808
Bnascaffold1706G0000500ZS	5.41293	8.40636e-10	9.22829e-09	17.0048	6.5434	7.98419	0	0	0
BnaA09G0678200ZS	3.48979	9.16822e-10	1.0007e-08	7.55021	6.00261	8.96198	0.480117	1.04723	0.116897
BnaA01G0043900ZS	2.08882	9.26627e-10	1.01062e-08	27.3233	14.0259	15.1282	2.95733	5.19937	4.31574
Bnascaffold0445G0000200ZS	2.02244	9.38248e-10	1.02225e-08	2.78692	2.78948	2.77219	0.75062	0.628194	0.630397
BnaA07G0282700ZS	3.49222	9.40282e-10	1.02421e-08	6.39811	11.8265	8.04639	0	1.15964	0.67619
BnaA03G0375100ZS	2.54655	1.02298e-09	1.1092e-08	10.5502	18.1021	14.5675	1.74351	3.69082	1.58243
BnaA05G0154900ZS	5.35422	1.03118e-09	1.11723e-08	5.12885	6.07373	4.09768	0	0	0
BnaA10G0147300ZS	3.93942	1.04028e-09	1.12681e-08	2.43021	0.89334	1.3191	0.107967	0.0297566	0.0788953
BnaA02G0095400ZS	2.12676	1.06805e-09	1.15513e-08	2.93763	2.97154	2.65115	0.523068	0.69803	0.613076
BnaC09G0309800ZS	5.34453	1.07429e-09	1.16158e-08	5.3391	4.35161	4.94592	0	0	0
BnaC03G0426500ZS	2.42927	1.08999e-09	1.17826e-08	3.40297	2.42671	3.65628	0.617631	0.598567	0.417193
BnaA07G0337000ZS	5.37032	1.16609e-09	1.25721e-08	20.6223	20.6599	46.8113	0	0	0
BnaC01G0276600ZS	2.9135	1.21707e-09	1.30934e-08	1.87439	1.66956	1.23127	0.163107	0.244146	0.1419
BnaC03G0545800ZS	2.0491	1.27479e-09	1.36729e-08	398.819	222.145	332.268	82.0607	96.0745	41.4713
BnaC02G0274200ZS	4.89792	1.33581e-09	1.43058e-08	3.0626	2.69789	3.20734	0	0	0.0801009
Bnascaffold0027G0038900ZS	3.30868	1.38032e-09	1.47603e-08	11.7581	8.08744	8.82191	0	1.24767	1.101
BnaA03G0259400ZS	4.61412	1.40104e-09	1.49781e-08	4.73662	2.52571	4.16861	0.237395	0	0
BnaC04G0560400ZS	2.46699	1.52508e-09	1.6231e-08	49.8562	64.0763	24.5446	5.3638	5.61565	12.1031
BnaA03G0170900ZS	4.16019	1.56315e-09	1.66196e-08	13.646	4.52968	7.71933	0.216451	0.539422	0.158757
BnaA01G0375200ZS	4.92428	1.64044e-09	1.73807e-08	1.43121	2.99145	2.20669	0	0	0.0556295
BnaA01G0365100ZS	3.12668	1.71402e-09	1.80975e-08	6.57547	5.16067	5.2896	0.861177	0.361437	0.5288
BnaC04G0046800ZS	3.02009	1.71795e-09	1.81255e-08	5.71835	5.12607	4.75318	1.19605	0.229734	0.357946
BnaC03G0433200ZS	2.10901	1.77664e-09	1.87124e-08	5.28308	5.79086	8.48377	1.12216	1.82825	1.39889
Bnascaffold2366G0000200ZS	2.84186	1.89004e-09	1.98236e-08	2.49683	4.15888	4.81008	0.570352	0.531303	0.363131
BnaC05G0471300ZS	2.81582	1.93293e-09	2.02437e-08	15.497	22.6042	49.7933	6.10326	2.88494	2.1199
BnaA07G0191600ZS	2.49289	1.94551e-09	2.03603e-08	12.5669	8.43617	9.99286	1.24179	2.98065	0.900013
BnaA02G0319600ZS	2.30913	1.96431e-09	2.0542e-08	4.00533	6.83984	5.01745	1.14865	1.15471	0.742031
Bnascaffold0025G0020400ZS	2.66538	1.98692e-09	2.07734e-08	1.44109	1.70859	1.52229	0.330637	0.228637	0.120035
BnaA01G0389400ZS	5.28095	2.0147e-09	2.10484e-08	1.33912	1.83383	1.714	0	0	0
BnaC04G0351600ZS	2.2063	2.2165e-09	2.30663e-08	432.976	229.888	351.947	85.678	92.8112	35.6776
BnaC01G0424000ZS	2.97614	2.22302e-09	2.31229e-08	3.33163	1.82259	3.77236	0.308779	0.511798	0.160005
BnaC07G0097400ZS	2.17833	2.27524e-09	2.3643e-08	6.56636	6.79648	8.91486	2.50766	1.03811	1.10041
BnaC09G0024400ZS	5.28858	2.36223e-09	2.45052e-08	2.8651	4.19183	1.82258	0	0	0
BnaA09G0421600ZS	3.00803	2.40876e-09	2.49636e-08	3.46967	3.96914	2.51984	0.49186	0.17257	0.406028
BnaA01G0389000ZS	5.27796	2.41121e-09	2.49829e-08	10.5333	10.0875	5.6398	0	0	0
BnaA05G0022400ZS	2.13896	2.47042e-09	2.55778e-08	200.114	98.1556	126.881	32.5166	41.882	17.6376
BnaC06G0420700ZS	2.22523	2.49611e-09	2.58188e-08	31.7611	17.9496	16.3372	4.18967	5.9646	3.58695
BnaA08G0080500ZS	2.59839	2.51787e-09	2.60186e-08	3694.34	2232.55	2891.07	547.793	553.369	134.315
BnaA09G0042600ZS	4.08982	2.53031e-09	2.61345e-08	81.2785	48.4632	76.0865	4.61408	3.95458	0
BnaA01G0398800ZS	5.25133	2.5782e-09	2.6597e-08	5.8665	5.59267	5.16788	0	0	0
BnaC03G0707100ZS	3.98054	2.61606e-09	2.69744e-08	3.95517	4.67928	3.56825	0.471996	0.0969037	0
BnaA09G0577600ZS	3.92641	2.80702e-09	2.88946e-08	3.56114	3.78098	3.21228	0	0.194333	0.258432
BnaC06G0310700ZS	2.37387	2.91808e-09	2.99728e-08	28.5975	27.0755	41.4633	8.98982	5.04821	3.99417
BnaC03G0122700ZS	5.24176	2.96498e-09	3.04179e-08	7.36388	5.29426	5.26719	0	0	0
BnaA03G0210600ZS	3.18515	2.99365e-09	3.06973e-08	12.6538	4.91013	11.7384	0.745382	0.753391	1.22084
BnaC03G0498700ZS	2.42778	2.99839e-09	3.07386e-08	38.0557	46.8059	54.345	13.0814	7.55198	3.30556
BnaC09G0410000ZS	2.562	3.01399e-09	3.0891e-08	44.314	109.489	92.7842	21.4805	12.08	6.91734
BnaA01G0407700ZS	2.89845	3.03595e-09	3.11086e-08	1.56633	2.85878	1.76037	0.0840055	0.223276	0.428478
BnaA07G0216400ZS	2.70481	3.07861e-09	3.15306e-08	1.41248	1.78624	2.28932	0.142449	0.40221	0.20704
BnaC04G0076600ZS	3.14469	3.11539e-09	3.18767e-08	14.7419	8.78397	9.58097	2.19178	0.765068	0.288576
BnaA10G0035600ZS	2.73915	3.13281e-09	3.2032e-08	6.49117	10.9814	10.7733	1.29723	1.49033	1.06964
BnaA07G0085200ZS	2.82648	3.2642e-09	3.32877e-08	2.49282	3.52395	2.32621	0.156477	0.507963	0.378593
BnaA02G0005900ZS	2.95126	3.29001e-09	3.35348e-08	3.32374	3.77202	2.14055	0.221926	0.589347	0.242193
BnaA04G0190600ZS	5.25463	3.31692e-09	3.37849e-08	7.23672	4.21619	3.01271	0	0	0
BnaC06G0173400ZS	4.19202	3.55591e-09	3.61244e-08	1.27536	0.841253	1.90326	0.14042	0	0
BnaA07G0182800ZS	2.76101	3.6311e-09	3.68444e-08	3.98595	1.52117	2.2624	0.341881	0.459884	0.210263
BnaC07G0320900ZS	2.34057	3.67352e-09	3.72394e-08	8.42965	19.025	19.684	2.07298	3.2645	3.51654
BnaC04G0394200ZS	3.21699	3.77691e-09	3.82421e-08	11.9358	12.8682	5.53247	1.10552	0.911307	0.806966
BnaC06G0323100ZS	3.50708	4.02284e-09	4.05686e-08	47.9216	32.5766	29.8793	3.38159	0	4.46205
BnaC09G0380100ZS	5.23978	4.02601e-09	4.0591e-08	1.42688	2.3492	3.89971	0	0	0
BnaC06G0382400ZS	2.6042	4.13389e-09	4.16099e-08	41.3357	35.9976	32.2415	9.44643	5.6901	1.90987
BnaA01G0107200ZS	2.63483	4.14524e-09	4.17143e-08	2.89613	2.22894	2.71055	0.486561	0.269444	0.394314
BnaA02G0323000ZS	3.84466	4.32786e-09	4.34496e-08	20.2561	18.09	29.1825	0.553692	2.72621	0
BnaA10G0062000ZS	3.87722	4.37174e-09	4.38695e-08	2.46004	1.76747	1.26202	0	0.0858652	0.151058
BnaA03G0573400ZS	3.74156	4.41159e-09	4.42278e-08	5.75415	8.19197	7.52282	0.458737	0.560259	0.167347
BnaC05G0134000ZS	2.60341	4.53689e-09	4.54306e-08	62.4747	54.1271	92.9529	16.5774	11.6154	3.62156
BnaC02G0496500ZS	5.19298	4.66158e-09	4.66027e-08	3.85141	2.81051	4.31145	0	0	0
BnaC08G0273800ZS	5.18671	4.89632e-09	4.88009e-08	84.6226	62.7759	58.6402	0	0	0
BnaC07G0091500ZS	2.13081	4.96134e-09	4.93913e-08	23.1464	12.5683	17.495	3.79473	4.31097	3.68306
BnaA01G0363800ZS	2.1902	5.06661e-09	5.03922e-08	69.8747	82.1739	63.2213	6.68205	16.2063	22.2573
BnaC07G0252400ZS	2.24455	5.27257e-09	5.23188e-08	17.7644	8.17466	18.4859	3.511	3.18613	2.30463
BnaC06G0347100ZS	3.46908	5.36049e-09	5.31411e-08	3.16079	8.28518	4.74682	0.665432	0.365557	0.161257
BnaA10G0092200ZS	2.95601	5.69636e-09	5.63015e-08	275.862	73.3977	78.261	22.3763	17.9158	7.23434
BnaA05G0005400ZS	2.18068	5.84227e-09	5.76902e-08	135.863	68.4377	88.9072	26.7033	25.0629	10.7256
BnaC01G0325000ZS	2.96166	6.10775e-09	6.02003e-08	8.43477	30.5253	9.21358	1.80549	1.50767	2.01817
BnaC01G0326400ZS	5.1726	6.11609e-09	6.02686e-08	1.59107	2.96749	2.66403	0	0	0
BnaA05G0008000ZS	2.07716	6.35929e-09	6.25497e-08	29.5496	15.5424	18.2006	6.78643	4.80409	3.07558
BnaA09G0416000ZS	2.7733	6.3642e-09	6.25835e-08	6.1978	4.53617	6.84559	0.706875	0.81687	0.826041
BnaA02G0169000ZS	4.65963	6.4015e-09	6.29358e-08	1.86078	7.3907	3.77783	0	0	0.185964
BnaC08G0305400ZS	2.31691	6.58583e-09	6.46586e-08	9.94986	13.2876	20.6721	4.10778	2.83609	1.58787
BnaA01G0399500ZS	5.14879	6.59315e-09	6.47157e-08	12.5075	11.8397	11.4769	0	0	0
BnaC03G0107000ZS	2.20508	6.60344e-09	6.47869e-08	4.744	9.54182	6.0515	1.90215	1.45028	0.929576
BnaC06G0070500ZS	4.41376	6.64778e-09	6.52069e-08	1.08488	3.94718	1.87111	0.0649851	0	0.0949473
BnaA03G0067000ZS	3.68657	7.03509e-09	6.88477e-08	3.96747	1.84504	1.21168	0.103944	0.173177	0.113543
BnaA06G0299800ZS	2.25498	7.05819e-09	6.90421e-08	28.1123	47.6079	21.6287	9.55725	6.29916	3.87907
Bnascaffold0027G0055600ZS	3.40505	7.29552e-09	7.12331e-08	5.57593	4.37914	5.20977	0.46208	0.1282	0.561182
BnaC08G0062100ZS	2.02119	7.51104e-09	7.32035e-08	9.30791	14.8548	9.9131	3.33685	2.25622	2.69335
BnaC04G0210400ZS	2.81891	7.51999e-09	7.3274e-08	7.98984	5.93007	9.52193	1.54752	1.08396	0.347375
BnaC03G0634600ZS	2.81508	7.96672e-09	7.72916e-08	10.9153	11.7559	9.68717	0.619766	2.40834	1.06266
BnaA09G0670400ZS	3.27076	7.9933e-09	7.7532e-08	3.43612	2.62806	2.80713	0.358628	0.221317	0.1956
BnaA04G0189500ZS	3.85973	8.28634e-09	8.02466e-08	28.9002	12.2052	6.89312	0.491381	1.63917	0.180685
BnaA02G0057800ZS	2.38825	8.62504e-09	8.3187e-08	7.00566	6.39105	4.68631	0.948606	0.71684	1.57234
BnaA09G0120500ZS	2.18828	9.08865e-09	8.74018e-08	65.394	23.2174	28.0985	6.7575	6.81077	9.95729
BnaA09G0456000ZS	2.04991	9.49056e-09	9.11435e-08	84.5417	55.7223	59.2949	24.0611	12.1902	11.998
BnaA02G0173900ZS	2.17818	9.91892e-09	9.51717e-08	24.2634	11.9813	11.846	4.22975	2.46775	3.44336
BnaC06G0439000ZS	2.43133	9.93412e-09	9.52961e-08	22.8224	13.6548	12.2889	3.79847	2.61767	1.01475
BnaA03G0121000ZS	2.34456	9.98173e-09	9.56884e-08	12.6904	11.1335	9.39002	2.14612	1.44814	2.5576
BnaC04G0483800ZS	2.57787	1.00873e-08	9.65957e-08	101.466	273.307	87.1018	16.1691	26.7334	31.2532
BnaC07G0359500ZS	4.71607	1.04069e-08	9.93847e-08	6.06161	3.68199	6.0492	0	0	0.158283
BnaC02G0531200ZS	3.34106	1.07378e-08	1.02384e-07	15.2798	12.1942	11.05	2.08947	0	1.1066
BnaA09G0449200ZS	2.13736	1.10238e-08	1.04924e-07	14.255	19.484	20.6429	6.26135	3.41353	2.13332
BnaA06G0257500ZS	2.44841	1.11499e-08	1.06006e-07	1.37467	2.53495	2.32737	0.153509	0.458775	0.431226
BnaC06G0443100ZS	4.39838	1.12274e-08	1.06719e-07	7.16399	8.22234	9.41161	0	0.533186	0
BnaA10G0207000ZS	2.2913	1.1361e-08	1.07917e-07	17.0681	19.7779	28.4414	2.51605	5.19229	4.87469
BnaA04G0189300ZS	2.55567	1.13692e-08	1.07971e-07	6.00441	3.54805	2.84458	0.361433	0.513293	0.974954
BnaA02G0173200ZS	2.35738	1.14223e-08	1.08402e-07	4.88368	6.66848	5.57251	0.400447	1.33685	1.24695
BnaA06G0053500ZS	3.94695	1.18273e-08	1.12122e-07	4.32555	4.9356	3.33938	0.153799	0.253509	0.112193
BnaA06G0039600ZS	2.67239	1.20455e-08	1.14114e-07	3.54835	3.6241	1.91987	0.544821	0.494801	0.252628
BnaC06G0268700ZS	3.33191	1.22988e-08	1.16282e-07	2.44031	12.0036	6.66564	0.610689	0.76506	0.278888
BnaA08G0260000ZS	4.21893	1.3067e-08	1.23244e-07	2.18997	8.30341	2.54407	0.0935643	0	0.274288
BnaC07G0182700ZS	2.18557	1.32291e-08	1.24691e-07	56.4731	22.7008	40.8749	11.7674	7.41121	6.29473
BnaA08G0123800ZS	2.33892	1.35227e-08	1.27298e-07	2.12664	1.80218	1.35945	0.152573	0.350975	0.444163
BnaC06G0134000ZS	2.82404	1.35237e-08	1.27298e-07	24.1115	11.5605	11.2665	1.19943	0.977222	3.6915
BnaC07G0080500ZS	2.04366	1.48437e-08	1.38928e-07	2.7762	3.0306	1.96111	0.572435	0.427737	0.771395
Bnascaffold0026G0022500ZS	4.40478	1.49015e-08	1.39437e-07	1.87907	3.34634	4.33086	0.121443	0.0988149	0
BnaA05G0448600ZS	2.32701	1.52846e-08	1.42834e-07	1193.89	681.667	822	178.289	268.427	72.5311
BnaC09G0531700ZS	3.242	1.55103e-08	1.4488e-07	2.50283	3.11013	2.06701	0	0.285613	0.336093
BnaC03G0549900ZS	2.05521	1.61685e-08	1.50765e-07	8.34792	6.82455	7.18207	1.95679	1.77565	1.69839
BnaC05G0117400ZS	4.83544	1.66428e-08	1.54748e-07	4.50537	4.37642	0.73716	0	0.0805967	0
BnaC07G0535700ZS	3.53632	1.70998e-08	1.58591e-07	3.66809	4.63652	5.45159	0.157567	0.25973	0.459484
BnaA03G0416900ZS	3.14728	1.74857e-08	1.6181e-07	10.7917	19.261	7.22001	0.570999	0.771429	2.06956
BnaA01G0387200ZS	3.56311	1.75076e-08	1.61978e-07	3.13487	3.36546	5.80632	0.263332	0.218121	0.287413
BnaA01G0355900ZS	2.05424	1.83128e-08	1.68988e-07	22.0703	9.30212	9.84966	2.62966	3.61148	3.33658
BnaC03G0792500ZS	5.05048	1.89133e-08	1.7419e-07	5.49716	6.52693	6.30405	0.127389	0	0
BnaA03G0206900ZS	2.8416	1.90052e-08	1.74999e-07	8199.08	4697.86	7194.35	1610.42	664.824	230.899
BnaC05G0351600ZS	4.08465	1.91511e-08	1.76152e-07	6.69112	5.78752	5.77578	0.478265	0.195355	0
BnaA09G0618000ZS	5.0351	1.92703e-08	1.77135e-07	2.1299	1.73379	1.36438	0	0	0
BnaA08G0274000ZS	3.56621	1.97797e-08	1.8166e-07	2.99231	2.89217	3.35358	0.480394	0.0789347	0.0696497
BnaA01G0162900ZS	5.03637	1.99062e-08	1.82664e-07	1.32401	1.63135	2.41076	0	0	0
BnaA02G0008600ZS	2.40035	2.01461e-08	1.84724e-07	6.79628	10.1604	10.9153	2.61892	1.31346	1.0853
BnaA10G0301800ZS	4.1126	2.10064e-08	1.92306e-07	2.23407	1.93559	1.52211	0	0.0620205	0.108059
BnaC07G0168200ZS	4.62305	2.10866e-08	1.92998e-07	0.737358	4.14342	1.27715	0	0.0881571	0
BnaA01G0324200ZS	4.24815	2.15461e-08	1.96993e-07	14.7935	9.00901	22.4177	0.865338	0.434098	0.0672898
BnaA04G0215400ZS	3.67833	2.16347e-08	1.97676e-07	4.2276	4.03403	2.2359	0.114894	0.29024	0.168547
BnaA07G0096500ZS	2.46139	2.31312e-08	2.10853e-07	1.96846	2.81822	2.19346	0.245565	0.573503	0.327124
BnaC05G0297400ZS	2.59458	2.32732e-08	2.12012e-07	11.5479	11.3534	10.9233	2.76503	1.73724	0.77489
BnaA03G0213600ZS	2.2235	2.35559e-08	2.14404e-07	7.04263	6.6791	5.41015	2.04556	1.32048	0.585842
BnaA02G0192000ZS	3.80384	2.41261e-08	2.1922e-07	5.53421	4.99873	6.72358	0.760493	0	0.139372
BnaA06G0066400ZS	2.13554	2.49039e-08	2.25807e-07	179.348	375.753	168.563	72.9442	55.4639	32.0196
BnaA09G0230700ZS	2.6898	2.58816e-08	2.34075e-07	3.63612	3.88865	5.97156	0.839144	0.392351	0.616734
BnaA02G0414300ZS	2.34674	2.62436e-08	2.37148e-07	14.7381	15.6642	12.1524	1.13745	4.39765	2.1994
BnaA08G0291300ZS	2.46557	2.7108e-08	2.44745e-07	3.78253	3.14714	2.85624	0.384033	0.258167	0.982148
BnaA10G0251700ZS	2.68283	2.7113e-08	2.44745e-07	616.261	157.166	127.558	43.917	45.5315	37.907
BnaA01G0412600ZS	3.00374	2.79728e-08	2.52133e-07	8.05758	4.78911	7.97563	0.567895	0.62311	0.963489
BnaC09G0469600ZS	2.8346	2.95601e-08	2.6532e-07	20.9676	7.0013	9.89202	3.03594	0.804208	1.01998
BnaC09G0368500ZS	5.01497	3.05222e-08	2.7349e-07	6.00974	3.46405	1.92205	0	0	0
BnaC01G0019300ZS	2.3937	3.13137e-08	2.80176e-07	7.00997	7.67921	10.9613	1.59729	1.50353	1.56714
BnaC05G0552900ZS	2.59697	3.18397e-08	2.84703e-07	13.0985	44.2908	29.6084	4.51421	6.31271	2.49256
BnaA10G0010700ZS	4.38202	3.25013e-08	2.90072e-07	4.86809	2.44848	1.6976	0.109892	0	0.0799247
BnaC01G0085900ZS	2.23393	3.29462e-08	2.93736e-07	11.3856	5.04205	4.82051	1.02197	1.99058	1.19214
BnaA03G0288500ZS	2.14917	3.51549e-08	3.12189e-07	15.6851	11.5589	8.24484	2.33729	3.49959	1.70219
BnaA03G0110600ZS	3.96355	3.55064e-08	3.15048e-07	17.4793	12.2424	6.31596	0.84717	0.350012	0.312954
BnaA07G0281800ZS	2.31748	3.61571e-08	3.20622e-07	30.0384	16.977	13.7479	1.6533	4.30952	5.20382
BnaC08G0132300ZS	3.1357	3.81355e-08	3.37115e-07	7.94982	11.658	5.33975	1.34758	0.530753	0.646344
BnaA02G0030700ZS	2.14486	3.9261e-08	3.46347e-07	80.1883	71.3408	75.2594	28.4406	13.3856	8.14827
BnaA03G0458300ZS	2.07003	4.10314e-08	3.61293e-07	6.76553	3.61669	4.58043	1.41062	0.840568	1.22726
BnaC05G0202100ZS	3.17006	4.11086e-08	3.61898e-07	26.7239	17.0127	12.3305	2.37868	2.31855	0.695966
BnaA05G0165600ZS	2.58891	4.23388e-08	3.72191e-07	25.0448	9.8749	10.7683	1.11353	2.69812	2.90143
BnaC01G0073900ZS	4.94893	4.27706e-08	3.75677e-07	1.9806	3.68023	2.34302	0	0	0
BnaC01G0298100ZS	2.44756	4.50586e-08	3.94637e-07	49.3624	13.7747	14.2703	3.64605	4.57934	4.8301
BnaA09G0425800ZS	2.15788	4.50732e-08	3.94684e-07	141.307	59.9631	73.2778	25.4624	21.4008	10.3497
BnaC08G0192100ZS	4.52819	4.8858e-08	4.25904e-07	5.67635	3.82248	3.99172	0.212117	0	0
BnaA09G0239600ZS	4.66206	4.89057e-08	4.26233e-07	0.653152	10.6031	3.46096	0	0.0917942	0.0825555
BnaC03G0570600ZS	2.04897	5.06577e-08	4.40243e-07	1393.73	1240.1	1574.27	414.894	421.834	135.415
BnaC04G0534700ZS	2.07395	5.32908e-08	4.62186e-07	233.886	352.089	265.039	82.9215	73.5306	65.5357
BnaA03G0299300ZS	2.50267	5.38208e-08	4.66498e-07	18.6197	6.27469	17.9747	3.16777	2.50888	1.38852
BnaA09G0041200ZS	3.69145	5.49894e-08	4.76336e-07	15.3589	3.96548	12.7485	0	1.33318	0.373132
BnaA09G0480600ZS	2.18487	5.51894e-08	4.77876e-07	21.0489	18.5176	20.6608	4.32554	6.26907	2.23825
BnaA04G0143700ZS	2.58775	5.72092e-08	4.94561e-07	295.263	291.331	167.785	76.008	22.6994	17.8538
BnaC03G0361500ZS	3.70367	5.996e-08	5.16761e-07	106.019	29.7683	34.3666	6.33607	1.08564	1.95576
BnaA10G0001700ZS	2.12835	6.01977e-08	5.18513e-07	5.78184	17.8866	8.8428	2.20455	2.46807	2.54107
BnaC03G0361000ZS	2.0939	6.07715e-08	5.23027e-07	9.74686	5.58214	10.6799	1.10814	1.91773	2.71476
BnaA05G0464000ZS	2.42983	6.27115e-08	5.38529e-07	7.26111	5.87459	7.13015	1.6733	0.880313	0.998211
BnaC07G0186200ZS	2.24306	6.51824e-08	5.584e-07	36.9867	17.7842	25.6168	5.02115	7.78658	3.08914
BnaC09G0572500ZS	3.96923	6.67875e-08	5.71119e-07	3.00263	3.67668	1.31433	0.261281	0	0.0633395
BnaA02G0414400ZS	2.64256	6.69025e-08	5.71873e-07	30.3875	60.5429	30.8154	2.65992	8.52439	6.6078
BnaA02G0229700ZS	2.16212	6.76536e-08	5.78062e-07	43.3051	48.433	104.757	16.0424	17.3115	7.54039
BnaC03G0234800ZS	4.93426	6.89007e-08	5.88129e-07	10.6446	2.37217	9.59284	0	0	0
BnaA08G0285900ZS	2.88061	6.90761e-08	5.89391e-07	2.12194	2.31311	4.66093	0.158547	0.56847	0.306902
BnaC07G0065200ZS	2.46328	6.98045e-08	5.94892e-07	11.75	45.5629	42.0107	4.64815	8.09208	3.75819
BnaA07G0158200ZS	2.91328	7.01775e-08	5.97951e-07	29.4901	38.3464	27.7635	1.79492	4.57574	4.76145
BnaA04G0180900ZS	4.87287	7.07966e-08	6.02986e-07	9.80871	8.93671	9.08037	0	0	0
BnaC04G0210100ZS	3.22987	7.18373e-08	6.11118e-07	11.0921	12.0213	12.4652	1.59816	1.31663	0.294547
BnaA04G0036700ZS	2.87445	7.20174e-08	6.12528e-07	11.4358	14.7521	12.0943	0.277178	2.57704	1.64962
BnaC01G0208800ZS	4.54436	7.35936e-08	6.25062e-07	6.43324	0.563196	2.04533	0.0754572	0	0.0548252
BnaC08G0509000ZS	2.79187	7.53218e-08	6.38724e-07	13.5144	97.1977	50.4329	4.9603	7.90954	7.29251
BnaA07G0364400ZS	2.40072	7.8334e-08	6.6295e-07	7.72417	6.40625	6.27024	0.766975	1.40897	1.35137
BnaC03G0003500ZS	2.67262	7.9509e-08	6.72361e-07	4.19207	3.02524	5.57254	0.672961	0.800161	0.35353
BnaA01G0374600ZS	4.86713	8.06674e-08	6.81887e-07	10.5697	13.3955	8.14411	0	0	0
BnaC01G0254500ZS	3.02789	8.11752e-08	6.85908e-07	102.037	18.6179	57.2152	10.792	5.09894	2.64273
BnaA02G0259100ZS	2.14953	8.27417e-08	6.98177e-07	80.3988	143.174	95.1467	31.7425	26.8602	12.8612
BnaC01G0331400ZS	4.84235	9.08597e-08	7.62607e-07	2.98123	2.63757	2.79123	0	0	0
BnaA06G0257200ZS	3.93115	9.20716e-08	7.72475e-07	13.9883	5.09823	7.69646	0.303006	0.743738	0
BnaA03G0523500ZS	4.84009	9.29206e-08	7.79291e-07	7.60937	6.92269	6.59705	0	0	0
BnaC05G0296600ZS	3.64372	9.31411e-08	7.80988e-07	4.56707	3.42544	4.40889	0.317585	0.39293	0
BnaC08G0114000ZS	2.27092	9.36599e-08	7.84721e-07	4450.55	2840.92	3641.83	785.333	924.623	219.297
BnaC04G0505000ZS	2.27601	9.66379e-08	8.08244e-07	25.439	10.7386	16.4164	3.99239	3.49169	2.9378
BnaA02G0401700ZS	2.10287	9.99843e-08	8.34923e-07	5.92793	5.25983	7.6709	1.28975	1.34686	1.5354
BnaC07G0341000ZS	2.12504	1.03935e-07	8.65882e-07	10.3928	8.57216	10.855	3.68152	1.45232	1.30278
BnaA09G0434800ZS	4.83185	1.04502e-07	8.70269e-07	3.3631	2.02494	2.91391	0	0	0
BnaA07G0040300ZS	4.44191	1.08086e-07	8.97661e-07	11.3745	16.4492	17.1403	0.758334	0	0
BnaA06G0092100ZS	2.10913	1.16285e-07	9.62197e-07	3.46216	3.35799	2.83886	0.756536	0.417051	0.917325
BnaA03G0215800ZS	2.3971	1.21679e-07	1.00352e-06	3.37757	6.05663	5.80841	0.434013	1.30345	0.949564
BnaA10G0234200ZS	3.04547	1.24456e-07	1.02425e-06	4.80652	5.36015	3.59775	0.145838	0.592694	0.63606
BnaA04G0096800ZS	2.45165	1.28679e-07	1.05676e-06	21.4623	82.9288	22.932	7.34088	6.79003	7.28544
BnaA02G0267400ZS	3.20993	1.31025e-07	1.07437e-06	6.62884	18.3062	6.62927	1.744	0.82382	0.166446
BnaA09G0680100ZS	3.3403	1.38235e-07	1.13067e-06	3.28028	4.62749	2.31676	0.358619	0	0.39144
BnaA05G0167400ZS	2.08951	1.47157e-07	1.2002e-06	167.968	146.624	133.197	47.9249	37.5284	12.6176
BnaA09G0483100ZS	2.8878	1.53359e-07	1.24768e-06	9.5478	7.75523	8.18297	0.242353	1.60064	1.06654
BnaA08G0015900ZS	2.90009	1.67514e-07	1.35356e-06	73.7801	10.2577	29.2118	4.5967	4.68557	4.01612
BnaA01G0137400ZS	2.18312	1.70288e-07	1.37519e-06	347.341	114.212	143.587	27.3767	57.9724	42.8627
BnaC03G0741100ZS	3.47803	1.75028e-07	1.41187e-06	5.03943	9.33265	14.1193	0.323841	0.81502	0.718158
BnaA03G0264700ZS	2.57309	1.75181e-07	1.41256e-06	86.4788	117.177	41.512	16.287	16.6115	5.16178
BnaA08G0290100ZS	4.77837	1.79516e-07	1.44426e-06	5.57477	6.65066	2.84831	0	0	0
BnaA01G0087800ZS	2.43371	1.81029e-07	1.45587e-06	2.75899	2.20984	2.2588	0.30756	0.407645	0.493165
BnaA03G0523600ZS	4.7543	1.86685e-07	1.49938e-06	1.82221	1.69833	2.31203	0	0	0
BnaA10G0194800ZS	2.07826	1.86723e-07	1.49941e-06	18.5655	20.8771	21.9423	4.95757	2.99254	6.03295
BnaC03G0077200ZS	4.45198	1.92431e-07	1.5435e-06	3.42584	1.36712	1.29775	0	0.0767319	0
BnaA09G0050300ZS	2.23697	1.9991e-07	1.60078e-06	634.4	318.638	516.832	131.457	128.935	36.2567
BnaA09G0439800ZS	4.73178	2.2017e-07	1.75367e-06	3.10491	3.2176	3.8855	0	0	0
BnaC01G0388800ZS	2.10424	2.2212e-07	1.76801e-06	24.3113	26.4808	15.5035	5.45331	6.89585	2.09937
BnaC09G0186200ZS	2.22978	2.27425e-07	1.80788e-06	3.09485	1.89791	3.14666	0.417631	0.607706	0.570415
BnaA08G0156200ZS	3.2764	2.46865e-07	1.95007e-06	8.17029	16.5818	29.8681	1.01734	2.79717	0.498058
BnaA06G0303100ZS	2.80969	2.47627e-07	1.95537e-06	3.04469	3.38681	2.0909	0.550255	0.415938	0.0725646
BnaA01G0374000ZS	2.17076	2.49608e-07	1.96992e-06	76.8761	184.977	131.981	22.8731	47.2402	16.3197
BnaC03G0439500ZS	3.77027	2.53152e-07	1.99567e-06	0.752998	2.65409	3.17914	0	0.0384562	0.236081
BnaA05G0164000ZS	4.34678	2.68531e-07	2.10951e-06	3.03479	3.38741	2.13107	0	0.125202	0
BnaA06G0015600ZS	2.63063	2.69692e-07	2.11785e-06	5.74018	15.8458	10.1557	1.87464	1.98285	0.739499
BnaA03G0225800ZS	2.11393	2.69965e-07	2.1196e-06	4.01547	7.46306	6.37428	1.0113	1.60183	1.27761
BnaC07G0280500ZS	2.62894	2.71929e-07	2.13423e-06	1.38629	2.02823	2.7634	0.404623	0.302875	0.164481
BnaC07G0217200ZS	2.2933	2.80988e-07	2.20008e-06	1.69738	2.69876	2.91378	0.633096	0.337151	0.393925
BnaC04G0607100ZS	2.02855	2.86954e-07	2.24358e-06	1.87268	1.54414	2.20233	0.280792	0.658201	0.358111
BnaA02G0005800ZS	2.08631	2.96969e-07	2.31628e-06	19.168	53.0494	38.7094	5.41325	11.732	7.92397
BnaC08G0308600ZS	4.06828	3.07793e-07	2.39371e-06	25.7068	35.0167	21.6997	1.39389	0	1.06588
BnaA02G0004000ZS	2.09138	3.11988e-07	2.42457e-06	12.3468	6.97851	13.0895	1.94468	3.26994	1.96213
BnaA01G0420400ZS	4.69694	3.12322e-07	2.42628e-06	10.3319	16.8424	11.1303	0	0	0
BnaC04G0179200ZS	2.86795	3.36355e-07	2.60351e-06	11.0428	8.71331	9.03418	1.8484	1.24164	0.44765
BnaA07G0287800ZS	3.84901	3.45919e-07	2.6722e-06	5.02669	1.08372	1.38841	0.0722221	0.0600076	0.158482
BnaA10G0167700ZS	3.85198	3.59707e-07	2.7752e-06	4.46645	3.29639	2.26965	0.310921	0.124754	0
BnaC03G0019300ZS	2.04542	3.63256e-07	2.80156e-06	93.8828	86.1019	91.3272	20.2093	33.5883	9.88241
BnaA07G0042100ZS	2.18662	3.67798e-07	2.83302e-06	27.3745	30.9247	34.3396	11.4073	5.00044	2.65876
BnaA01G0366100ZS	2.13792	3.72201e-07	2.86486e-06	42.5825	51.7623	43.0096	15.1372	7.3896	9.41872
BnaA02G0366500ZS	2.1893	3.72948e-07	2.87009e-06	11.4453	7.96442	5.9528	1.97183	1.88437	1.43905
Bnascaffold0026G0042900ZS	2.71343	3.73388e-07	2.87296e-06	2.61831	1.64117	1.22393	0.0636518	0.317669	0.323879
BnaA04G0044700ZS	4.319	3.74397e-07	2.87865e-06	3.13347	0.239222	0.485783	0.0532219	0	0.019422
BnaA09G0487900ZS	2.10969	3.76267e-07	2.89251e-06	19.6085	10.474	24.427	2.07664	3.6506	6.00563
BnaC03G0103000ZS	2.63773	3.80802e-07	2.92473e-06	11.1835	10.6062	14.4931	2.9684	0.794221	1.67826
BnaC03G0372500ZS	2.47562	3.87059e-07	2.96959e-06	14.6927	11.5129	17.5893	1.13571	1.86236	4.17553
BnaA03G0212200ZS	3.87399	3.94379e-07	3.02086e-06	6.31361	2.74783	1.72822	0	0.307744	0.09087
BnaA09G0499800ZS	2.22384	4.30003e-07	3.26735e-06	4.72672	3.76597	2.60735	0.360299	0.806178	1.01162
BnaA09G0235700ZS	2.30429	4.39964e-07	3.33947e-06	24.7062	17.6452	22.5593	6.4199	3.99075	2.07994
BnaA02G0225700ZS	2.66078	4.43295e-07	3.36416e-06	9.21426	4.73055	2.76913	0.637722	0.679562	0.994322
BnaC02G0099500ZS	3.58828	4.53746e-07	3.43614e-06	20.0706	17.7427	19.3333	0.931545	0.795452	1.42316
BnaC07G0167200ZS	3.04068	4.73212e-07	3.57467e-06	17.2022	13.4305	16.0249	3.45253	0.35669	0.956749
BnaA06G0058400ZS	2.24782	4.75284e-07	3.58889e-06	2.15998	2.08108	3.15061	0.207898	0.444707	0.757464
BnaA05G0112000ZS	2.79356	4.77059e-07	3.59991e-06	31.6675	36.4216	27.4072	4.51132	3.88719	4.30509
BnaA10G0300600ZS	3.20632	4.80025e-07	3.61973e-06	1.98439	4.12261	2.25909	0.0928812	0.234042	0.343134
BnaA02G0203600ZS	4.00827	5.00501e-07	3.76615e-06	5.67136	9.9119	7.66533	0.397147	0	0.29513
BnaC05G0053900ZS	2.14422	5.09557e-07	3.8289e-06	91.3388	70.6327	115.848	17.8115	28.1831	17.1669
BnaA08G0033500ZS	4.65614	5.15615e-07	3.87305e-06	181.859	89.6502	47.7033	0	0	0
BnaA03G0293300ZS	2.09879	5.21664e-07	3.91574e-06	22.1726	18.4074	16.7913	7.61784	3.07716	2.27433
BnaA09G0673500ZS	2.36352	5.27076e-07	3.95428e-06	8.43925	5.47392	5.01682	0.92416	1.282	1.2346
BnaA06G0269900ZS	2.88993	5.35608e-07	4.01193e-06	57.0967	45.5014	41.4964	3.34948	4.36977	9.09599
BnaC03G0795800ZS	2.31332	5.35872e-07	4.01321e-06	259.61	49.8293	165.571	32.5228	34.5056	23.8355
BnaA07G0352100ZS	3.41189	5.48211e-07	4.09915e-06	1.76267	2.33639	1.53854	0	0.130627	0.233779
BnaA10G0238200ZS	4.31662	5.55182e-07	4.14764e-06	5.678	2.33343	1.84666	0.156997	0	0
Bnascaffold0026G0061300ZS	2.50563	5.75724e-07	4.29509e-06	16.0493	15.4153	14.7794	4.91758	0.99492	1.61263
BnaC07G0446500ZS	3.21399	6.06126e-07	4.50772e-06	2.47464	3.08956	2.41673	0.378176	0	0.274239
BnaC01G0175000ZS	3.68743	6.19263e-07	4.59901e-06	1.50576	1.84269	3.27146	0.274973	0	0.0664472
BnaC03G0376500ZS	4.6043	6.30976e-07	4.68274e-06	7.66682	14.5091	12.5999	0	0	0
BnaC05G0241600ZS	2.03015	6.41698e-07	4.75405e-06	38.4563	15.6033	20.4382	8.05514	5.35217	3.55615
BnaC01G0260400ZS	3.96042	6.92378e-07	5.10647e-06	0.688348	5.96438	5.45537	0.339564	0.0707654	0
BnaC05G0559200ZS	2.52103	6.9718e-07	5.141e-06	2.26022	7.80579	2.50458	0.64152	0.672473	0.621093
BnaA10G0021700ZS	2.2024	7.04604e-07	5.18947e-06	11.2668	7.12918	12.9201	2.46735	2.44407	1.64253
BnaA05G0491800ZS	3.64786	7.4453e-07	5.46042e-06	12.4965	14.5757	2.80276	0.759546	0.822352	0
BnaC05G0092100ZS	2.21894	7.50993e-07	5.50453e-06	2.64606	2.34432	3.01297	0.629146	0.283741	0.666858
BnaC03G0078400ZS	2.39948	7.54923e-07	5.53239e-06	1.96642	4.50079	2.10531	0.48409	0.439998	0.589419
BnaA09G0247400ZS	4.31753	7.65185e-07	5.60278e-06	5.38794	2.22771	1.26023	0	0.122016	0
BnaA08G0049900ZS	2.59521	7.70579e-07	5.63937e-06	0.944695	3.88303	1.74297	0.215101	0.322248	0.34766
BnaA01G0213900ZS	2.67263	7.8593e-07	5.74384e-06	6.67561	3.04097	4.35982	0.129189	0.744953	0.991385
BnaA03G0317300ZS	2.90741	8.00039e-07	5.83996e-06	43.7865	45.7421	20.1306	4.18895	6.15319	2.39473
BnaA04G0110800ZS	4.55633	8.41746e-07	6.12346e-06	3.02826	4.51985	3.51047	0	0	0
BnaA07G0053400ZS	2.82523	8.43112e-07	6.1313e-06	2.03989	2.05294	3.39892	0.468866	0.258129	0.170316
BnaA09G0651500ZS	2.28359	8.52328e-07	6.192e-06	992.959	283.815	326.802	80.2086	159.773	65.4031
BnaC01G0055300ZS	2.07658	8.88507e-07	6.4373e-06	26.5296	36.111	22.8839	8.51457	6.83079	4.67872
BnaC04G0289100ZS	2.96844	9.27458e-07	6.70471e-06	14.4756	2.4621	4.24613	0.557003	1.24031	0.371486
BnaC05G0028800ZS	2.21704	9.38276e-07	6.77488e-06	4.90898	4.46467	4.79923	1.53476	0.995263	0.371176
BnaC05G0485200ZS	2.26397	9.42006e-07	6.79952e-06	12.9241	21.8378	9.26922	2.97399	3.6407	1.97725
BnaA06G0063800ZS	3.74951	9.55944e-07	6.89546e-06	4.0033	5.91335	3.39057	0	0.368245	0.162682
BnaA01G0086700ZS	2.78065	9.84539e-07	7.08496e-06	6.79991	4.14354	3.34242	0.564503	0.157631	1.03261
BnaC01G0211700ZS	2.63218	9.89102e-07	7.1154e-06	106.136	132.229	25.093	6.03872	12.3986	19.4877
BnaA02G0263300ZS	3.27657	1.10603e-06	7.9033e-06	1.54337	6.82149	0.77186	0.121465	0.200614	0.354333
BnaC08G0439800ZS	4.23987	1.11619e-06	7.97455e-06	0.836576	24.3587	5.62162	0.423635	0.176467	0
BnaC05G0571800ZS	3.70093	1.12246e-06	8.01665e-06	8.55397	7.91255	4.69231	0.374146	0.309904	0.277688
BnaA03G0549300ZS	4.54653	1.12953e-06	8.06577e-06	7.87134	5.85041	2.10213	0	0	0
BnaC03G0246100ZS	3.30844	1.13099e-06	8.07487e-06	3.08903	1.65424	1.40831	0.328122	0.137721	0
BnaC01G0014400ZS	2.21994	1.17167e-06	8.34717e-06	4.20348	8.36305	5.08645	0.832611	1.53699	1.21028
BnaA01G0355200ZS	2.01461	1.18845e-06	8.4512e-06	3.30145	3.65404	2.81905	0.791887	0.664428	0.789868
BnaA06G0016100ZS	2.17515	1.22521e-06	8.69526e-06	8.26352	14.2697	8.26562	3.31962	2.20041	0.863089
BnaC09G0521700ZS	3.97258	1.239e-06	8.78433e-06	1.20625	12.3602	4.80938	0	0.141053	0.374573
BnaA08G0119300ZS	3.1669	1.24257e-06	8.8067e-06	3.78399	0.962446	1.40739	0.228991	0.138685	0.166407
BnaA05G0432400ZS	3.1545	1.26867e-06	8.97527e-06	16.9108	11.6267	27.9946	0.741877	1.86577	2.22837
BnaA07G0357500ZS	2.89468	1.28544e-06	9.08645e-06	14.2189	6.83613	3.98838	1.71338	0.747775	0.450454
BnaA02G0318400ZS	2.69364	1.4227e-06	1.00036e-05	4.13557	13.4147	5.56919	1.16719	1.46246	0.366179
BnaA09G0205000ZS	2.29423	1.43498e-06	1.0085e-05	31.6003	28.3408	26.3757	4.11333	3.44234	8.75901
BnaA07G0288000ZS	2.50188	1.43846e-06	1.01062e-05	6.98451	3.04837	4.72522	1.14511	0.886896	0.29904
BnaC07G0103600ZS	2.22472	1.45187e-06	1.01886e-05	58.1767	17.6668	16.1555	6.05323	6.95825	5.12443
BnaA09G0478800ZS	2.11294	1.45506e-06	1.02077e-05	4.39732	5.41367	5.44015	1.62486	0.810175	0.871117
BnaA06G0149000ZS	2.06722	1.50009e-06	1.05063e-05	4.08812	2.19363	2.69596	0.463249	0.801581	0.707433
BnaC06G0377300ZS	2.09849	1.51944e-06	1.06349e-05	19.0443	39.1127	43.762	6.78314	11.3419	4.6109
BnaA09G0088300ZS	2.5797	1.52689e-06	1.06817e-05	5.13969	6.57762	8.48206	0.895735	0.927337	1.14804
BnaA05G0003300ZS	2.16237	1.55576e-06	1.0873e-05	1.66198	3.62319	2.43941	0.545545	0.663261	0.366293
BnaC05G0115700ZS	4.45088	1.72787e-06	1.2009e-05	157.446	140.126	148.83	0	0	0
BnaC08G0456400ZS	2.1736	1.74828e-06	1.2135e-05	3.68448	3.65055	2.21953	1.11187	0.540026	0.443983
BnaA02G0186900ZS	2.86771	1.79344e-06	1.24203e-05	4.72747	4.00114	4.40434	0.776325	0	0.687412
BnaA04G0284700ZS	2.42428	1.81923e-06	1.25886e-05	4.91953	5.2889	9.16018	0.981557	1.69464	0.612459
BnaA09G0096400ZS	4.53544	1.86067e-06	1.28608e-05	6.07777	0.769737	0.940264	0	0	0
BnaC01G0307400ZS	2.93819	1.86184e-06	1.28627e-05	3.04289	1.78121	2.03829	0.0794177	0.198299	0.404282
BnaA05G0024500ZS	2.81205	1.91668e-06	1.32094e-05	96.985	44.5369	41.0825	13.2136	8.19946	1.64838
BnaC05G0444700ZS	2.13737	1.94395e-06	1.33831e-05	19.1198	14.02	19.9626	6.37949	3.03081	2.23504
BnaA09G0603000ZS	2.01069	1.99203e-06	1.36802e-05	8529.35	4591.53	5497.04	1701.02	2171.59	564.923
BnaA01G0383000ZS	3.6505	2.00693e-06	1.37714e-05	4.2755	5.80572	6.61253	0	0.26031	0.457562
BnaC03G0146200ZS	2.11777	2.03449e-06	1.39515e-05	5.46256	2.84519	2.43452	0.374178	0.965255	0.983431
BnaA07G0237800ZS	2.91627	2.05008e-06	1.40472e-05	3.35838	2.6705	2.46503	0.243665	0.30269	0.356374
BnaC03G0285800ZS	3.59506	2.06502e-06	1.41453e-05	2.55447	0.814792	1.09191	0.0648781	0.0538452	0.0941659
BnaA01G0048200ZS	3.13374	2.07892e-06	1.42202e-05	1.96996	1.8772	1.65972	0.415349	0.043164	0.0377975
BnaA04G0214400ZS	2.32926	2.12897e-06	1.45294e-05	54.5695	113.029	112.06	28.8603	16.3409	5.24115
BnaA09G0546700ZS	2.39693	2.17248e-06	1.48122e-05	1.47384	1.81224	1.59038	0.200295	0.295452	0.294285
BnaC01G0195300ZS	2.36957	2.27327e-06	1.54475e-05	9.50084	7.38759	14.4747	3.15892	1.69403	0.610867
BnaA05G0097100ZS	2.62362	2.28696e-06	1.55307e-05	3.23996	23.459	8.66594	2.21311	1.50135	1.33965
BnaC03G0513200ZS	2.56566	2.31362e-06	1.57017e-05	18.2327	12.5004	22.4117	1.08651	3.0883	3.59854
BnaA08G0082800ZS	2.21557	2.36488e-06	1.60241e-05	135.788	103.578	83.3968	26.4621	23.2121	20.7995
BnaA05G0432300ZS	3.49795	2.36926e-06	1.60487e-05	4.48717	1.50513	2.07894	0.29835	0.166688	0
BnaA07G0306500ZS	2.23001	2.38034e-06	1.61135e-05	7.81788	9.25561	8.58703	3.12088	1.25716	0.631728
BnaC01G0101100ZS	4.40434	2.40046e-06	1.6242e-05	18.2774	13.7892	21.3299	0	0	0
BnaA06G0174600ZS	2.19007	2.43225e-06	1.64363e-05	8.10037	5.65939	4.70801	1.98597	1.14651	0.649
BnaC08G0003500ZS	4.0112	2.44859e-06	1.65414e-05	6.61861	1.32295	1.52943	0.134138	0	0.0974705
BnaC08G0339600ZS	2.19793	2.59811e-06	1.74714e-05	1.75481	1.38438	1.58016	0.39188	0.358529	0.222486
BnaC08G0382100ZS	2.32751	2.66979e-06	1.79195e-05	2.00079	1.70113	1.41077	0.457133	0.312501	0.151174
BnaA03G0377000ZS	2.48533	2.72527e-06	1.8266e-05	3.51267	4.38294	2.21328	1.06637	0.333638	0.25813
BnaC08G0353100ZS	2.32183	2.80641e-06	1.87922e-05	4.78397	2.86036	2.93302	0.460265	0.838015	0.603986
BnaA10G0289700ZS	2.39716	2.86686e-06	1.91639e-05	88.6074	102.293	52.132	7.13851	14.9112	22.0923
BnaA01G0306400ZS	2.04249	2.91184e-06	1.94372e-05	10.6556	12.9265	10.3886	2.22772	3.40723	2.23715
BnaC08G0167700ZS	3.96004	2.96013e-06	1.97286e-05	58.6585	36.9989	66.0058	1.82567	2.83045	0
BnaC07G0519100ZS	2.95021	3.00691e-06	2.00154e-05	2.39274	4.13827	1.9417	0.638788	0.243527	0.0310285
BnaA02G0146100ZS	2.49283	3.02828e-06	2.01451e-05	5.06464	33.1343	11.1063	3.37255	2.64448	1.77855
BnaC06G0316800ZS	2.63561	3.14034e-06	2.08289e-05	30.0033	15.5	23.7222	4.33899	4.66407	0.928353
BnaC07G0173200ZS	2.20944	3.18466e-06	2.11106e-05	9.12291	7.89366	8.73005	2.89635	1.8654	0.586103
BnaC06G0448900ZS	3.53647	3.30076e-06	2.18116e-05	3.7324	0.818753	1.07838	0	0.149082	0.129782
BnaA06G0310000ZS	2.31659	3.3178e-06	2.19072e-05	0.901071	1.77174	1.76164	0.468136	0.204957	0.13365
BnaC01G0055200ZS	2.91272	3.4353e-06	2.26341e-05	1.82076	1.83296	1.81333	0.405174	0	0.184532
BnaA02G0344400ZS	2.4427	3.56262e-06	2.33971e-05	1.44648	2.22606	1.93533	0.264209	0.529549	0.109569
BnaA02G0012900ZS	2.40205	3.59107e-06	2.35694e-05	4.05669	2.61522	4.7513	0.912504	0.565748	0.499208
BnaC07G0195800ZS	4.40185	3.60457e-06	2.36399e-05	10.4195	3.37796	1.6014	0	0	0
BnaC09G0161000ZS	2.68299	3.72566e-06	2.43741e-05	10.9798	2.66298	3.92997	1.09947	0.669591	0.586921
BnaC02G0056400ZS	3.34341	3.91651e-06	2.55483e-05	1.42112	2.20003	1.08917	0.209698	0	0.102889
BnaA06G0262600ZS	2.07774	3.94951e-06	2.57439e-05	3.6659	2.32404	2.20868	0.396028	0.905403	0.505648
BnaC08G0276200ZS	2.0391	4.08587e-06	2.65638e-05	1.46335	1.041	0.990713	0.252987	0.283243	0.245878
BnaC04G0371500ZS	2.31948	4.1459e-06	2.6913e-05	2.80816	2.77684	3.35324	0.531552	0.7495	0.327495
BnaA02G0084600ZS	2.37298	4.32959e-06	2.80118e-05	1.72541	8.20409	6.20522	0.954301	1.28554	0.513237
BnaA10G0010600ZS	2.00692	4.3323e-06	2.8025e-05	35.9749	14.0891	17.7073	4.97254	7.39726	3.58553
BnaC07G0368900ZS	2.08974	4.62812e-06	2.98212e-05	22.4075	16.1396	14.4578	4.38608	6.08668	1.25828
BnaC02G0304900ZS	2.23491	4.74608e-06	3.05076e-05	2.74732	4.07444	3.87091	1.18637	0.368087	0.541841
BnaC04G0163400ZS	3.02991	4.75236e-06	3.05433e-05	1.85921	6.40776	2.62058	0.0982388	0.634631	0.2844
BnaA10G0250500ZS	2.82643	4.80049e-06	3.08156e-05	0.969121	2.78292	1.68364	0.357104	0.0840356	0.185637
BnaA05G0480200ZS	3.08247	4.82786e-06	3.09772e-05	4.8524	2.24899	2.91902	0	0.295304	0.523686
BnaA02G0000500ZS	2.34876	4.95207e-06	3.17218e-05	1.85972	1.56678	1.76476	0.301955	0.353769	0.264278
BnaA02G0358900ZS	3.28911	5.05038e-06	3.23031e-05	2.73218	2.70767	1.04913	0	0.227008	0.199497
BnaC02G0029500ZS	2.1449	5.19859e-06	3.31963e-05	1.91001	1.66789	3.31583	0.459896	0.432286	0.485266
BnaC04G0363700ZS	3.59341	5.49303e-06	3.49198e-05	8.29083	2.64963	1.48174	0.170139	0.274413	0.123789
BnaC05G0110600ZS	2.2908	5.55793e-06	3.52903e-05	2.86524	2.77179	2.55979	0.445555	0.366728	0.718886
Bnascaffold0581G0000300ZS	4.27522	5.62152e-06	3.5657e-05	156.299	103.754	134.368	0	0	0
BnaA02G0003000ZS	4.34204	5.69873e-06	3.60877e-05	4.15557	0.445548	1.37332	0	0	0
BnaA02G0034500ZS	3.77463	5.71885e-06	3.62098e-05	3.80551	8.00085	2.95751	0	0.240964	0.211745
BnaA09G0411100ZS	3.67071	5.73638e-06	3.62939e-05	0.16167	2.605	4.79732	0.0556473	0.135459	0.121039
BnaC08G0330200ZS	2.00497	5.80447e-06	3.67029e-05	2.9169	4.96745	4.35295	1.32921	0.54654	1.02233
BnaC07G0377400ZS	2.12449	6.09025e-06	3.83905e-05	5.19952	10.6004	8.07724	1.313	2.69325	1.05601
BnaC01G0279500ZS	2.01193	6.09461e-06	3.84123e-05	2.51636	1.28515	1.70637	0.486886	0.253154	0.508524
BnaA08G0243800ZS	2.16993	6.17875e-06	3.89082e-05	4.87657	7.18099	3.82682	0.767739	1.91776	0.524255
BnaA05G0460200ZS	2.36633	6.18422e-06	3.89369e-05	8.68033	8.434	8.42804	2.5912	0.593647	1.38848
BnaA03G0242700ZS	3.06198	6.19622e-06	3.89952e-05	16.1522	8.95853	4.88085	0.553377	2.03377	0.132459
BnaC06G0109400ZS	4.26605	6.30144e-06	3.95873e-05	2.6292	2.72766	1.43714	0	0	0
BnaC05G0509500ZS	2.33802	6.57763e-06	4.1183e-05	130.636	27.1699	28.1466	10.872	7.82168	13.9618
BnaA09G0071300ZS	2.03362	6.9181e-06	4.31881e-05	11.4659	18.9265	21.4786	6.30395	3.89377	1.73277
BnaC05G0475400ZS	3.69145	6.92564e-06	4.32225e-05	2.70741	2.99543	1.62338	0.160794	0	0.119106
BnaA02G0213500ZS	2.05685	6.93983e-06	4.32984e-05	12.3642	25.8719	13.9134	6.56594	3.10895	2.24275
BnaA10G0165300ZS	3.32857	7.02719e-06	4.37922e-05	4.63469	8.42614	9.41833	0.360541	0	1.05512
BnaA02G0409800ZS	2.99259	7.30339e-06	4.5381e-05	45.4824	23.7545	37.7453	5.17347	4.58551	1.34639
BnaC03G0337900ZS	3.04425	7.42282e-06	4.60694e-05	7.42019	1.73365	3.54227	0.0799384	0.848893	0.232172
BnaA01G0105800ZS	3.07937	7.43314e-06	4.612e-05	5.3759	3.15595	2.28573	0.163971	0.268723	0.473725
BnaC06G0013800ZS	4.23309	7.64988e-06	4.73616e-05	2.46802	4.36807	3.91864	0	0	0
BnaC07G0302700ZS	3.00089	7.68042e-06	4.75369e-05	2.95648	1.43758	2.28201	0.215927	0.264661	0.156863
BnaA06G0378900ZS	2.95935	7.75392e-06	4.7964e-05	11.8356	16.1234	10.4505	1.04563	0	2.58039
BnaA06G0447200ZS	2.31784	8.04233e-06	4.96206e-05	3.80143	1.92769	1.3929	0.512656	0.426618	0.33607
BnaA01G0348500ZS	3.30662	8.10735e-06	4.99836e-05	84.7097	192.748	186.109	22.0668	7.38295	2.56289
BnaC03G0078800ZS	2.10376	8.11436e-06	5.00196e-05	8.94668	4.35941	4.69077	1.45005	1.3041	1.1516
BnaC04G0494200ZS	2.42252	8.2319e-06	5.07002e-05	5.16373	4.52801	6.99864	1.18364	1.24686	0.368926
BnaA07G0117000ZS	2.65631	8.26075e-06	5.08559e-05	2.39474	0.846419	1.32821	0.134095	0.298188	0.162933
BnaA09G0713300ZS	2.88864	8.30804e-06	5.11176e-05	5.36486	7.96489	11.2889	1.434	0	1.11326
BnaA01G0114500ZS	2.66668	8.53555e-06	5.24267e-05	8.30599	46.3043	59.7918	1.93764	6.73231	6.46934
BnaC03G0530700ZS	2.26438	8.675e-06	5.31608e-05	6.82379	5.96528	5.32858	0.474946	0.557219	2.32054
BnaC07G0439500ZS	2.05984	8.76654e-06	5.36756e-05	7.83009	14.4221	9.14247	3.20252	2.45496	1.56352
BnaA09G0204900ZS	2.02777	8.86269e-06	5.42331e-05	5.45628	11.4601	13.1004	3.83257	1.79787	1.19797
BnaC02G0175200ZS	2.71885	8.87039e-06	5.42725e-05	23.1757	11.1646	16.759	2.74382	1.14965	2.55408
BnaC03G0289400ZS	4.22982	8.92383e-06	5.45629e-05	4.29188	1.17597	1.99305	0	0	0
BnaC01G0034600ZS	3.18935	9.11343e-06	5.55842e-05	1.72424	1.7079	1.42942	0.171893	0	0.189119
BnaA03G0256000ZS	2.00283	9.80898e-06	5.94642e-05	9.11316	2.32533	5.04298	1.1438	1.29381	1.38602
BnaC05G0012600ZS	2.67024	9.81961e-06	5.95172e-05	1.95371	2.7914	2.50158	0.20407	0.253585	0.443637
BnaC03G0419400ZS	2.11016	9.91202e-06	6.00219e-05	40.4298	20.7801	14.9199	3.60208	3.92082	9.23102
BnaA02G0342900ZS	2.23761	9.91553e-06	6.00219e-05	23.7848	15.9632	12.2443	2.73656	5.39548	2.00513
BnaA02G0133300ZS	2.10464	1.00658e-05	6.0845e-05	14.864	4.49399	7.7223	1.98277	1.81789	2.21331
BnaC05G0436300ZS	2.57583	1.02116e-05	6.16569e-05	9.80289	27.812	10.2145	3.01605	3.27845	0.412317
BnaC07G0399300ZS	2.03545	1.03216e-05	6.22679e-05	2.91671	3.00137	2.39034	0.496864	0.450739	0.973247
BnaC01G0409900ZS	2.07993	1.05675e-05	6.36165e-05	4.06191	4.90763	2.65766	1.05599	0.511972	1.02559
BnaA02G0015400ZS	2.19198	1.08176e-05	6.50028e-05	8.90644	3.53543	4.51275	1.76144	0.799765	0.922373
BnaA02G0072000ZS	2.01391	1.08651e-05	6.52426e-05	3.64474	2.57829	3.72732	0.958517	0.987747	0.330504
BnaA10G0279500ZS	2.08662	1.10761e-05	6.64253e-05	3.24627	3.58525	1.94288	0.763646	0.639503	0.562233
BnaA02G0349300ZS	2.80848	1.14765e-05	6.86341e-05	0.911909	4.13091	1.9052	0.107727	0.267638	0.394224
Bnascaffold0471G0000100ZS	3.06602	1.15476e-05	6.90399e-05	4.449	4.00517	5.06338	0.654513	0.553964	0
BnaC01G0356600ZS	3.56351	1.16837e-05	6.98043e-05	1.18348	5.40772	2.05974	0.145733	0.121397	0.107524
BnaA03G0279800ZS	2.34153	1.17137e-05	6.99741e-05	2.53901	1.75076	4.02025	0.552454	0.630583	0.251352
BnaA03G0097600ZS	2.03889	1.19816e-05	7.13943e-05	3.85439	3.54159	2.67668	0.830536	0.535675	0.944436
BnaA01G0305900ZS	3.21971	1.2083e-05	7.19382e-05	1.83688	8.3823	0.795173	0.505249	0.241584	0.0611015
BnaA09G0180400ZS	4.15785	1.22233e-05	7.27231e-05	11.5251	50.444	31.0271	0.838034	0.30568	0
Bnascaffold0025G0043300ZS	2.57528	1.23111e-05	7.31535e-05	1.59487	2.27328	3.97317	0.479647	0.465403	0.175077
BnaA03G0590100ZS	2.00616	1.28046e-05	7.58851e-05	5.0337	4.65067	2.75459	0.807867	0.746925	1.31057
BnaC04G0550400ZS	2.67104	1.30231e-05	7.70948e-05	1.9201	0.912061	2.84182	0.188285	0.361456	0.184377
BnaA05G0461300ZS	2.03101	1.31286e-05	7.76549e-05	8.23133	6.95274	4.35502	0.960809	1.36651	2.09639
BnaA06G0098700ZS	3.84733	1.3244e-05	7.82394e-05	2.05045	3.44023	5.15621	0.262532	0	0
BnaA05G0444200ZS	2.07357	1.35108e-05	7.96724e-05	2.33737	1.88834	5.35872	0.399208	0.919435	0.730502
BnaA03G0419500ZS	2.57307	1.36049e-05	8.01612e-05	5.74656	6.09038	3.54105	0.570366	1.25148	0.415941
BnaA10G0066700ZS	2.65559	1.38908e-05	8.17215e-05	1.80007	6.98116	3.5428	1.05123	0.35615	0.224181
BnaC03G0374800ZS	2.01674	1.4091e-05	8.28216e-05	13.1599	6.67833	9.79823	1.49198	4.10404	1.02667
BnaC06G0322800ZS	2.4962	1.54871e-05	9.03655e-05	7.55933	3.84341	2.24217	0.170547	0.876114	1.03047
BnaA01G0077900ZS	2.12127	1.5954e-05	9.29498e-05	1.57816	1.89851	1.70985	0.405702	0.335786	0.338368
BnaA03G0056400ZS	2.57619	1.59804e-05	9.30658e-05	3.90414	4.40902	5.17099	1.10085	0.304247	0.537443
BnaA02G0189800ZS	2.21184	1.59985e-05	9.31585e-05	6.40633	6.54758	5.38939	1.70359	1.05245	0.935094
BnaA09G0623900ZS	3.27276	1.61365e-05	9.38852e-05	60.6293	10.2224	18.9341	2.27371	2.85031	0.858388
BnaC08G0335000ZS	4.12632	1.64148e-05	9.53875e-05	6.57152	1.9264	2.9144	0	0	0
BnaA02G0215000ZS	3.49357	1.66751e-05	9.67815e-05	7.32286	2.9554	2.49958	0	0.208766	0.368443
BnaC03G0655200ZS	3.70736	1.67302e-05	9.70749e-05	2.58161	8.96572	3.29924	0	0	0.426401
BnaA02G0366200ZS	2.07009	1.68398e-05	9.76838e-05	20.4234	41.1379	23.1926	10.5192	3.77335	4.93052
BnaC04G0340500ZS	2.22161	1.69561e-05	9.82652e-05	7.42737	10.7969	11.7443	2.52933	2.28685	1.14626
BnaA09G0208200ZS	2.19346	1.77485e-05	0.000102565	17.2177	12.7211	10.7661	1.10695	3.02659	3.78395
BnaC07G0492600ZS	2.76489	1.7995e-05	0.000103835	4.05872	2.16704	1.60081	0.591426	0.297813	0.0433562
BnaC01G0101000ZS	4.08898	1.84436e-05	0.000106165	8.54632	4.86749	5.37542	0	0	0
BnaC09G0030600ZS	2.10315	1.89288e-05	0.000108767	4.69334	12.451	13.0121	3.27432	2.05805	1.28583
BnaA09G0068000ZS	2.0887	1.9037e-05	0.00010933	3.84325	2.53922	3.00213	0.337569	1.01786	0.742072
BnaA10G0258400ZS	3.07229	1.96045e-05	0.000112212	3.91042	14.6625	8.13297	1.95697	0.305983	0.0678783
BnaA02G0191900ZS	3.41007	1.96115e-05	0.000112235	8.29974	5.08203	3.67571	0	0.602416	0.265704
BnaA03G0496700ZS	2.96247	1.99648e-05	0.000114091	2.90744	1.94586	0.900811	0.232386	0.25876	0.056564
BnaC08G0427700ZS	2.31386	2.14541e-05	0.000121851	35.5723	7.23387	6.94203	3.09194	3.21993	2.73039
BnaC05G0447000ZS	3.72606	2.15826e-05	0.0001225	0.2735	9.89604	2.5533	0.0907761	0.302328	0
BnaA02G0371700ZS	3.39792	2.17781e-05	0.00012351	5.12806	0.866606	1.0872	0	0.261527	0.115995
BnaC02G0209100ZS	2.3076	2.27665e-05	0.00012862	5.1484	17.1213	10.5393	3.37073	1.88937	0.610759
BnaC01G0174900ZS	2.57938	2.30278e-05	0.000129916	3.4418	7.96056	1.76447	1.07523	0.164176	0.607047
BnaC08G0329900ZS	2.12953	2.35968e-05	0.000132819	2.87556	5.78465	3.12966	0.348618	0.806009	1.21211
BnaA10G0157000ZS	3.15537	2.36987e-05	0.000133322	38.0111	20.8134	11.1886	2.5675	1.05374	1.92751
BnaA07G0254100ZS	4.05677	2.39068e-05	0.000134422	77.2231	20.452	63.421	0	0	0
BnaA08G0083100ZS	3.56373	2.40615e-05	0.000135239	6.95032	4.83059	3.70381	0	0	0.540284
BnaA10G0250400ZS	4.05208	2.40997e-05	0.000135435	4.3453	6.4672	12.0277	0	0	0
BnaC05G0147200ZS	2.58796	2.49969e-05	0.000139888	3.7255	2.29425	4.60028	0.981718	0.358686	0.157849
BnaA07G0116600ZS	3.57338	2.54525e-05	0.000142099	3.36691	2.6868	6.77104	0	0.472859	0
BnaC04G0526600ZS	2.91732	2.62249e-05	0.000146052	2.99137	4.71311	1.21425	0.117	0.394694	0.343981
BnaC04G0019800ZS	2.48551	2.80936e-05	0.000155546	3.98521	3.08308	2.01868	0.596199	0.657068	0.144839
BnaC03G0178300ZS	2.83734	2.83951e-05	0.000157053	3.55702	13.4007	5.28021	0.191439	0.632879	1.53327
BnaC05G0418200ZS	2.40848	2.85605e-05	0.000157783	89.7896	44.8504	51.0397	8.37997	5.38185	17.8825
BnaA02G0246200ZS	2.2058	2.88073e-05	0.000159064	5.65757	23.1446	20.7098	4.11688	3.83764	1.96766
BnaC04G0329600ZS	2.09935	2.99483e-05	0.00016481	14.9853	27.5673	19.5732	5.56361	4.1365	4.16181
BnaC09G0182200ZS	2.9949	3.01837e-05	0.000166041	6.48996	2.88251	7.86382	0.888778	0.236562	0.424668
BnaA01G0314600ZS	2.43932	3.06025e-05	0.000168194	15.8235	9.79346	3.36724	0.618796	2.81509	1.0712
BnaA01G0207400ZS	2.11543	3.10222e-05	0.000170347	6.29676	11.1361	4.98357	1.03502	2.80394	0.82486
BnaC03G0695200ZS	2.32448	3.16111e-05	0.00017338	9.61328	5.14563	4.82627	0.593213	1.83307	1.02163
BnaA09G0391200ZS	2.3276	3.21939e-05	0.00017635	120.878	145.8	158.249	25.5635	33.2604	25.4617
BnaA03G0280900ZS	2.56627	3.45732e-05	0.000188272	4.73504	1.54351	1.3324	0.541175	0.276359	0.294867
BnaA03G0069600ZS	2.14509	3.87649e-05	0.000209309	9.84072	4.83789	3.34213	0.921071	1.40973	1.33987
BnaA02G0221400ZS	3.69449	3.91696e-05	0.000211227	1.92404	4.98858	3.11621	0	0.228002	0
BnaA09G0695900ZS	2.13934	4.04513e-05	0.000217267	14.1891	15.0814	17.6702	1.46204	6.61158	1.6817
BnaC06G0283500ZS	2.65448	4.1512e-05	0.000222593	1.50742	3.76747	1.19867	0.0641982	0.367607	0.372576
BnaA02G0349800ZS	3.30741	4.16752e-05	0.000223384	1.65042	1.00847	2.73958	0.327157	0	0
BnaA08G0081400ZS	3.11552	4.18024e-05	0.000223925	18.6467	12.3738	8.44601	0.727309	0	2.18426
BnaC08G0529900ZS	3.35894	4.2332e-05	0.000226535	22.208	14.783	6.16023	0	2.31657	0
BnaA05G0032100ZS	2.56253	4.24139e-05	0.000226916	2.25792	2.77631	1.88021	0.448377	0.188135	0.32974
BnaC07G0408000ZS	2.84003	4.24602e-05	0.000227136	12.5054	6.84756	7.12214	1.85902	0.402012	0.699466
BnaC09G0382800ZS	3.51395	4.29256e-05	0.000229306	4.47576	5.18111	13.8399	1.00731	0	0
Bnascaffold0491G0000200ZS	2.0219	4.3141e-05	0.000230203	1.20891	2.32828	1.6582	0.473808	0.217051	0.471534
BnaA01G0116400ZS	2.12104	5.06167e-05	0.000266756	6.43814	6.60127	3.41295	0.903886	1.35298	1.19305
BnaC01G0437500ZS	2.72519	5.0933e-05	0.000268191	11.1811	9.83595	9.37211	1.21565	1.03907	1.37239
BnaA03G0463100ZS	2.40661	5.19946e-05	0.000273377	1.78163	1.5604	2.00426	0.132924	0.163016	0.529989
BnaA08G0177900ZS	3.44343	5.25209e-05	0.000275872	7.35619	0.115252	3.31091	0.184491	0.230409	0.0672196
BnaC05G0018100ZS	2.89645	5.27769e-05	0.000277087	10.7013	1.30323	4.89613	0.534217	0.725132	0.389029
BnaC09G0173300ZS	2.89448	5.32236e-05	0.000279254	3.98653	0.450704	1.16896	0.162369	0.29951	0.0885274
BnaA02G0226300ZS	2.29391	5.38127e-05	0.000282102	4.6845	21.3993	20.917	4.27384	2.95626	1.16792
BnaA06G0102700ZS	3.75939	5.68074e-05	0.000296454	3.96106	22.9011	13.6668	0.794055	0	0.14423
BnaC03G0008700ZS	2.80492	5.85643e-05	0.000305138	2.95866	2.35946	2.62935	0	0.375335	0.447515
BnaA09G0037500ZS	2.95721	5.92692e-05	0.000308585	16.4895	3.3918	10.0578	0.282448	0.231547	2.07649
BnaA01G0343300ZS	2.45725	6.00626e-05	0.000312334	9.79379	2.83958	3.1705	0.762621	0.315421	1.40202
BnaA07G0331500ZS	2.94787	6.01763e-05	0.000312887	23.3373	5.70384	9.57572	0.44875	0.368605	2.63024
BnaA09G0173300ZS	2.31237	6.04947e-05	0.00031439	7.51025	8.85502	7.3487	0.671725	1.40384	1.97621
Bnascaffold0430G0000100ZS	2.7223	6.35663e-05	0.000328553	6.02049	4.31022	4.81314	0	1.19654	0.532869
BnaA04G0008400ZS	2.35581	6.37232e-05	0.000329284	3.50797	5.52352	9.53893	0.816307	1.94395	0.399341
BnaA03G0513700ZS	2.66527	6.41688e-05	0.000331466	2.22338	2.42865	1.93348	0.46625	0.289845	0.0849866
BnaC07G0281100ZS	2.41942	6.53767e-05	0.000336972	1.47964	1.51932	1.48	0.129032	0.42687	0.141566
BnaA02G0380800ZS	2.21592	6.92596e-05	0.000355355	4.07189	2.97868	3.32209	0.858421	0.724166	0.423418
BnaA07G0261500ZS	3.85718	7.01e-05	0.000359451	17.5204	15.2263	8.0318	0	0	0
BnaC03G0428200ZS	2.20093	7.02908e-05	0.000360343	1.93437	2.55966	3.4734	0.937646	0.15214	0.496222
BnaA03G0400400ZS	3.17142	7.03533e-05	0.00036062	0.614595	4.10264	1.13792	0.111456	0.275478	0
BnaA02G0398900ZS	2.52389	7.06227e-05	0.000361914	7.19883	18.6345	8.52759	1.85886	2.23945	1.02498
BnaC04G0120400ZS	3.40983	7.14319e-05	0.000365578	2.73777	57.4043	15.5559	1.81893	0.888977	0.905786
BnaC09G0420200ZS	3.34758	7.15856e-05	0.00036617	3.69238	4.72428	2.72965	0.310899	0.258137	0
BnaC05G0232600ZS	2.33127	7.21396e-05	0.000368581	5.45228	1.88248	2.44325	0.522777	0.420277	0.751713
BnaC09G0346900ZS	2.49983	7.45446e-05	0.000379506	17.709	22.7736	44.5432	2.33461	6.89111	3.57434
BnaC07G0290700ZS	3.59811	7.49157e-05	0.000381305	0.310783	5.6175	4.51168	0.324748	0	0
BnaC05G0012800ZS	3.18292	7.70047e-05	0.000391144	584.971	111.902	262.383	0	34.7212	32.1445
BnaC06G0270700ZS	3.14446	7.79063e-05	0.000395254	11.318	20.1008	13.4983	0	3.16282	0
BnaC01G0161100ZS	3.30457	7.87527e-05	0.000399168	2.36313	3.93326	0.373951	0.194187	0.159341	0
BnaC03G0443200ZS	3.32361	7.91047e-05	0.000400857	3.16679	2.74866	4.34922	0.289499	0.235413	0
BnaC04G0066000ZS	3.85381	7.92521e-05	0.000401556	72.1481	11.4502	28.9675	0	0	0
BnaC09G0482600ZS	3.91495	8.09798e-05	0.000409581	0.149196	6.81707	0.74371	0	0	0
BnaC08G0449000ZS	2.10067	8.16407e-05	0.000412533	59.9122	31.5766	23.6087	10.9331	10.8494	3.86478
BnaA02G0172100ZS	2.3342	8.49191e-05	0.000427342	2.29667	2.26013	2.50106	0.538203	0.179086	0.472119
BnaC07G0407000ZS	3.81398	8.56449e-05	0.000430575	3.13334	4.62857	3.4119	0	0	0
BnaA06G0114900ZS	3.53226	8.64238e-05	0.000433877	12.3765	6.69382	12.9917	1.01326	0	0
BnaC01G0378600ZS	2.95863	9.26082e-05	0.00046264	3.62287	2.14915	0.627631	0	0.408747	0.13629
BnaA09G0117800ZS	2.92984	9.84662e-05	0.000489898	1.01331	18.1702	12.0468	1.18294	1.48679	0.2165
BnaA06G0145300ZS	3.51051	9.89102e-05	0.000491648	5.56472	3.24439	3.52939	0.407502	0	0
BnaC04G0406100ZS	2.12571	9.98757e-05	0.00049587	4.16862	4.43229	1.87856	0.649848	0.33697	1.12507
BnaC07G0177500ZS	3.10753	0.000112379	0.000552426	9.17988	1.45901	7.34235	0	0.509889	0.679388
BnaA09G0486400ZS	2.14377	0.000112798	0.000554162	2.45245	2.58524	1.24623	0.206295	0.515189	0.499728
BnaA03G0363100ZS	2.3782	0.000115528	0.000566531	5.78861	5.20046	5.46354	1.16365	0.470485	1.06003
BnaC02G0280100ZS	2.04162	0.000120762	0.000589625	5.77478	6.14747	2.14917	1.4124	1.15788	0.588459
BnaC07G0501100ZS	2.79278	0.000122234	0.000596268	46.6963	57.0697	61.9119	12.139	4.00729	1.25026
BnaC03G0294400ZS	3.75326	0.000124094	0.000604857	13.8546	4.11934	14.4953	0	0	0
BnaC06G0424200ZS	2.21676	0.000126499	0.000615175	10.6089	29.0886	12.7721	4.51	4.85346	0.960393
BnaC06G0323600ZS	2.68225	0.000131291	0.000636591	3.5663	0.836763	1.09463	0.0617421	0.253028	0.313613
BnaA02G0330300ZS	3.7425	0.000131488	0.000637472	2.58129	7.17432	3.29646	0	0	0
BnaA03G0183900ZS	2.6255	0.00013349	0.000645641	42.6353	6.56448	7.98563	4.76818	1.20068	1.44358
BnaA03G0192000ZS	3.656	0.000134013	0.000647801	1.05266	13.8273	5.7931	0.270809	0.151203	0
BnaC03G0525100ZS	2.18026	0.000134849	0.000651401	9.23614	4.96511	3.57463	0.540345	2.28042	0.538223
BnaA09G0010800ZS	2.04541	0.000141941	0.000682649	2.28478	0.963064	1.12351	0.226091	0.494582	0.247394
BnaA10G0098500ZS	2.3999	0.000145524	0.000698304	0.913986	3.50819	1.25466	0.0780365	0.380088	0.424655
BnaC03G0246800ZS	2.56793	0.000146604	0.000702854	20.2664	3.92732	4.90573	0.188969	1.55834	2.06375
Bnascaffold0025G0037600ZS	2.14567	0.000147945	0.000708968	5.51413	7.19685	7.81929	2.26308	1.42176	0.548487
BnaC03G0625200ZS	2.60464	0.000151853	0.00072574	2.53757	1.03473	1.40206	0.0828275	0.349117	0.18149
Bnascaffold0411G0000100ZS	2.20193	0.000152064	0.000726505	4.06353	3.01996	5.59189	0.329508	0.812277	1.20465
BnaC05G0035000ZS	2.65422	0.000153751	0.00073399	2.26009	2.13035	1.65275	0.581815	0.240435	1.05443e-05
BnaA01G0284800ZS	3.68634	0.000163173	0.000775238	8.94849	7.19954	8.3961	0	0	0
BnaA02G0100600ZS	2.0241	0.000169049	0.000801372	4.36036	8.34329	4.27406	2.54446	0.779574	0.522153
BnaC07G0239000ZS	3.28425	0.000171262	0.000810153	5.35784	0.671148	1.2212	0	0.226678	0.0999226
BnaC08G0181400ZS	2.75774	0.000172702	0.000815974	1.66242	2.72675	2.12024	0	0.351167	0.308568
BnaC05G0450500ZS	2.31616	0.000179272	0.000844674	2.98715	1.4827	1.63119	0.5974	0.211064	0.247409
BnaC07G0295500ZS	3.68742	0.000179459	0.000845369	8.50414	1.84902	3.37862	0	0	0
BnaA04G0124100ZS	3.66992	0.00018105	0.000852394	22.0171	33.25	23.048	0	0	0
BnaC02G0357300ZS	2.09411	0.000187493	0.000879719	1.04292	3.00855	1.05421	0.276412	0.20314	0.560973
BnaC06G0078500ZS	3.53676	0.000194327	0.000908489	2.88237	12.6702	1.04397	0	0	0.305442
BnaC04G0489000ZS	2.04732	0.000199834	0.000931789	2.13354	2.36747	3.4901	0.109094	0.862718	0.676346
BnaA02G0246100ZS	2.31684	0.00020837	0.000967575	3.26243	14.243	6.2586	0.526953	0.730229	2.69833
BnaA01G0048300ZS	2.29192	0.000208654	0.000968788	35.2269	43.9219	18.655	8.90737	7.99376	0.768431
BnaC04G0467100ZS	3.17527	0.000208923	0.000969823	4.58563	0.558878	5.49059	0.232024	0.188007	0.16897
OrB5P vs. ZSB5P DOWN
Gene ID	log2FoldChange	pvalue	FDR	OrB5P_1	OrB5P_2	OrB5P_3	ZSB5P_1	ZSB5P_2	ZSB5P_3
BnaC01G0511300ZS	-7.31986	5.50583e-192	1.17516e-187	1.83633	3.24527	2.80612	416.096	460.662	510.653
BnaC09G0073400ZS	-5.52667	1.38545e-165	9.85701e-162	3.59304	3.36101	4.57947	175.422	190.272	156.979
BnaC09G0111300ZS	-6.61957	3.85928e-161	2.05931e-157	5.24264	5.6634	6.35095	611.449	660.167	602.775
BnaC02G0120000ZS	-6.929	7.93e-156	3.76129e-152	2.81027	2.08176	2.14321	259.229	303.152	385.156
BnaC02G0090800ZS	-8.41235	1.63628e-153	6.34997e-150	0.361633	0.416507	0.1772	113.283	149.092	120.301
BnaA07G0232900ZS	-5.05092	1.0436e-131	3.18207e-128	25.1267	20.741	21.7557	798.755	909.306	666.705
BnaC02G0067400ZS	-7.51659	9.68258e-126	2.43135e-122	1.50228	2.20375	1.5353	353.857	336.649	434.897
BnaA03G0319300ZS	-8.24816	1.62212e-120	3.84694e-117	0.239465	0.251912	0.411456	103.472	108.581	128.684
BnaC09G0095300ZS	-7.26298	3.00483e-120	6.75106e-117	0.620681	0.517166	0.490351	93.1047	117.326	70.5002
BnaC01G0497100ZS	-8.47641	2.86094e-118	5.55126e-115	0.953814	1.00395	1.12763	537.65	554.135	286.02
BnaC09G0038500ZS	-5.16973	1.56013e-117	2.77494e-114	1.98644	2.44221	2.58919	73.1963	97.6023	93.6483
BnaC09G0047600ZS	-6.35137	5.23219e-111	8.27228e-108	0.624499	0.364846	0.456086	36.4303	43.8525	49.648
BnaC02G0033400ZS	-4.1792	3.07256e-109	4.68433e-106	3.75072	3.66534	3.80931	66.2791	68.8845	76.6142
BnaC09G0005000ZS	-3.33411	4.92221e-108	7.2455e-105	55.5018	47.618	51.0309	511.197	562.175	562.61
BnaC09G0089600ZS	-5.31093	3.13075e-107	4.45485e-104	1.49327	1.39887	1.37699	51.4142	61.1661	67.1887
BnaC01G0106600ZS	-6.13932	1.92629e-105	2.56967e-102	1.07578	0.533649	0.893485	64.1994	65.2871	65.0019
BnaA01G0002900ZS	-3.94334	5.19929e-105	6.72568e-102	2.29984	2.59011	2.39002	36.3177	40.8447	36.7259
BnaC09G0026800ZS	-4.76218	1.52589e-104	1.86106e-101	6.37349	7.90586	7.47975	194.978	206.39	224.019
BnaC09G0077300ZS	-5.077	4.94132e-103	5.70095e-100	0.583952	0.464488	0.443133	18.5177	19.1411	15.2347
BnaA02G0008900ZS	-7.18838	2.31882e-100	2.41428e-97	0.54844	0.476625	0.418051	91.1685	77.0175	73.6534
BnaC01G0449500ZS	-4.90806	8.04785e-100	8.17968e-97	0.80847	0.830665	0.720442	23.1521	23.9316	25.8165
BnaC09G0016600ZS	-5.31572	1.01746e-98	1.01008e-95	2.28034	2.56973	3.5833	116.973	128.761	111.055
BnaC01G0497800ZS	-8.41357	2.62638e-96	2.54807e-93	0.123348	0.360257	0.104997	78.6669	86.7051	95.2901
BnaC09G0041400ZS	-4.09106	9.39004e-96	8.9076e-93	7.32979	10.0152	10.4863	163.317	166.792	157.057
BnaA01G0326600ZS	-11.6079	7.6133e-94	6.91482e-91	0.0480918	0.0596594	0	344.476	421.995	371.02
BnaC02G0094400ZS	-4.43687	2.40727e-93	2.14087e-90	1.24244	0.887635	1.26629	24.8056	25.7779	25.3285
BnaC02G0140000ZS	-7.6337	7.93894e-92	6.91628e-89	0.0724862	0.212274	0.154571	36.0993	32.7149	35.7568
BnaC02G0157600ZS	-8.96146	3.15867e-88	2.59303e-85	0	0.0813389	0.0827571	32.6378	39.8022	38.8504
BnaC02G0096700ZS	-5.22359	1.27898e-87	1.03014e-84	1.51281	2.28334	2.46998	84.2501	74.8597	88.211
BnaC01G0515000ZS	-11.408	1.86891e-87	1.47741e-84	0	0.0352703	0.0359482	164.084	249.12	170.81
BnaC09G0141200ZS	-6.86285	1.70228e-86	1.29763e-83	0.215211	0.136096	0.538413	46.1436	52.8539	41.1422
BnaC02G0084700ZS	-4.99178	1.99718e-86	1.46993e-83	5.41746	5.95747	6.03975	116.011	185.858	187.803
BnaC01G0499100ZS	-9.11817	2.33292e-85	1.63259e-82	0.131736	0.109688	0.112093	87.7167	104.756	111.881
BnaC02G0075200ZS	-3.46617	2.82471e-85	1.94486e-82	3.63506	4.32139	4.32944	44.8489	46.7173	47.9642
BnaC09G0033300ZS	-6.21953	6.90755e-85	4.68047e-82	0.392989	0.901213	1.17001	77.2944	68.58	57.9473
BnaA08G0293000ZS	-8.63988	4.58389e-84	3.01042e-81	1.5112	1.07448	0.384343	536.503	547.99	705.708
BnaC01G0471300ZS	-4.4658	8.48316e-84	5.48681e-81	7.60734	6.31196	5.28628	144.326	159.871	158.353
BnaC02G0059500ZS	-5.96102	1.60436e-83	1.02219e-80	2.56535	1.2108	1.62816	100.56	121.362	156.656
BnaC01G0443700ZS	-4.56869	2.48747e-83	1.53892e-80	4.65959	3.90998	4.867	97.6723	109.723	143.375
BnaC09G0055900ZS	-4.50581	8.58965e-83	5.23821e-80	7.25166	7.04654	8.23541	221.576	186.334	146.8
BnaC01G0480500ZS	-9.76657	1.04405e-82	6.27724e-80	0.0525588	0.196291	0.0670883	140.963	151.165	199.064
BnaC05G0474800ZS	-3.79298	7.93911e-82	4.51873e-79	3.79993	2.72449	3.87334	49.8936	49.6623	51.0575
BnaC02G0108200ZS	-3.72091	1.312e-81	7.27358e-79	7.90269	8.27111	9.84302	132.235	125.268	103.779
BnaA04G0212500ZS	-4.8485	1.14133e-79	6.16724e-77	1.27414	1.74439	1.11053	40.8141	41.8765	42.2751
BnaC01G0513600ZS	-9.69283	4.08396e-78	2.12605e-75	0.0913974	0.114144	0.058632	108.232	124.047	177.291
BnaC02G0043900ZS	-6.67925	8.08401e-77	4.10821e-74	0.411823	0.364713	0.449311	46.859	47.1331	53.0485
BnaC09G0064600ZS	-8.16489	8.53155e-77	4.28465e-74	0.0934061	0.233845	0.239274	89.1829	62.0633	66.4818
BnaC02G0045000ZS	-6.67312	9.42371e-77	4.67767e-74	0.760041	2.74695	2.7258	220.161	289.225	236.121
BnaA09G0018800ZS	-5.45481	1.13027e-75	5.48282e-73	0.467181	1.00214	0.470162	28.9267	29.4194	32.5585
BnaC01G0498700ZS	-9.63217	1.25982e-75	6.0426e-73	0.0570758	0.0910106	0.0461035	119.341	125.945	142.926
BnaC02G0527800ZS	-5.30357	1.90339e-75	9.028e-73	1.75992	1.26734	2.07029	53.3197	78.9857	90.7536
BnaC09G0081600ZS	-4.3679	5.51405e-75	2.58664e-72	0.706807	0.706255	0.883579	14.1017	16.5862	18.8946
BnaC02G0015300ZS	-6.33087	1.97551e-74	9.16636e-72	0.133504	0.536749	0.307284	25.4333	28.385	32.5167
BnaC02G0500000ZS	-9.96338	2.86201e-74	1.31369e-71	0.175528	0	0.0746111	148.959	174.648	266.714
BnaC09G0098300ZS	-4.95825	1.43285e-73	6.43849e-71	0.80708	1.36132	1.32954	40.3797	38.2588	38.3846
BnaC09G0021500ZS	-5.81127	1.01721e-72	4.52318e-70	0.677174	0.542713	0.37093	30.7557	34.8094	37.0088
BnaC02G0110900ZS	-9.50716	2.50177e-72	1.10098e-69	1.2079	0.721667	0.761219	1474.95	1618.65	570.176
BnaC02G0073800ZS	-5.27015	4.16882e-72	1.8159e-69	2.37706	1.57338	2.3089	91.6038	92.8684	82.0877
BnaC01G0512800ZS	-11.0597	2.45907e-71	1.04973e-68	0	0.0556351	0	160.024	191.149	239.697
BnaC02G0042300ZS	-3.445	2.8312e-71	1.19661e-68	2.68778	2.44705	2.60804	28.436	31.5797	27.7554
BnaC02G0140500ZS	-9.01884	5.61533e-71	2.35007e-68	0.0689124	0.129635	0	65.7368	58.0317	53.0834
BnaC01G0493400ZS	-10.3914	1.90757e-70	7.90587e-68	0.033646	0.0420864	0	117.652	107.837	82.2642
BnaC02G0066600ZS	-5.33543	4.52083e-70	1.83796e-67	0.970759	1.08032	0.617584	34.3839	36.9	44.7684
BnaC02G0116500ZS	-4.71453	4.02292e-69	1.60496e-66	0.7494	0.543155	0.754973	19.4282	20.698	17.5252
BnaA09G0017300ZS	-6.12006	1.86335e-68	7.2975e-66	0.298918	0.319674	0.382011	26.248	28.0338	25.181
BnaC09G0078400ZS	-3.79841	2.93556e-68	1.12895e-65	4.05647	5.6942	5.01396	66.6093	67.3858	82.5162
BnaC09G0069000ZS	-7.26092	4.66483e-68	1.77797e-65	0.146264	0.109562	0.149285	27.809	22.2802	29.3041
BnaA06G0392300ZS	-3.95887	1.93888e-67	7.26024e-65	4.05552	5.08613	4.8533	70.1311	76.9344	78.7362
BnaC03G0809300ZS	-6.37875	2.00283e-67	7.43449e-65	3.1908	2.34736	1.08903	236.36	265.229	165.057
BnaC05G0475300ZS	-3.33792	5.33274e-67	1.94567e-64	5.34248	5.29845	5.54548	56.6635	59.965	50.1128
BnaC09G0016000ZS	-4.83848	6.24999e-67	2.26101e-64	0.458392	0.369275	0.68843	15.2234	15.7487	15.0517
BnaA06G0084400ZS	-3.87759	7.84891e-67	2.79212e-64	25.3524	17.6347	17.0475	303.929	359.699	276.944
BnaC02G0056100ZS	-5.60855	9.96517e-67	3.45848e-64	2.87103	5.27146	2.48309	146.725	182.836	248.228
BnaC02G0119800ZS	-11.4543	1.95933e-66	6.6912e-64	0	0	0	224.695	233.783	335.682
BnaA09G0007900ZS	-7.49296	2.35146e-66	7.96661e-64	0.214425	0.0894765	0.0914943	28.9234	34.2225	36.3631
BnaC01G0107200ZS	-4.10678	6.94855e-66	2.33559e-63	7.50882	10.3936	9.62252	194.591	175.082	128.357
BnaC01G0511500ZS	-9.51398	2.62114e-65	8.60702e-63	0	0.0553385	0.0281773	42.8577	46.394	36.176
BnaC02G0027500ZS	-3.31902	9.35515e-65	3.04849e-62	3.10038	2.6003	2.46018	24.8327	28.1758	30.3077
BnaC02G0108100ZS	-5.19371	1.24992e-64	4.04217e-62	0.166161	0.397056	0.488551	12.9581	14.0517	13.5726
BnaC09G0073000ZS	-4.0653	1.35797e-64	4.35857e-62	1.7299	1.72188	1.50995	31.6739	29.7475	26.9765
BnaC01G0515800ZS	-4.14705	5.25249e-64	1.67327e-61	0.978481	0.828257	1.0645	18.0681	18.9188	15.4706
BnaA03G0222400ZS	-7.06567	5.90867e-64	1.85463e-61	0.270238	0.54849	0.572002	60.6722	81.1355	89.7182
BnaC09G0044600ZS	-3.87242	2.88791e-63	8.80565e-61	0.753789	0.92269	0.732708	13.0397	12.3622	11.3205
BnaC09G0011600ZS	-6.30027	9.7637e-63	2.95598e-60	0.20178	0.252308	0.308676	22.8884	24.3495	21.4587
BnaC01G0495700ZS	-4.69324	1.57201e-62	4.72578e-60	0.34177	0.624112	0.72029	16.8485	15.1384	13.4606
BnaC02G0094500ZS	-4.86648	2.05324e-61	5.88248e-59	0.213945	0.385901	0.368878	9.21828	10.2903	10.1312
BnaC09G0012000ZS	-4.79832	4.43531e-61	1.26223e-58	1.71796	2.71907	2.7077	90.3174	67.886	55.4588
BnaC09G0080000ZS	-4.2691	5.35003e-61	1.51247e-58	1.53325	1.33051	1.60268	35.0056	28.2726	26.8933
BnaA03G0001200ZS	-9.0096	5.82879e-61	1.63697e-58	0.0266486	0.603194	0	172.916	167.196	107.299
BnaC03G0091000ZS	-6.43001	7.30512e-61	2.03818e-58	0.0770216	0.282303	0.0785393	11.5432	14.8444	16.8594
BnaC01G0497700ZS	-9.71727	7.9955e-61	2.21631e-58	0.386728	0	0	359.652	322.922	387.572
BnaC09G0150200ZS	-5.34401	9.28004e-61	2.5394e-58	0.733694	0.302423	0.569028	24.7974	26.6747	20.3947
BnaC09G0131100ZS	-3.78593	1.08714e-60	2.95591e-58	0.420561	0.484648	0.461019	5.94995	6.58675	6.60964
BnaA09G0635000ZS	-11.0788	1.10795e-60	2.99342e-58	0	0	0	214.882	231.75	146.737
BnaC09G0114000ZS	-6.71785	1.36589e-60	3.64421e-58	0.0538118	0.135517	0.0919943	10.1717	12.9594	12.6178
BnaC02G0123100ZS	-11.3237	1.61023e-60	4.2694e-58	0	0	0	711.216	482.063	1417.43
BnaC09G0119000ZS	-3.08778	2.89802e-60	7.58961e-58	27.0691	26.3703	25.1388	192.048	238.592	256.068
BnaA01G0330000ZS	-11.0829	3.35677e-60	8.73742e-58	0	0	0	221.535	120.598	162.859
BnaA05G0100700ZS	-4.20901	5.6455e-60	1.46058e-57	15.7953	25.9333	25.3696	388.546	538.616	409.587
BnaA10G0199800ZS	-5.65417	6.99837e-60	1.79968e-57	1.72257	1.02188	0.46267	61.4491	64.746	65.6883
BnaC01G0494500ZS	-4.83785	7.31337e-60	1.86942e-57	0.124372	0.212759	0.204277	4.75132	6.33331	5.00045
BnaC09G0139400ZS	-6.63095	9.31928e-60	2.36799e-57	0.490774	0.487839	0.501607	59.9486	54.6441	69.0022
BnaA01G0122600ZS	-3.07183	1.41491e-59	3.55293e-57	34.5077	28.3301	31.7179	282.509	277.672	286.317
BnaC09G0032000ZS	-5.36984	3.66402e-59	9.04102e-57	2.48711	0.88921	1.4863	82.5345	78.7384	72.0446
BnaC09G0105500ZS	-4.10101	5.30073e-59	1.30044e-56	2.16502	4.0418	2.72246	54.145	55.767	48.0536
BnaC01G0368600ZS	-5.05664	7.29318e-59	1.77904e-56	0.781462	0.362409	0.998584	16.2269	19.1086	20.4122
BnaA04G0203600ZS	-4.32165	1.74887e-58	4.24181e-56	0.55656	0.504341	0.539565	9.72004	12.3822	10.791
BnaC01G0509300ZS	-9.78412	2.26883e-58	5.47184e-56	0	0.0415777	0.0426439	49.4505	66.7699	91.9888
BnaA09G0017000ZS	-4.96941	2.30766e-58	5.53423e-56	1.28022	1.24826	2.91513	59.0904	66.5659	55.5231
BnaA07G0093500ZS	-6.29986	5.11444e-58	1.21292e-55	0.35825	0.445645	0.454516	43.3478	38.7878	34.1702
BnaC09G0078800ZS	-5.6642	5.9436e-58	1.39407e-55	0.540458	0.37224	0.535321	25.512	29.2388	29.3611
BnaA02G0063900ZS	-5.99403	9.69508e-58	2.26155e-55	0.750279	2.70204	2.54297	129.111	167.733	147.512
BnaC09G0013000ZS	-10.8251	1.0243e-57	2.37638e-55	0	0	0	296.471	370.155	279.72
BnaA09G0155900ZS	-6.8822	1.22556e-57	2.81273e-55	5.61215	2.85149	2.70386	944.675	496.369	303.644
BnaC05G0474700ZS	-7.36289	1.50615e-57	3.43821e-55	0.00863295	0.0218266	0.0552271	5.57062	6.42765	6.23187
BnaA09G0004700ZS	-3.65859	1.55857e-57	3.53896e-55	1.71546	2.58192	2.7934	31.6823	28.9641	30.6986
BnaA03G0366600ZS	-3.96844	2.58772e-57	5.81393e-55	2.16482	1.64811	1.73705	36.1315	28.2759	28.0941
BnaC02G0078200ZS	-7.28844	2.77075e-57	6.19256e-55	0.869179	4.96333	1.81995	386.992	613.94	577.496
BnaC09G0011400ZS	-3.68208	4.4658e-57	9.92896e-55	1.56353	2.48501	2.03885	23.0911	27.7019	27.8111
BnaC04G0192400ZS	-4.44821	1.17358e-56	2.59573e-54	29.1252	33.5887	21.934	497.738	642.334	889.954
BnaC09G0054600ZS	-4.03008	2.24811e-56	4.94677e-54	8.67511	8.58295	5.46191	127.396	129.469	149.191
BnaC01G0512200ZS	-9.96471	3.52341e-56	7.7132e-54	0	0	0.0631577	87.9067	95.0568	91.8758
BnaA09G0642700ZS	-6.63146	8.15041e-56	1.7572e-53	0.0985886	0.0618684	0.189472	15.0815	12.3918	15.8516
BnaC09G0077500ZS	-3.86174	1.37999e-55	2.94546e-53	2.02492	1.58704	2.11593	31.2301	31.5703	22.595
BnaC02G0096900ZS	-3.11367	3.11906e-55	6.59141e-53	8.31812	11.6745	11.0912	86.3276	94.6025	96.5271
BnaC02G0095600ZS	-4.32709	3.4802e-55	7.31837e-53	6.86212	7.84689	4.52645	161.345	146.794	111.876
BnaC07G0382000ZS	-6.5948	5.14037e-55	1.07565e-52	0.129173	0.0614773	0.0414577	8.003	10.0199	11.2342
BnaC09G0093100ZS	-6.02654	5.21741e-55	1.08644e-52	0.138009	0.27736	0.141119	11.9663	15.8068	14.4927
BnaC09G0008600ZS	-8.38219	5.9694e-55	1.237e-52	0	0.277724	0.288953	112.587	98.9472	111.926
BnaC01G0441900ZS	-3.97957	6.30258e-55	1.29973e-52	0.548397	0.540662	0.499758	9.37535	8.06687	8.52592
BnaA05G0040400ZS	-5.58864	6.69758e-55	1.37455e-52	0.397918	1.40113	0.764237	55.4511	40.13	44.0393
BnaA09G0634800ZS	-9.89643	1.02648e-54	2.09656e-52	0.0847388	0	0	128.515	145.301	159.675
BnaC09G0017700ZS	-3.99933	1.60129e-54	3.25504e-52	0.655656	0.926498	0.817556	14.9773	12.8445	10.3508
BnaC09G0108300ZS	-4.49643	1.74399e-54	3.52832e-52	0.576698	0.623358	0.688121	15.5302	15.9899	14.3896
BnaA09G0042700ZS	-2.753	2.4212e-54	4.87529e-52	3.3623	3.1575	2.92517	19.9377	23.478	21.1272
BnaA06G0028600ZS	-4.54478	2.62121e-54	5.25324e-52	0.358413	0.523458	0.381566	8.39753	10.4449	11.5268
BnaC01G0484800ZS	-9.90355	7.43951e-54	1.48401e-51	0.0369321	0	0	55.5432	61.2588	81.4838
BnaC09G0049700ZS	-7.40666	1.66827e-53	3.297e-51	0.288089	0.717124	0.0735744	94.4303	113.618	47.0778
BnaC01G0451300ZS	-6.9469	1.87778e-53	3.69395e-51	0.022326	0.105523	0.133152	15.9156	13.1098	11.2123
BnaC09G0073300ZS	-3.78469	2.90765e-53	5.69366e-51	0.591156	1.09652	0.932832	12.0279	12.882	11.8143
BnaC02G0527700ZS	-4.82357	3.41246e-53	6.65164e-51	0.261163	0.187198	0.262303	7.6251	6.72064	7.64601
BnaC03G0566300ZS	-3.51315	5.55337e-53	1.07268e-50	5.97714	7.18431	6.89046	76.5818	83.2571	80.8622
BnaC09G0131200ZS	-4.62612	8.81217e-53	1.69448e-50	0.702156	0.716607	0.331686	16.1799	16.7758	12.8259
BnaC02G0073000ZS	-5.25387	1.37065e-52	2.61208e-50	0.180052	0.135856	0.18423	7.85256	6.79967	6.68753
BnaC09G0084800ZS	-3.40888	2.23795e-52	4.24593e-50	3.81556	6.35043	5.01018	57.0804	54.9064	50.073
BnaA03G0469200ZS	-5.18392	3.59233e-52	6.78538e-50	0.305735	0.878887	0.715383	21.6522	27.7673	25.5881
BnaA09G0006600ZS	-5.43741	5.46421e-52	1.00977e-49	0.345743	0.429849	0.442603	21.5882	20.5019	17.7447
BnaC02G0129100ZS	-3.88117	1.37839e-51	2.52536e-49	2.20006	4.1276	3.14825	48.0053	52.0893	46.2815
BnaC02G0082600ZS	-4.71066	1.60784e-51	2.93314e-49	1.39213	1.03067	1.08398	31.7126	29.8547	39.4676
BnaC09G0098000ZS	-3.54664	2.05309e-51	3.71367e-49	1.23242	1.53654	1.66011	17.7121	16.214	19.393
BnaA05G0072900ZS	-4.93827	2.69729e-51	4.85831e-49	1.0493	1.36927	1.84123	39.8266	63.0693	38.1688
BnaC09G0004100ZS	-6.78207	2.72067e-51	4.87983e-49	0.101387	0.211911	0.0863373	15.9204	19.0671	22.6742
BnaC02G0112900ZS	-5.12289	5.09103e-51	9.05525e-49	1.90947	2.11686	4.18741	91.9814	84.6094	143.968
BnaA02G0141200ZS	-9.57369	1.56819e-50	2.74356e-48	0	0	0.0790557	74.1958	84.503	88.7455
BnaC02G0037500ZS	-5.07542	1.63891e-50	2.85558e-48	0.150262	0.493276	0.428373	13.1623	12.2104	12.8894
BnaC09G0043300ZS	-7.40714	2.29819e-50	3.97187e-48	0.0842432	0.158484	0.107881	34.4316	30.0608	21.844
BnaC01G0494200ZS	-8.06104	2.4847e-50	4.27689e-48	0.0247705	0	0.0946364	16.4515	17.8139	16.1897
BnaC09G0145000ZS	-5.3982	5.96291e-50	1.01818e-47	0.749963	0.200811	0.476774	23.2251	26.2566	20.7801
BnaC02G0041200ZS	-6.42016	9.00171e-50	1.52486e-47	0.160465	0.120484	0.164336	19.1392	13.9234	13.5966
BnaC09G0090300ZS	-4.52827	1.10953e-49	1.87208e-47	2.02494	1.8248	2.21867	46.627	56.5365	47.4991
BnaA10G0232200ZS	-4.21493	1.14907e-49	1.93116e-47	0.628412	1.11976	0.606674	19.1401	17.5922	15.2957
BnaA06G0098100ZS	-3.22382	1.29888e-49	2.17437e-47	8.51059	8.67366	6.74313	73.4608	72.0009	82.6346
BnaC09G0132000ZS	-3.34561	2.0117e-49	3.34146e-47	2.80957	2.37021	3.30515	28.265	28.229	32.3453
BnaA03G0001300ZS	-10.1875	2.44547e-49	4.04622e-47	0	0	0	39.66	44.5973	51.5977
BnaC09G0012600ZS	-3.82644	4.81277e-49	7.87156e-47	1.09537	1.14994	1.49897	20.1135	19.9285	15.8495
BnaC09G0113100ZS	-7.07462	7.28941e-49	1.18316e-46	0	0.211677	0.0865036	16.6301	17.3851	18.1033
BnaA09G0668400ZS	-2.56547	8.30994e-49	1.34369e-46	45.3394	46.476	43.1413	240.42	268.442	317.752
BnaC09G0052600ZS	-4.53184	1.31939e-48	2.11738e-46	0.721845	0.531169	0.420953	15.5931	15.6135	12.1643
BnaA07G0224400ZS	-3.05708	1.49228e-48	2.38585e-46	2.49982	1.87297	2.53063	17.2726	20.1251	20.9149
BnaC09G0142100ZS	-6.08604	2.19867e-48	3.47618e-46	0.447584	0.1012	0.051762	18.3866	18.0443	17.5118
BnaC02G0064600ZS	-4.70222	2.25274e-48	3.54853e-46	0.25691	0.485787	0.757502	13.0131	15.0953	12.8195
BnaA08G0289200ZS	-4.32711	2.64309e-48	4.14597e-46	0.395513	0.564308	0.345117	10.5719	9.89066	7.48919
BnaC02G0049500ZS	-3.7966	2.65145e-48	4.14597e-46	0.999549	1.24594	1.63057	20.4032	17.4546	18.0271
BnaC02G0094900ZS	-10.0824	2.89443e-48	4.50939e-46	0	0	0	249.773	222.488	248.118
BnaC09G0102000ZS	-3.5968	2.91815e-48	4.52981e-46	3.0212	2.63848	3.01401	36.6073	40.579	32.6558
BnaC09G0066800ZS	-7.05963	4.19351e-48	6.46254e-46	0.0746886	0.370514	0.190662	41.8621	40.6055	34.6725
BnaC02G0031100ZS	-5.0149	9.40711e-48	1.43418e-45	0.468776	0.880229	0.996756	25.53	28.0456	29.4823
BnaC09G0054500ZS	-9.6159	9.80387e-48	1.48935e-45	0	0	0.0435536	36.8251	77.6762	40.9907
BnaC01G0504900ZS	-7.38372	1.39333e-47	2.10916e-45	0.0753024	0.0472956	0	12.7682	10.4593	9.29009
BnaC09G0023700ZS	-4.22247	1.9769e-47	2.98197e-45	1.82822	1.32217	0.96758	23.7045	29.3726	32.3189
BnaC01G0498300ZS	-8.77232	3.0224e-47	4.51119e-45	0	0.0184608	0.0187558	14.7336	13.2966	11.4977
BnaC08G0443300ZS	-4.07222	3.91129e-47	5.8176e-45	0.853223	0.944063	0.542262	14.4022	15.2155	11.0567
BnaC05G0475600ZS	-10.0728	5.16115e-47	7.64997e-45	0	0	0	117.272	201.123	143.361
BnaC09G0164700ZS	-4.31541	5.55145e-47	8.20001e-45	0.676913	0.914563	0.732417	14.1284	13.2099	20.6933
BnaC02G0039900ZS	-3.62201	5.57346e-47	8.20414e-45	0.978561	0.790173	0.926017	11.6527	11.7562	11.0177
BnaA09G0006500ZS	-5.42712	9.06331e-47	1.32953e-44	0.259458	0.541196	0.331588	18.4052	14.6348	21.4354
BnaC09G0018000ZS	-4.53504	1.00657e-46	1.47153e-44	2.35334	2.07334	2.1359	60.5891	66.8751	39.5698
BnaC02G0022600ZS	-5.8856	1.20769e-46	1.75952e-44	0.0633489	0.1588	0.187904	10.179	9.72223	6.91441
BnaC09G0032100ZS	-3.2369	1.55376e-46	2.25602e-44	1.29295	1.4953	1.49875	11.1598	15.9976	14.001
BnaC09G0153900ZS	-5.03293	1.95145e-46	2.82384e-44	1.77945	2.17821	1.1324	57.1659	55.8192	79.5598
BnaA09G0059800ZS	-4.14114	2.10439e-46	3.03488e-44	1.25703	0.694528	1.1544	19.2452	17.8125	21.2165
BnaC02G0055200ZS	-3.93823	2.54483e-46	3.63324e-44	1.26956	1.21515	1.40037	16.4733	21.5678	23.9683
BnaC02G0012600ZS	-9.94108	3.0988e-46	4.40939e-44	0	0	0	52.5245	62.6831	69.0214
BnaC09G0099600ZS	-5.13793	5.11022e-46	7.24734e-44	2.35816	5.46781	8.23301	217.38	249.142	193.523
BnaC09G0056900ZS	-6.46888	5.17939e-46	7.32112e-44	0.0399816	0.200135	0.254542	19.863	19.1518	14.6175
BnaC09G0035400ZS	-9.28955	6.55467e-46	9.23451e-44	0.299006	0	0	411.691	297.864	293.548
BnaC02G0437800ZS	-3.38296	1.00616e-45	1.40822e-43	1.05086	0.918237	1.23582	11.4773	11.882	11.6377
BnaA08G0035700ZS	-5.4132	1.23343e-45	1.72067e-43	1.00323	1.65442	3.6887	99.7159	93.3572	117.411
BnaA03G0002300ZS	-9.88307	1.48757e-45	2.06845e-43	0	0	0	45.0199	52.5343	58.5477
BnaC02G0001000ZS	-5.74265	1.87598e-45	2.60007e-43	0.26329	0.392776	0.403681	17.1974	23.1407	27.3319
BnaC09G0047300ZS	-4.16053	2.09222e-45	2.89038e-43	0.482681	0.317758	0.405616	6.90084	7.52712	8.62877
BnaC09G0014400ZS	-5.39249	3.95071e-45	5.42277e-43	0.867758	0.682635	0.200817	22.6243	27.7065	37.915
BnaA07G0136000ZS	-9.25625	4.76823e-45	6.52391e-43	0.0739048	0	0	58.5407	97.714	84.438
BnaC09G0114100ZS	-9.84163	5.74502e-45	7.83526e-43	0	0	0	58.8639	70.9274	79.2291
BnaA03G0100700ZS	-5.75931	5.84225e-45	7.94248e-43	1.0053	0.248623	1.28053	41.0695	51.4275	71.0654
BnaC02G0004900ZS	-5.48883	6.18894e-45	8.38709e-43	0.0308702	0.129242	0.117747	4.74979	5.36503	3.65807
BnaC09G0010400ZS	-7.41296	1.12945e-44	1.52576e-42	0.0837579	0.313523	0.10664	43.7748	39.9383	53.1719
BnaA03G0002200ZS	-6.89877	1.67146e-44	2.24375e-42	0.267259	0.44317	0	39.0823	47.9598	36.6902
BnaC01G0486400ZS	-9.84474	2.18663e-44	2.92611e-42	0	0	0	32.8483	51.1523	53.1791
BnaC09G0021300ZS	-6.40108	2.46984e-44	3.29477e-42	0.269507	0.200026	0.0683269	19.2455	20.7815	23.0027
BnaC09G0069900ZS	-6.66006	2.74832e-44	3.65484e-42	0.706158	1.71918	2.70498	315.207	261.997	117.219
BnaC09G0105200ZS	-3.6998	2.8011e-44	3.71345e-42	1.78413	3.2774	3.4904	34.739	39.8033	39.0995
BnaC01G0497200ZS	-9.75464	2.91711e-44	3.85528e-42	0	0	0	50.2925	46.3313	46.0855
BnaC01G0500000ZS	-9.79812	3.44843e-44	4.51554e-42	0	0	0	159.667	111.545	113.847
BnaC09G0107400ZS	-7.15238	3.75752e-44	4.90524e-42	0.208108	0.064602	0.066179	30.4873	25.5072	21.5511
BnaC02G0048000ZS	-3.73053	5.33563e-44	6.92302e-42	1.05732	1.77504	1.44948	16.9262	20.2023	21.3706
BnaA05G0077200ZS	-4.04443	5.68705e-44	7.33441e-42	3.36576	1.5208	2.29768	38.4854	41.8786	47.1788
BnaC02G0000700ZS	-7.16058	7.33433e-44	9.38078e-42	0	0.0549582	0.279237	25.1383	23.5679	18.0929
BnaC09G0011000ZS	-2.36419	7.33972e-44	9.38078e-42	4.06472	4.54653	4.37998	21.5843	24.9665	19.5948
BnaC02G0158100ZS	-9.22193	7.43426e-44	9.47325e-42	0	0	0.129518	78.5583	139.602	137.129
BnaC09G0024800ZS	-4.64899	7.51749e-44	9.5508e-42	0.384278	0.505815	0.672654	13.1918	14.608	15.1246
BnaC05G0568000ZS	-3.32998	8.14813e-44	1.03213e-41	1.88592	1.88467	2.36742	19.91	25.3524	21.1084
BnaC03G0117100ZS	-5.60903	1.04605e-43	1.31722e-41	0.596814	0.585508	0.756941	39.1115	33.7927	38.7698
BnaA09G0677300ZS	-2.28744	1.15415e-43	1.44907e-41	3.90163	4.34761	4.25647	20.5839	19.9913	20.9248
BnaC05G0556900ZS	-7.08673	1.17349e-43	1.46903e-41	1.30701	0.264524	0	96.4141	111.484	153.522
BnaA04G0233700ZS	-6.5153	1.30234e-43	1.62557e-41	0.101684	0	0.162126	12.7884	10.427	9.22492
BnaC09G0147700ZS	-7.27492	1.39135e-43	1.7316e-41	0.975696	0	0.495537	175.477	103.182	94.1374
BnaC01G0497500ZS	-9.09464	1.44458e-43	1.79262e-41	0.0635948	0	0	47.8175	70.1261	63.2285
BnaC02G0165000ZS	-3.73605	1.46786e-43	1.81623e-41	4.08583	2.42362	4.30255	43.0405	51.2165	57.0367
BnaC03G0115600ZS	-9.95751	1.93907e-43	2.38545e-41	0	0	0	1501.56	1051.5	3160.25
BnaC09G0042100ZS	-9.8464	2.29646e-43	2.81699e-41	0	0	0	36.723	48.5326	82.1185
BnaC09G0141300ZS	-4.74702	2.54206e-43	3.10933e-41	0.320802	0.330705	0.261168	8.04136	10.344	8.72502
BnaC02G0037200ZS	-2.40099	3.10048e-43	3.77074e-41	49.2015	60.9852	51.1157	265.893	299.204	319.407
BnaC09G0023600ZS	-9.65931	3.52597e-43	4.27604e-41	0	0	0	107.309	102.776	105.306
BnaC02G0033100ZS	-3.32764	3.84093e-43	4.64481e-41	2.14944	2.29108	3.30585	22.3616	29.1211	26.9139
BnaC01G0433900ZS	-8.97401	4.3189e-43	5.20805e-41	0.226076	0	0	182.011	191.504	194.01
BnaC09G0044400ZS	-4.15618	6.5504e-43	7.87671e-41	0.940033	2.20254	1.78405	31.7439	30.4652	29.4394
BnaC01G0508200ZS	-9.66191	6.83758e-43	8.19895e-41	0	0	0	62.3674	59.3371	48.0077
BnaA03G0299200ZS	-8.44466	7.59257e-43	9.0534e-41	0.645995	0.738015	0	432.339	418.677	549.39
BnaC09G0077400ZS	-4.76966	8.56455e-43	1.01839e-40	2.19401	0.985635	1.22369	45.9947	40.527	51.7412
BnaA09G0675700ZS	-2.36583	9.09452e-43	1.07542e-40	75.5851	65.6731	85.6356	402.212	425.135	366.139
BnaC09G0103100ZS	-5.90098	1.02695e-42	1.21101e-40	0.308443	0.286305	0.39307	23.2414	24.9517	24.9124
BnaC03G0121700ZS	-3.5037	1.12703e-42	1.32536e-40	2.68656	2.43038	2.60826	23.402	34.7936	31.8024
BnaC09G0127500ZS	-4.76028	1.35162e-42	1.58511e-40	0.810751	2.29043	1.03727	35.5153	39.0987	49.0199
BnaC02G0094600ZS	-3.5827	1.52233e-42	1.78041e-40	1.74256	1.6449	2.57967	19.6574	28.2811	25.8179
BnaA01G0329300ZS	-9.08838	3.31925e-42	3.85033e-40	0	0.0970937	0	62.6938	63.5448	113.17
BnaC09G0143100ZS	-4.85254	3.62394e-42	4.19238e-40	0.252933	0.176499	0.323742	8.2458	8.71702	7.35053
BnaC02G0068100ZS	-2.426	4.54689e-42	5.23174e-40	12.5341	12.3042	15.0089	66.2524	76.1598	74.4924
BnaC02G0052000ZS	-5.44838	5.00118e-42	5.73899e-40	0.248082	0.308485	0.135042	14.6792	10.7591	10.8836
BnaC01G0509100ZS	-7.88932	5.12633e-42	5.86683e-40	0.024576	0.0617288	0	12.1162	13.2913	15.0228
BnaC01G0473100ZS	-7.78459	5.30158e-42	6.03503e-40	0.0440283	0	0.168281	21.4762	38.6753	25.1335
BnaC02G0081300ZS	-3.55738	5.56359e-42	6.31645e-40	2.55571	1.88147	1.3444	20.6911	23.5701	22.9229
BnaC01G0514500ZS	-9.74544	5.95865e-42	6.74703e-40	0	0	0	907.158	956.606	420.414
BnaC09G0036300ZS	-8.44526	6.79283e-42	7.67123e-40	0	0.276579	0.287191	139.983	145.638	215.272
BnaC09G0102400ZS	-3.63917	6.95383e-42	7.83233e-40	1.28708	1.18118	1.59141	20.7353	15.5248	17.4168
BnaC02G0006700ZS	-3.77865	9.42102e-42	1.05833e-39	4.38975	7.43349	5.1506	93.1471	87.9121	73.0002
BnaC02G0069000ZS	-5.38672	1.02883e-41	1.15273e-39	0.472187	0.175801	0.180545	13.958	14.5415	15.6059
BnaC09G0114500ZS	-3.22129	1.03713e-41	1.15898e-39	1.77862	1.41904	1.7046	14.5348	17.876	14.9594
BnaC02G0070400ZS	-2.75869	1.23719e-41	1.37893e-39	1.27124	1.19195	0.91717	7.37999	8.13391	7.80722
BnaC04G0614600ZS	-3.44161	1.49691e-41	1.65975e-39	1.67977	2.30766	2.61212	28.7922	24.5838	19.7934
BnaC01G0336500ZS	-8.33158	1.61663e-41	1.78784e-39	0	0.181865	0.186138	113.414	86.6377	86.3758
BnaC02G0097300ZS	-3.74176	1.97946e-41	2.18344e-39	0.414144	0.856735	0.756574	9.82585	9.21378	8.83567
BnaC02G0058300ZS	-6.85306	2.00247e-41	2.20313e-39	0.0545066	0.339722	0.0692953	30.4978	24.8846	19.1401
BnaC02G0001500ZS	-5.71662	2.03279e-41	2.23074e-39	0.281599	0.175119	0.179012	13.6728	14.9497	13.5023
BnaC05G0476100ZS	-9.51523	2.08399e-41	2.27523e-39	0	0	0	45.6139	43.8988	39.6931
BnaA10G0031100ZS	-3.40574	2.12212e-41	2.31095e-39	2.56144	4.2925	3.54822	36.6154	39.4421	40.7127
BnaC02G0133000ZS	-9.52936	2.17781e-41	2.36555e-39	0	0	0	35.105	33.9235	27.5878
BnaC02G0068700ZS	-8.87026	2.55126e-41	2.76417e-39	0.0202558	0	0	13.3972	16.864	17.7876
BnaC01G0444900ZS	-8.34181	2.669e-41	2.88441e-39	0	0.0281278	0.0285757	11.5977	15.4359	16.5779
Bnascaffold0026G0058800ZS	-3.10888	2.95383e-41	3.18417e-39	3.32328	3.56366	3.67219	32.4732	30.7927	30.5621
BnaC01G0499400ZS	-7.16492	4.16105e-41	4.46299e-39	0	0.206702	0.31837	42.9125	36.5381	31.6571
BnaC02G0165400ZS	-3.44883	4.72164e-41	5.05157e-39	2.04317	2.24508	1.51689	25.2875	22.4471	20.9294
BnaC02G0085500ZS	-9.50141	5.60727e-41	5.96916e-39	0	0	0	49.9142	55.5925	67.8468
BnaC02G0031300ZS	-8.26864	5.99478e-41	6.3658e-39	0.0641183	0	0.0820129	34.8252	39.6322	44.0455
BnaA03G0077700ZS	-2.9552	6.03406e-41	6.39161e-39	1.16528	1.55783	1.55583	9.90168	11.2321	11.9425
BnaC09G0089700ZS	-4.65143	6.17359e-41	6.52322e-39	0.184302	0.622987	0.41576	9.31661	12.3125	11.8468
BnaC02G0023700ZS	-6.57228	6.53718e-41	6.89035e-39	0.167682	0.314117	0.319777	29.9973	29.4868	44.448
BnaC09G0013900ZS	-4.79485	8.14782e-41	8.56685e-39	0.440066	0.556104	0.234924	14.8104	14.2186	10.9001
BnaC01G0443600ZS	-3.45075	8.47347e-41	8.88736e-39	1.75959	2.11914	1.59519	20.9867	19.0366	23.3265
BnaC03G0813100ZS	-7.85222	8.66578e-41	9.06678e-39	0.391788	0	0.983687	228.329	240.866	178.243
BnaC09G0061400ZS	-7.80244	1.04311e-40	1.08605e-38	0	0.0496987	0.101904	22.8318	21.2425	17.7496
BnaA05G0324000ZS	-2.9298	1.70736e-40	1.76903e-38	28.4036	19.2482	25.6765	196.82	212.738	178.911
BnaA07G0349500ZS	-3.03431	2.30689e-40	2.37866e-38	9.02199	12.6179	11.1355	96.2332	93.4394	92.9243
BnaC09G0003800ZS	-4.45351	2.34962e-40	2.41689e-38	2.28229	4.8707	1.77917	75.5159	72.9409	61.9886
BnaC09G0107700ZS	-3.79275	2.92595e-40	3.00248e-38	3.81844	2.56037	2.50779	42.3979	42.0465	50.7669
BnaC01G0510800ZS	-8.7152	3.95466e-40	4.04835e-38	0	0	0.0469975	24.7667	25.9295	25.3133
BnaA09G0555100ZS	-5.09516	4.07819e-40	4.16482e-38	0.415396	1.54767	1.99046	57.5546	40.4648	53.9568
BnaC01G0449000ZS	-4.29249	4.58135e-40	4.66751e-38	0.356574	0.645696	0.658585	12.4879	11.3345	10.5321
BnaC09G0046800ZS	-5.23784	6.14718e-40	6.23303e-38	0.39591	0.379784	0.793172	26.7874	22.5031	20.7416
BnaC09G0128500ZS	-3.9756	6.71591e-40	6.79357e-38	7.09789	11.4703	9.53231	141.055	142.368	196.937
BnaC09G0061200ZS	-4.73918	7.60139e-40	7.67111e-38	0.210652	0.31424	0.594026	11.9296	10.6347	9.81974
BnaC09G0046000ZS	-8.75373	9.91295e-40	9.9568e-38	0	0	0.0409856	24.9	26.5322	18.3446
BnaC02G0078100ZS	-5.46278	9.91193e-40	9.9568e-38	0.576861	0.270177	0.460512	23.7194	27.6598	18.4771
BnaA07G0236200ZS	-3.67341	1.01768e-39	1.01979e-37	7.20465	9.86105	8.16861	143.952	110.299	87.2197
BnaC01G0511700ZS	-9.37541	1.58866e-39	1.58822e-37	0	0	0	15.6392	19.9981	21.7407
BnaC09G0057300ZS	-5.42631	1.70904e-39	1.70456e-37	1.84608	3.63511	3.63917	228.292	161.417	76.4179
BnaC02G0119600ZS	-2.38617	1.75571e-39	1.74704e-37	2.45323	2.51462	2.50919	11.587	13.1502	13.158
BnaA03G0001400ZS	-9.33595	2.11114e-39	2.09096e-37	0	0	0	34.7459	31.1104	30.2612
BnaC02G0018400ZS	-7.13983	2.37148e-39	2.34337e-37	0	0.803205	0.212027	65.8838	96.9128	72.4696
BnaC01G0503000ZS	-9.33789	2.52496e-39	2.48927e-37	0	0	0	11.1662	14.0014	12.9651
BnaC02G0167000ZS	-8.81916	2.67418e-39	2.63031e-37	0.197127	0	0	143.154	217.986	117.182
BnaC01G0445900ZS	-2.66555	3.00527e-39	2.93567e-37	3.46011	4.45156	3.49363	21.7676	24.241	26.9111
BnaC09G0120200ZS	-4.19457	3.26437e-39	3.1815e-37	0.415132	0.48074	0.489635	8.32571	8.42273	10.6966
BnaA03G0537400ZS	-3.89611	3.43077e-39	3.33605e-37	1.79983	1.49875	2.41135	25.6392	32.035	32.0015
BnaC02G0095100ZS	-4.1785	3.75835e-39	3.64628e-37	0.833624	1.55673	0.683878	20.7249	21.4462	18.4043
BnaC09G0102900ZS	-2.983	4.66756e-39	4.51811e-37	0.819603	1.13999	0.920922	8.33284	8.15063	6.8928
BnaA01G0327900ZS	-5.70146	4.83353e-39	4.66819e-37	0.0982794	0.0411914	0.083512	5.68153	4.43463	4.39893
BnaC01G0488000ZS	-3.55187	5.41546e-39	5.2184e-37	2.14744	1.39849	1.23207	20.6501	21.1222	15.9778
BnaC01G0499000ZS	-8.66157	5.76229e-39	5.54011e-37	0	0	0.0330858	19.7914	17.8355	14.5896
BnaC02G0056500ZS	-4.66966	1.05695e-38	1.00712e-36	0.192887	0.276726	0.353036	6.43383	7.1186	8.42354
BnaC01G0494100ZS	-9.26395	1.36551e-38	1.29248e-36	0	0	0	20.5737	24.7429	22.6695
BnaC01G0076000ZS	-2.70902	1.43435e-38	1.35463e-36	1.1182	1.2745	1.25143	8.09981	8.55414	7.35976
BnaC01G0512000ZS	-9.46582	1.51502e-38	1.42452e-36	0	0	0	60.8402	31.919	22.6751
BnaC09G0146100ZS	-5.28609	2.53617e-38	2.37943e-36	1.1376	0.597616	0.823866	40.4005	40.5007	41.5356
BnaC02G0122800ZS	-8.79524	2.57077e-38	2.4066e-36	0.342306	0	0	310.908	171.383	372.31
BnaC09G0016400ZS	-9.24462	2.61002e-38	2.438e-36	0	0	0	19.6541	24.0144	23.9544
BnaC09G0026200ZS	-6.64408	3.39026e-38	3.1599e-36	0.117856	0.0886526	0	6.78945	11.8808	12.4683
BnaC01G0500600ZS	-9.22637	3.53124e-38	3.28413e-36	0	0	0	190.216	161.151	183.903
BnaC09G0010900ZS	-3.45993	4.66219e-38	4.31713e-36	2.3224	2.61206	1.40375	25.7841	22.343	26.6828
BnaA05G0034600ZS	-2.53511	4.97131e-38	4.59341e-36	4.2673	4.90129	5.68126	27.2108	28.9533	25.1472
BnaC09G0095700ZS	-5.12416	6.47578e-38	5.9449e-36	0.109637	0.193042	0.112063	4.95145	5.94031	5.67735
BnaC01G0512100ZS	-6.46486	6.71516e-38	6.13826e-36	2.24847	0.527686	0.572652	123.181	161.887	170.268
BnaC02G0534300ZS	-2.69618	7.58286e-38	6.9166e-36	3.90974	3.75605	4.60368	23.5196	27.3226	28.3396
BnaC09G0154000ZS	-5.65001	1.01989e-37	9.2632e-36	0.658502	0.794226	1.38701	60.9985	63.4633	54.204
BnaC09G0130500ZS	-2.46216	1.2627e-37	1.14442e-35	1.62114	1.45365	1.78727	8.76232	9.50421	8.47444
BnaC09G0006800ZS	-2.46733	1.35469e-37	1.22519e-35	3.13046	3.48609	2.72804	17.4687	18.2943	16.3624
BnaC02G0023100ZS	-2.78422	1.43553e-37	1.29556e-35	3.93012	4.00565	5.36491	27.0184	30.6166	34.6823
BnaA04G0165700ZS	-4.15828	1.4688e-37	1.32279e-35	32.7611	15.7661	16.5268	480.364	450.829	460.258
BnaC01G0476300ZS	-7.16282	1.6185e-37	1.45453e-35	0.0664794	0.0834504	0	12.9889	13.8842	11.0526
BnaA05G0073600ZS	-2.43076	1.74422e-37	1.56423e-35	69.8965	56.3347	79.0329	396.589	400.376	359.543
BnaC02G0047100ZS	-7.9567	2.00012e-37	1.78649e-35	0	0.0309602	0.0314893	11.7633	12.6849	10.0726
BnaC09G0098800ZS	-2.71063	2.30485e-37	2.04978e-35	3.6988	5.14661	5.02213	31.4563	30.1042	29.9207
BnaC09G0032800ZS	-5.41906	2.71496e-37	2.40949e-35	5.70563	1.82481	6.10953	196.69	220.364	300.59
BnaC09G0012400ZS	-9.19645	3.05371e-37	2.69889e-35	0	0	0	40.5698	52.838	32.1427
BnaC09G0018100ZS	-9.13126	3.11251e-37	2.74518e-35	0	0	0	191.125	197.39	210.32
BnaA09G0017400ZS	-4.92066	3.13304e-37	2.75759e-35	0.126231	0.212034	0.135169	4.71084	6.23842	5.18452
BnaA03G0464300ZS	-9.13124	3.71378e-37	3.24865e-35	0	0	0	44.6762	45.0107	38.515
BnaC09G0100000ZS	-7.45709	3.82714e-37	3.34096e-35	0.0585025	0.145261	0	24.2773	22.4978	23.1488
BnaC09G0060600ZS	-6.00159	3.97829e-37	3.46582e-35	0.116526	0.365065	0.149321	15.1196	16.5155	20.0986
BnaA09G0675800ZS	-2.65637	4.39349e-37	3.81197e-35	5.64907	4.91363	5.05583	28.9683	36.27	34.0791
BnaC02G0164900ZS	-4.03952	4.60022e-37	3.97519e-35	2.32119	1.39918	3.96984	50.1449	46.8175	41.3341
BnaC02G0056300ZS	-6.74606	5.35008e-37	4.61383e-35	0.998555	0	0.253747	59.9011	77.8433	91.6109
BnaA07G0376700ZS	-2.9541	5.67753e-37	4.88633e-35	4.90259	5.06228	3.49574	36.7389	35.3651	35.0261
BnaC09G0010500ZS	-2.80757	5.72241e-37	4.91505e-35	5.83538	5.86233	6.76217	52.5693	43.6888	42.4255
BnaC02G0105300ZS	-2.30044	5.81596e-37	4.98537e-35	44.1051	42.5043	57.2621	232.121	256.671	236.144
BnaC01G0083200ZS	-3.86465	6.041e-37	5.1679e-35	0.448692	0.875403	1.10499	13.3637	12.2456	11.5099
BnaC01G0505900ZS	-9.09958	6.45392e-37	5.5101e-35	0	0	0	14.2295	14.445	13.5896
BnaA01G0327200ZS	-9.11766	6.57687e-37	5.60386e-35	0	0	0	16.7058	15.4041	13.0706
BnaC09G0055700ZS	-3.2637	6.66433e-37	5.66707e-35	1.0583	2.00957	1.39712	14.0018	13.9207	15.3241
BnaA05G0450200ZS	-8.4744	6.74105e-37	5.70957e-35	0	0	0.0366582	13.3604	17.3607	18.0959
BnaC09G0035300ZS	-5.06108	8.1719e-37	6.89411e-35	0.738654	0.2484	0.596155	16.843	19.6872	26.197
BnaC09G0076500ZS	-4.85849	8.75355e-37	7.37025e-35	0.500958	0.411081	0.956525	22.2904	18.7459	19.8389
BnaC02G0056800ZS	-4.04681	9.00045e-37	7.56321e-35	0.212274	0.183798	0.253894	3.03483	4.28403	3.8863
BnaA06G0269500ZS	-4.09772	1.16205e-36	9.7457e-35	0.502013	0.71137	0.890794	15.4116	10.9081	10.6692
BnaC09G0034100ZS	-9.09786	1.2986e-36	1.08482e-34	0	0	0	25.6355	33.4857	33.2931
BnaA02G0084900ZS	-9.10739	1.42818e-36	1.19074e-34	0	0	0	74.5928	75.4761	103.286
BnaC02G0490000ZS	-3.89263	1.63476e-36	1.36032e-34	0.32224	0.315202	0.457129	4.50372	6.301	6.10061
BnaC02G0041600ZS	-4.87154	1.92378e-36	1.59771e-34	0.2225	0.221005	0.509284	10.5345	10.388	10.2601
BnaA05G0400700ZS	-2.94652	2.17288e-36	1.80109e-34	2.95677	2.88183	3.02704	24.5552	22.0434	24.1792
BnaC01G0480700ZS	-4.3556	2.2564e-36	1.86669e-34	0.206851	0.259794	0.26355	4.84498	6.40946	4.8046
BnaA01G0081000ZS	-4.28912	2.3426e-36	1.93425e-34	3.6437	4.77412	6.38889	99.8678	112.458	112.42
BnaA07G0167500ZS	-2.60213	3.15474e-36	2.5998e-34	6.57034	5.77957	6.58886	39.6449	38.2341	39.4285
BnaC09G0061300ZS	-3.02278	3.83038e-36	3.15051e-34	2.50765	3.08925	3.63382	27.6048	27.6389	21.2393
BnaC02G0022500ZS	-3.77877	4.75607e-36	3.90437e-34	1.66192	2.05123	1.71751	23.1279	28.7806	26.1195
BnaA03G0000500ZS	-8.39557	5.01766e-36	4.10669e-34	0	0.0323193	0	13.1931	16.7859	12.3153
BnaC01G0429800ZS	-8.35857	5.02177e-36	4.10669e-34	0	0.45628	0	204.771	217.218	186.637
BnaC01G0456700ZS	-5.81748	7.32407e-36	5.9666e-34	0.0328338	0.205144	0.12622	7.86715	7.77389	8.4932
BnaA05G0111500ZS	-7.83247	7.83795e-36	6.37307e-34	0.176857	0	0	37.8605	34.5535	43.446
BnaC02G0136200ZS	-6.58843	8.53136e-36	6.92371e-34	0.0647481	0.0806706	0.33007	16.9492	22.4961	26.0042
BnaC06G0341400ZS	-3.44113	8.77283e-36	7.10616e-34	9.13973	9.91036	14.372	133.801	146.384	108.706
BnaA10G0233400ZS	-5.23395	9.71003e-36	7.85041e-34	0.299911	0.0833396	0.127549	8.30524	7.95322	7.44815
BnaA09G0579300ZS	-3.01035	1.06428e-35	8.57211e-34	2.80164	2.5855	3.29069	22.6054	23.3638	25.9842
BnaC02G0002300ZS	-4.27059	1.49456e-35	1.19924e-33	0.252051	0.672452	0.781213	9.94603	12.3568	12.5085
BnaC09G0149000ZS	-5.4434	1.93016e-35	1.54586e-33	0.288673	0.838795	0.244881	26.8002	23.4934	22.1538
BnaC09G0021100ZS	-5.37577	2.5304e-35	2.01902e-33	0.312457	0.167542	0.113749	9.9647	9.94587	10.9906
BnaC09G0081500ZS	-8.27828	3.62567e-35	2.87147e-33	0.0189547	0	0	8.52883	9.67866	9.31528
BnaC09G0068000ZS	-2.83195	4.26329e-35	3.37021e-33	5.68351	8.14529	9.36138	51.1196	59.2645	61.071
BnaC09G0013700ZS	-8.31826	4.32889e-35	3.41574e-33	0	0	0.0711653	24.1846	27.2463	34.6204
BnaC01G0442500ZS	-3.17826	5.67136e-35	4.45035e-33	1.18657	1.59649	2.21665	20.0222	19.7169	19.4049
BnaC09G0003300ZS	-5.44039	6.28057e-35	4.91935e-33	0.0587462	0.583081	0.374434	20.3733	14.3554	16.9066
BnaC03G0114000ZS	-7.31982	6.73746e-35	5.26756e-33	1.57497	0.459432	0	285.492	111.246	278.409
BnaC02G0529600ZS	-6.12593	6.9291e-35	5.40749e-33	0.0552919	0.344556	0.210659	21.1955	21.2177	12.5351
BnaC02G0131700ZS	-8.90567	7.12544e-35	5.55056e-33	0	0	0	24.9397	27.6293	27.4093
BnaC02G0076700ZS	-5.71098	7.33387e-35	5.70252e-33	0.550728	0.335474	0.525429	32.3977	32.7234	31.5389
BnaC01G0501000ZS	-8.9116	8.13057e-35	6.28764e-33	0	0	0	28.4211	35.3358	33.4105
BnaC09G0159400ZS	-3.24391	8.52409e-35	6.56817e-33	1.81758	1.44793	2.40013	16.8876	18.9703	19.7167
BnaC09G0044300ZS	-4.69371	8.69671e-35	6.6891e-33	0.272788	0.342026	0.254258	7.35243	6.56401	11.6448
BnaC02G0037600ZS	-2.56767	8.7462e-35	6.71507e-33	3.58456	3.72106	3.32766	18.6498	21.2099	24.7393
BnaC02G0135100ZS	-8.96931	9.82694e-35	7.53128e-33	0	0	0	16.9753	20.894	30.0621
BnaC09G0103400ZS	-4.2339	9.86985e-35	7.55061e-33	0.153544	0.155262	0.333926	3.62272	4.38573	4.61518
BnaA04G0100900ZS	-2.63146	1.11232e-34	8.44891e-33	37.762	34.737	43.1603	211.049	305.919	228.842
BnaA03G0003600ZS	-8.88596	1.20241e-34	9.11695e-33	0	0	0	17.2486	18.9525	16.3392
BnaC02G0114500ZS	-3.08492	1.24613e-34	9.43173e-33	3.17711	1.90382	1.99013	19.3984	22.7397	19.1586
BnaC09G0004800ZS	-3.46544	1.36619e-34	1.03221e-32	0.688279	0.857324	1.34455	9.71895	11.4947	11.9225
BnaC02G0050400ZS	-5.31254	1.37009e-34	1.03333e-32	0.168417	0.210783	0.270166	12.4305	9.21566	9.61766
BnaC08G0243700ZS	-8.91656	1.69826e-34	1.27633e-32	0	0	0	57.9148	52.4554	80.6101
BnaA09G0070400ZS	-4.61678	1.85076e-34	1.38849e-32	1.67274	1.36045	1.90656	45.5805	38.1382	55.7844
BnaC02G0135500ZS	-8.87572	1.89643e-34	1.42026e-32	0	0	0	17.7011	19.931	15.6637
BnaC06G0341100ZS	-2.19145	2.34844e-34	1.74957e-32	3.27461	3.69827	3.3481	15.0852	17.0677	15.0414
BnaC01G0453700ZS	-4.25419	2.42363e-34	1.80244e-32	0.493218	0.352526	0.902979	12.2731	14.435	9.82477
BnaC09G0106100ZS	-2.09259	2.56748e-34	1.89949e-32	6.03919	5.22651	5.99169	24.0589	26.2542	24.2521
BnaA06G0345700ZS	-3.90699	3.23534e-34	2.38532e-32	1.00994	0.613054	1.25071	13.5073	13.3366	20.4206
BnaC09G0065000ZS	-4.5528	3.65125e-34	2.68732e-32	1.43263	2.75129	0.905316	34.3871	42.7204	54.675
BnaA08G0199400ZS	-8.92541	3.71671e-34	2.73079e-32	0	0	0	13.2267	17.534	25.0137
BnaC02G0120700ZS	-5.39062	3.8409e-34	2.81719e-32	0.0839313	0.281762	0.25136	8.34827	7.93953	14.3664
BnaC09G0061600ZS	-2.54028	3.99896e-34	2.92809e-32	5.67357	4.75577	5.432	31.752	28.3967	34.8342
BnaC01G0511400ZS	-8.89831	4.87804e-34	3.56565e-32	0	0	0	213.158	276.31	383.84
BnaC09G0081700ZS	-8.83417	5.26504e-34	3.84195e-32	5.67465e-07	8.41735e-07	3.01018e-07	8.79566	8.4191	6.95558
BnaA08G0268800ZS	-2.36698	5.36973e-34	3.91165e-32	15.3257	22.0053	18.4232	101.114	101.466	95.6931
BnaC02G0092000ZS	-3.51871	6.6222e-34	4.80762e-32	10.2873	9.94466	6.20417	131.922	113.666	84.4388
BnaC09G0021800ZS	-5.31966	8.4964e-34	6.13696e-32	2.49171	15.5989	12.9199	483.479	514.059	478.032
BnaA09G0003800ZS	-2.5005	9.98826e-34	7.17809e-32	12.4399	11.5889	14.5315	66.7478	81.1882	80.1306
BnaC09G0071300ZS	-3.92914	1.04238e-33	7.47851e-32	0.255427	0.345537	0.27123	4.13499	4.80742	4.93769
BnaC02G0136600ZS	-8.79354	1.16167e-33	8.30642e-32	0	0	0	41.0334	41.4026	48.8849
BnaC01G0498500ZS	-7.85048	1.2742e-33	9.09583e-32	0.0561677	0	0	9.00065	12.2482	18.5335
BnaA05G0066700ZS	-3.04751	1.32276e-33	9.42668e-32	1.13546	1.43817	0.842677	10.1799	10.7811	8.00425
BnaC01G0452900ZS	-6.49131	1.41134e-33	1.00412e-31	0.0459054	0.0286896	0.0584939	6.10845	6.54574	5.67973
BnaC09G0104800ZS	-8.8021	1.4348e-33	1.01911e-31	0	0	0	42.6095	46.1919	33.6035
BnaC01G0484300ZS	-8.79244	1.49992e-33	1.0636e-31	0	0	0	24.6914	18.8733	21.0789
BnaC08G0480100ZS	-2.81596	1.55289e-33	1.09933e-31	0.861088	1.22103	1.33782	8.12742	8.25515	7.99847
BnaA10G0175800ZS	-3.55851	1.56395e-33	1.10533e-31	1.99436	1.05905	1.16061	17.4091	17.8448	18.0134
BnaC01G0448700ZS	-8.80923	1.57677e-33	1.11255e-31	0	0	0	22.5733	23.1991	31.7636
BnaC02G0253700ZS	-6.12081	1.59941e-33	1.12666e-31	0.69724	0.341714	0	36.8138	41.2532	31.0566
BnaA09G0588400ZS	-4.47951	1.60512e-33	1.12882e-31	1.6378	3.98429	1.45022	48.7925	57.4455	75.0844
BnaC09G0121800ZS	-4.94616	1.80822e-33	1.26748e-31	0.180968	1.11387	0.806573	21.1517	24.8198	27.9279
BnaC02G0020900ZS	-3.89466	1.84386e-33	1.29034e-31	0.12713	0.319433	0.259033	3.40144	3.53143	3.9118
BnaC01G0472000ZS	-2.31006	1.86542e-33	1.30329e-31	5.59539	6.30619	7.27736	34.1618	33.2356	30.8591
BnaC09G0125400ZS	-3.50131	1.95839e-33	1.36601e-31	0.846133	0.4451	0.730604	8.33891	8.83096	7.53205
BnaC02G0160600ZS	-3.05687	2.33312e-33	1.62474e-31	3.53782	3.78931	3.7873	26.833	29.5668	38.7923
BnaC02G0020600ZS	-5.66243	2.63166e-33	1.82965e-31	0.0391498	0.389567	0.0499195	10.6975	9.827	9.23939
BnaA09G0000700ZS	-4.73129	2.65993e-33	1.84629e-31	0.52741	0.582763	0.0670867	12.687	13.2969	13.0218
BnaC01G0501600ZS	-8.81467	2.76647e-33	1.91713e-31	0	0	0	16.8795	16.18	26.1418
BnaA07G0112400ZS	-2.51936	2.89222e-33	2.00102e-31	6.10161	6.53968	7.5004	34.655	38.9643	45.4264
BnaA04G0215000ZS	-3.42979	2.99677e-33	2.07e-31	5.8549	5.69085	5.13725	54.3881	59.3861	81.4946
BnaA06G0113900ZS	-5.19799	3.34036e-33	2.29619e-31	1.64213	3.33347	1.04856	102.138	91.3879	83.0974
BnaA03G0271200ZS	-3.66046	3.44145e-33	2.36187e-31	0.601939	0.575233	0.512399	7.09725	6.60417	8.88248
BnaC03G0144900ZS	-8.1177	3.53771e-33	2.42404e-31	0.0643474	0	0	23.949	32.1933	27.8814
BnaA03G0004000ZS	-8.82124	3.61518e-33	2.47315e-31	0	0	0	31.0379	20.3363	16.784
BnaC02G0030800ZS	-8.75061	3.62624e-33	2.47599e-31	0	0	0	168.425	148.859	193.58
BnaC02G0010400ZS	-5.28219	3.63093e-33	2.47599e-31	0.0392838	0.296589	0.251493	9.30655	8.69192	8.1234
BnaC09G0146600ZS	-7.55281	4.22399e-33	2.87124e-31	0	0.073393	0.0754119	21.3694	22.4623	18.6765
BnaC08G0481700ZS	-8.718	5.24696e-33	3.54817e-31	0	0	0	48.5576	53.9513	52.4226
BnaC01G0106300ZS	-2.65037	5.25311e-33	3.54817e-31	3.61486	3.93012	3.1502	21.6782	22.8296	23.7186
BnaC02G0145400ZS	-8.86842	5.28341e-33	3.563e-31	0	0	0	21.6668	28.0787	11.3986
BnaA05G0178200ZS	-7.54148	7.945e-33	5.34947e-31	0.0452889	0	0	7.0668	7.82136	8.51535
BnaC02G0077100ZS	-5.37379	8.04052e-33	5.40526e-31	0.0833618	0.0520604	0.13266	5.32413	4.15558	4.43079
BnaC01G0105200ZS	-3.49139	9.53747e-33	6.38143e-31	2.31845	3.19559	2.12127	29.8074	29.0999	31.8258
BnaC09G0079900ZS	-6.58016	1.02296e-32	6.83329e-31	0.070798	0.0590786	0	5.61671	6.43168	8.48129
BnaC02G0095000ZS	-5.75463	1.02448e-32	6.83329e-31	0.22178	0.0923647	0.377615	16.7506	15.7643	15.1122
BnaC02G0073900ZS	-2.80499	1.16816e-32	7.76738e-31	15.0341	18.319	11.9682	105.064	112.308	119.078
BnaA03G0303500ZS	-2.55211	1.23994e-32	8.23184e-31	3.22111	3.43785	3.64035	19.3251	23.9268	17.5037
BnaC09G0006700ZS	-4.36169	1.28912e-32	8.53176e-31	0.108296	0.271588	0.359622	5.7793	5.73489	4.73108
BnaC02G0113600ZS	-8.69733	1.31121e-32	8.66451e-31	0	0	0	5.36075	6.79423	5.22377
BnaC06G0405200ZS	-8.6824	1.37158e-32	9.03549e-31	0	0	0	19.9133	20.2372	17.1192
BnaC09G0087900ZS	-8.94314	1.41265e-32	9.29171e-31	0	0	0	293.026	170.365	626.371
BnaC09G0088000ZS	-8.03032	1.62696e-32	1.06849e-30	0.0618334	0	0	23.4892	26.5281	21.8316
BnaC01G0146100ZS	-5.24073	1.96618e-32	1.28929e-30	0	2.20394	1.71891	58.5553	62.5426	54.6493
BnaA01G0329000ZS	-2.47688	2.45927e-32	1.60768e-30	7.38797	7.51976	6.44423	44.6148	40.5432	38.7239
BnaA03G0108200ZS	-4.27701	2.67876e-32	1.74316e-30	2.56965	1.22362	1.31006	35.1812	35.7409	42.2776
BnaC09G0057600ZS	-8.90653	2.98237e-32	1.93777e-30	0	0	0	36.1194	34.2297	10.2062
BnaC02G0311800ZS	-8.66289	3.21174e-32	2.08363e-30	0	0	0	86.74	91.5925	67.5306
BnaA04G0169100ZS	-4.7182	3.44608e-32	2.23226e-30	1.01732	0.857833	1.2834	29.4085	27.2211	39.146
BnaA09G0398300ZS	-2.54183	3.7453e-32	2.42242e-30	3.03882	3.0173	2.69857	16.6716	14.572	20.0849
BnaA09G0022800ZS	-4.64663	3.82786e-32	2.46834e-30	1.68987	0.801061	1.17288	40.7171	44.8287	18.2644
BnaC09G0152900ZS	-4.50743	4.1332e-32	2.66121e-30	0.568009	1.35812	0.334926	21.0789	19.5103	15.9095
BnaA05G0345200ZS	-4.13917	4.43078e-32	2.84851e-30	36.099	39.6455	29.7845	749.699	389.838	1031.94
BnaA03G0291700ZS	-3.68809	5.30063e-32	3.40261e-30	4.05517	1.95887	3.81529	41.9575	46.0916	51.4194
BnaC02G0185300ZS	-4.78541	5.51984e-32	3.538e-30	0.670114	0.500458	0.340726	15.036	20.6966	13.0616
BnaC09G0113400ZS	-8.6213	6.14072e-32	3.93006e-30	0	0	0	27.3769	33.8878	33.1534
BnaC02G0286800ZS	-8.70343	6.73061e-32	4.30114e-30	0	0	0	36.2175	36.7331	19.3749
BnaC02G0051600ZS	-7.41408	7.20379e-32	4.58978e-30	0	0.0135276	0.0137122	3.32283	3.4152	3.34739
BnaA04G0126000ZS	-4.99596	7.60449e-32	4.82349e-30	0.353512	0.0967112	0.416909	7.19146	11.1709	15.0073
BnaA09G0447400ZS	-4.26404	7.6828e-32	4.86593e-30	0.717092	0.594233	1.31564	15.4872	19.8475	20.4171
BnaA06G0397700ZS	-3.5832	8.14624e-32	5.1518e-30	14.7261	10.5773	12.7287	174.559	174.017	154.829
BnaA03G0507500ZS	-2.57376	8.34237e-32	5.26803e-30	4.59946	6.22031	5.92756	30.8665	34.0126	38.7847
BnaC01G0468500ZS	-2.70909	8.83775e-32	5.57261e-30	3.59897	3.89207	2.4609	18.942	24.2854	22.2132
BnaC02G0139600ZS	-8.58958	9.30471e-32	5.84117e-30	0	0	0	31.0761	32.5828	34.2668
BnaC02G0075100ZS	-2.86249	1.07056e-31	6.71073e-30	4.54731	2.81095	3.05186	24.9281	29.3629	25.5967
BnaC09G0153300ZS	-4.09125	1.1682e-31	7.30133e-30	0.162727	0.306431	0.363227	4.62599	5.98664	4.57656
BnaC02G0032900ZS	-5.02899	1.5479e-31	9.6322e-30	0.24422	0.0708512	0.600895	10.6966	10.7911	13.3399
BnaC01G0477300ZS	-6.09409	1.55767e-31	9.67887e-30	0.189507	0.157631	0.0805076	15.8432	13.0242	14.9083
BnaC01G0432000ZS	-7.51915	1.61863e-31	1.0043e-29	0.0317361	0	0.0404497	12.7203	13.1699	8.17486
BnaC04G0555200ZS	-8.58352	1.69533e-31	1.04884e-29	0	0	0	45.8347	43.3259	58.328
BnaA09G0004300ZS	-5.05586	1.70754e-31	1.05487e-29	0.146301	0.543413	0.248748	15.1529	10.5132	10.7482
BnaC01G0432400ZS	-6.37816	2.07527e-31	1.28019e-29	0.100591	0.0316617	0	6.91157	5.54538	5.88588
BnaC02G0106700ZS	-8.59401	2.10789e-31	1.29844e-29	0	0	0	9.57656	12.2862	14.694
BnaC09G0104200ZS	-5.88584	2.38631e-31	1.46782e-29	0.151228	0	0.257272	10.7501	11.0207	9.25289
BnaC09G0064800ZS	-7.89295	2.68196e-31	1.6473e-29	0.0386743	0	0	13.4638	14.0964	13.2598
BnaA05G0088000ZS	-3.75073	2.73768e-31	1.67911e-29	9.51014	6.05944	7.95837	99.2089	101.286	151.225
BnaC02G0148800ZS	-9.41225	2.77177e-31	1.69758e-29	0	0	0.024966	174.454	55.2302	38.259
BnaC02G0160900ZS	-2.53094	2.85425e-31	1.74559e-29	3.11356	3.5445	4.44379	19.8225	22.637	22.6448
BnaC02G0139500ZS	-8.5377	2.93393e-31	1.79175e-29	0	0	0	12.3574	13.093	11.7241
BnaC01G0501800ZS	-8.53231	3.10525e-31	1.89367e-29	0	0	0	31.0219	31.4453	30.0552
BnaC01G0501900ZS	-8.56076	3.13235e-31	1.90747e-29	0	0	0	18.3382	20.4092	25.5575
BnaC09G0050000ZS	-4.56465	3.15554e-31	1.91886e-29	1.02591	3.05439	2.5797	65.0877	72.7092	41.3052
BnaA09G0084800ZS	-3.87051	3.26735e-31	1.98402e-29	0.232917	0.372108	0.460283	4.82365	5.34208	6.64287
BnaA09G0017100ZS	-4.00523	3.56859e-31	2.16386e-29	1.14784	0.489223	0.803598	11.8072	13.1882	18.4947
BnaC02G0042200ZS	-5.2336	3.77732e-31	2.28718e-29	0.261094	0.193956	0.265281	10.5018	13.8724	9.67252
BnaC09G0099700ZS	-6.57679	4.07058e-31	2.46126e-29	0.322455	0.389708	0	40.3877	38.1979	37.7321
BnaC09G0113300ZS	-6.09388	4.60214e-31	2.77873e-29	0.0785331	0.0980693	0.0998019	10.7237	8.08132	8.32051
BnaA08G0004900ZS	-3.33577	4.87646e-31	2.9402e-29	0.738895	0.801762	0.351192	6.76978	6.53435	6.65575
BnaA03G0017100ZS	-5.07623	4.95582e-31	2.98383e-29	0.36388	0.542127	0.186205	16.5267	15.1682	12.3038
BnaC02G0156000ZS	-6.02374	5.20845e-31	3.13153e-29	0.0319328	0.0801981	0.1219	6.20361	6.93818	6.99049
BnaA01G0294000ZS	-5.55014	7.13169e-31	4.25787e-29	0.453426	0.224281	0.348018	16.5054	20.2644	27.0029
BnaC09G0014800ZS	-2.86782	7.56283e-31	4.50897e-29	3.38364	1.95522	2.77712	18.6392	21.8929	20.2606
BnaC09G0088500ZS	-8.49234	7.69707e-31	4.5826e-29	0	0	0	57.774	53.8159	53.1405
BnaC02G0055700ZS	-8.51336	8.26697e-31	4.90821e-29	0	0	0	59.2085	58.9927	78.3382
BnaC09G0137000ZS	-4.01454	8.66367e-31	5.13659e-29	0.56255	1.21848	0.71681	13.3679	14.3545	15.0715
BnaA03G0100600ZS	-4.68136	8.9281e-31	5.28603e-29	9.11702	15.6801	11.6001	365.026	187.541	562.302
BnaA10G0171600ZS	-6.32577	9.49078e-31	5.61139e-29	1.57979	0.892949	2.00527	171.122	173.762	233.692
BnaC05G0027100ZS	-2.52289	9.66105e-31	5.70416e-29	3.53971	3.47566	4.80743	23.9561	24.5971	20.254
BnaC09G0014500ZS	-4.52564	1.02748e-30	6.05818e-29	0.207287	0.145782	0.147856	4.83132	4.75833	3.82004
BnaC02G0007000ZS	-3.63937	1.08922e-30	6.41334e-29	1.15327	1.95099	2.60923	30.1006	26.0423	18.8115
BnaC09G0059900ZS	-6.835	1.11044e-30	6.51133e-29	0.169334	0.633231	0	66.6155	65.995	36.2145
[truncated: 17,688 more rows]

## Sheet: Table S7
Supplementary Table S6. Trails of ‘OrP’ and ‘ZS11’ petals for the gene co-expression network analysis
Sample name	ΔL	Δa	Δb	ΔE	cyanidin-3,5-di-O-glucoside	delphinidin-3-O-(6''-O-alpha-rhamnopyranosyl-beta-glucopyranoside)	delphinidin-3-O-beta-glucopyranoside.1	petunidin-3-O-beta-glucopyranoside.1
RB5P_1	-66.84	3.87	13.66	68.33	998611	5.77566e+06	8.86518e+06	1.04699e+07
RB5P_2	-66.58	2.75	12.36	67.77	1.02172e+06	5.79916e+06	9.17089e+06	1.02492e+07
RB5P_3	-65.78	1.88	11.04	66.73	1.65551e+06	6.03318e+06	1.07022e+07	1.136e+07
RB8P_1	-75.66	12.68	12.44	77.72	2.36461e+06	9.50453e+06	1.74771e+07	2.01013e+07
RB8P_2	-76.58	12.19	10.63	78.26	2.45994e+06	9.69162e+06	1.68033e+07	1.94175e+07
RB8P_3	-75.79	11.94	10.04	77.38	2.10723e+06	8.97963e+06	1.63886e+07	1.87749e+07
RS1P_1	-72.27	12.78	19.4	75.91	1.60255e+06	9.90183e+06	1.44216e+07	1.69466e+07
RS1P_2	-72.49	13.3	18.98	76.1	1.49648e+06	8.73213e+06	1.4095e+07	1.57748e+07
RS1P_3	-72.03	13.45	20.28	76.03	1.6824e+06	9.44275e+06	1.53572e+07	1.84916e+07
RS3P_1	-65.72	10.78	28.22	72.33	835110	6.92556e+06	9.06273e+06	1.16631e+07
RS3P_2	-61.69	11.24	30.48	69.72	1.02786e+06	8.70033e+06	1.14893e+07	1.3901e+07
RS3P_3	-59.82	10.38	31.72	68.5	1.03378e+06	8.27673e+06	1.02096e+07	1.26702e+07
ZSB5P_1	-59.08	-4.52	22.24	63.29	134170	771702	26489.8	459357
ZSB5P_2	-58.59	-4.03	23.23	63.16	36408.7	3.88261e+06	311388	1.23485e+06
ZSB5P_3	-55.79	-5.19	21.13	59.88	30630.4	2.64472e+06	224490	1.05176e+06
ZSB8P_1	-53.62	-0.53	44.67	69.79	429467	1.22338e+07	5.60714e+06	1.47675e+07
ZSB8P_2	-54.46	-1.76	39.66	67.39	485258	1.03568e+07	6.09808e+06	1.56637e+07
ZSB8P_3	-52.92	-0.17	44.17	68.93	719730	1.15733e+07	5.57356e+06	1.47543e+07
ZSS1P_1	-51.78	-0.59	43.92	67.89	428217	1.10175e+07	3.96399e+06	1.13962e+07
ZSS1P_2	-50.38	-0.74	45.01	67.57	414946	1.15245e+07	3.80381e+06	1.19386e+07
ZSS1P_3	-50.84	-0.29	48.13	70.01	322317	9.69888e+06	3.17515e+06	1.05014e+07
ZSS3P_1	-47.72	-1.32	52.78	71.17	292354	1.06673e+07	1.99178e+06	6.53739e+06
ZSS3P_2	-45.4	-0.49	55.96	72.06	274867	8.90104e+06	2.02155e+06	6.69919e+06
ZSS3P_3	-46.2	-0.19	54.96	71.79	263632	8.63023e+06	1.70645e+06	6.10532e+06

## Sheet: Table S8
Supplementary Table S7. Biological process in Gene ontology analysis with all genes of each module from the gene co-expression network analysis
Class	GO_Name	GO_ID	GO_Level	P_value	EnrichmentScore	HitsGenesCountsInSelectedSet	HitsGenesCountsInBackground	AllGenesCountsInSelectedSet	AllGenesCountsInBackground	GenesOfSelectedSetInGOterm	corrected p-value(BH method)
Module Black
Biological process	photosynthesis	GO:0015979	4	0	10.7795	28	513	222	43844	BnaA07G0193500ZS,BnaA06G0106800ZS,BnaC09G0016600ZS,BnaA10G0019900ZS,BnaC08G0482400ZS,BnaC09G0099600ZS,BnaA09G0675700ZS,BnaA01G0279800ZS,BnaC06G0341400ZS,BnaC01G0507200ZS,BnaA07G0278800ZS,BnaC09G0177400ZS,BnaA01G0283200ZS,BnaC07G0308900ZS,BnaC03G0158200ZS,BnaC03G0302000ZS,BnaA08G0048100ZS,BnaC09G0277400ZS,BnaA06G0381100ZS,BnaA04G0100900ZS,BnaA08G0318700ZS,BnaC02G0555600ZS,BnaC05G0037400ZS,BnaA04G0…	0
Biological process	photosynthesis, light reaction	GO:0019684	5	2.22045e-16	14.1068	24	336	222	43844	BnaA06G0106800ZS,BnaC09G0016600ZS,BnaA10G0019900ZS,BnaC08G0482400ZS,BnaC09G0099600ZS,BnaA09G0675700ZS,BnaA01G0279800ZS,BnaC06G0341400ZS,BnaA07G0278800ZS,BnaC09G0177400ZS,BnaC07G0308900ZS,BnaC03G0158200ZS,BnaC03G0302000ZS,BnaA08G0048100ZS,BnaC09G0277400ZS,BnaA06G0381100ZS,BnaA08G0318700ZS,BnaC02G0555600ZS,BnaC05G0037400ZS,BnaA04G0295500ZS,BnaA09G0500400ZS,BnaA09G0040000ZS,BnaC05G0439500ZS,BnaA03G0…	1.63869e-13
Biological process	photosynthesis, light harvesting	GO:0009765	5	1.51756e-12	19.5863	12	121	222	43844	BnaA06G0106800ZS,BnaA10G0019900ZS,BnaC08G0482400ZS,BnaA01G0279800ZS,BnaC09G0177400ZS,BnaC07G0308900ZS,BnaC03G0302000ZS,BnaA08G0048100ZS,BnaA06G0381100ZS,BnaA08G0318700ZS,BnaA09G0040000ZS,BnaA03G0387200ZS,	7.46641e-10
Biological process	photosynthesis, light harvesting in photosystem I	GO:0009768	6	2.03293e-12	29.0435	10	68	222	43844	BnaA06G0106800ZS,BnaC08G0482400ZS,BnaA01G0279800ZS,BnaC09G0177400ZS,BnaC07G0308900ZS,BnaC03G0302000ZS,BnaA08G0048100ZS,BnaA06G0381100ZS,BnaA09G0040000ZS,BnaA03G0387200ZS,	7.50151e-10
Biological process	generation of precursor metabolites and energy	GO:0006091	4	3.56093e-12	4.98636	28	1109	222	43844	BnaA06G0106800ZS,BnaC09G0016600ZS,BnaA09G0599700ZS,BnaA04G0138300ZS,BnaA10G0019900ZS,BnaC08G0482400ZS,BnaA08G0198600ZS,BnaC09G0099600ZS,BnaA09G0675700ZS,BnaA01G0279800ZS,BnaC06G0341400ZS,BnaA07G0278800ZS,BnaC09G0177400ZS,BnaC07G0308900ZS,BnaC03G0158200ZS,BnaC03G0302000ZS,BnaA08G0048100ZS,BnaC09G0277400ZS,BnaA06G0381100ZS,BnaA08G0318700ZS,BnaC02G0555600ZS,BnaC05G0037400ZS,BnaA04G0295500ZS,BnaA09G0…	1.05119e-09
Biological process	response to light intensity	GO:0009642	6	8.11165e-10	6.31424	18	563	222	43844	BnaA10G0019900ZS,BnaC09G0066500ZS,BnaC09G0099600ZS,BnaA01G0279800ZS,BnaC06G0341400ZS,BnaC01G0507200ZS,BnaA07G0278800ZS,BnaC09G0177400ZS,BnaA01G0283200ZS,BnaC07G0308900ZS,BnaC09G0366000ZS,BnaA08G0048100ZS,BnaA06G0381100ZS,BnaA08G0318700ZS,BnaC02G0555600ZS,BnaA09G0594000ZS,BnaA09G0040000ZS,BnaA03G0387200ZS,	1.99547e-07
Biological process	response to cold	GO:0009409	5	9.79693e-10	3.66638	30	1616	222	43844	BnaA09G0496400ZS,BnaC09G0065000ZS,BnaC07G0413500ZS,BnaA03G0356100ZS,BnaC02G0131400ZS,BnaC05G0345400ZS,BnaA01G0279800ZS,BnaC08G0422900ZS,BnaC09G0177400ZS,BnaA03G0193800ZS,BnaA04G0238600ZS,BnaC07G0308900ZS,BnaC02G0016700ZS,BnaC03G0167600ZS,BnaC08G0220200ZS,BnaC06G0183200ZS,BnaA08G0048100ZS,BnaC02G0102600ZS,BnaA06G0381100ZS,BnaC02G0442000ZS,BnaA04G0100900ZS,BnaA08G0032200ZS,BnaC09G0420300ZS,BnaA09G0…	2.06575e-07
Biological process	response to low light intensity stimulus	GO:0009645	7	1.28118e-08	25.1358	7	55	222	43844	BnaA01G0279800ZS,BnaC09G0177400ZS,BnaC07G0308900ZS,BnaA08G0048100ZS,BnaA06G0381100ZS,BnaA09G0040000ZS,BnaA03G0387200ZS,	2.36378e-06
Biological process	response to high light intensity	GO:0009644	7	1.91011e-08	7.71003	13	333	222	43844	BnaC09G0066500ZS,BnaC09G0099600ZS,BnaA01G0279800ZS,BnaC06G0341400ZS,BnaA07G0278800ZS,BnaC09G0177400ZS,BnaC07G0308900ZS,BnaA08G0048100ZS,BnaA06G0381100ZS,BnaC02G0555600ZS,BnaA09G0594000ZS,BnaA09G0040000ZS,BnaA03G0387200ZS,	3.13258e-06
Biological process	response to temperature stimulus	GO:0009266	4	3.106e-08	2.87328	34	2337	222	43844	BnaA09G0496400ZS,BnaA08G0270000ZS,BnaC09G0065000ZS,BnaC07G0413500ZS,BnaA03G0356100ZS,BnaC02G0131400ZS,BnaC05G0345400ZS,BnaA01G0279800ZS,BnaC08G0422900ZS,BnaC09G0177400ZS,BnaA03G0193800ZS,BnaA04G0238600ZS,BnaC07G0308900ZS,BnaC02G0016700ZS,BnaC03G0167600ZS,BnaC08G0220200ZS,BnaC06G0183200ZS,BnaA08G0048100ZS,BnaC02G0102600ZS,BnaA06G0381100ZS,BnaC02G0442000ZS,BnaA04G0100900ZS,BnaA03G0308100ZS,BnaA08G0…	4.58445e-06
Biological process	response to radiation	GO:0009314	4	4.56259e-08	2.58294	39	2982	222	43844	BnaC02G0023000ZS,BnaA06G0106800ZS,BnaC09G0016600ZS,BnaA10G0019900ZS,BnaC08G0482400ZS,BnaC09G0038300ZS,BnaC09G0066500ZS,BnaC09G0099600ZS,BnaA08G0165700ZS,BnaA07G0171700ZS,BnaA03G0022600ZS,BnaA03G0057700ZS,BnaA09G0633400ZS,BnaA01G0279800ZS,BnaC06G0341400ZS,BnaC01G0507200ZS,BnaA07G0278800ZS,BnaC08G0422900ZS,BnaC09G0177400ZS,BnaC03G0027500ZS,BnaA05G0075800ZS,BnaA03G0193800ZS,BnaA01G0283200ZS,BnaC07G0…	6.12216e-06
Biological process	response to abiotic stimulus	GO:0009628	3	9.23471e-08	1.80139	74	8113	222	43844	BnaA09G0496400ZS,BnaC02G0023000ZS,BnaA06G0106800ZS,BnaC09G0016600ZS,BnaA10G0019900ZS,BnaC08G0482400ZS,BnaA08G0270000ZS,BnaC05G0557200ZS,BnaC09G0065000ZS,BnaC09G0038300ZS,BnaC07G0413500ZS,BnaC09G0066500ZS,BnaC09G0099600ZS,BnaA03G0356100ZS,BnaA08G0165700ZS,BnaA07G0171700ZS,BnaA03G0022600ZS,BnaA03G0057700ZS,BnaC02G0131400ZS,BnaA09G0633400ZS,BnaC05G0345400ZS,BnaA04G0191000ZS,BnaA01G0279800ZS,BnaC06G0…	1.13587e-05
Biological process	photosynthetic electron transport chain	GO:0009767	6	2.18933e-07	10.5801	9	168	222	43844	BnaC09G0016600ZS,BnaC09G0099600ZS,BnaC06G0341400ZS,BnaA07G0278800ZS,BnaC09G0277400ZS,BnaC02G0555600ZS,BnaA04G0295500ZS,BnaA09G0500400ZS,BnaC05G0439500ZS,	2.30818e-05
Biological process	response to light stimulus	GO:0009416	5	1.06135e-06	2.42623	35	2849	222	43844	BnaA06G0106800ZS,BnaC09G0016600ZS,BnaA10G0019900ZS,BnaC08G0482400ZS,BnaC09G0038300ZS,BnaC09G0066500ZS,BnaC09G0099600ZS,BnaA08G0165700ZS,BnaA07G0171700ZS,BnaA03G0057700ZS,BnaA09G0633400ZS,BnaA01G0279800ZS,BnaC06G0341400ZS,BnaC01G0507200ZS,BnaA07G0278800ZS,BnaC08G0422900ZS,BnaC09G0177400ZS,BnaA05G0075800ZS,BnaA03G0193800ZS,BnaA01G0283200ZS,BnaC07G0308900ZS,BnaC02G0016700ZS,BnaC03G0302000ZS,BnaC09G0…	9.79099e-05
Biological process	guard mother cell differentiation	GO:0010444	6	8.22052e-06	18.2866	5	54	222	43844	BnaA03G0542100ZS,BnaC03G0748200ZS,BnaC08G0220200ZS,BnaA06G0105100ZS,BnaC04G0327200ZS,	0.000713734
Biological process	stomatal lineage progression	GO:0010440	4	3.15599e-05	13.9081	5	71	222	43844	BnaA03G0542100ZS,BnaC03G0748200ZS,BnaC08G0220200ZS,BnaA06G0105100ZS,BnaC04G0327200ZS,	0.00245171
Biological process	electron transport chain	GO:0022900	5	8.39844e-05	5.06399	9	351	222	43844	BnaC09G0016600ZS,BnaC09G0099600ZS,BnaC06G0341400ZS,BnaA07G0278800ZS,BnaC09G0277400ZS,BnaC02G0555600ZS,BnaA04G0295500ZS,BnaA09G0500400ZS,BnaC05G0439500ZS,	0.00538961
Biological process	rRNA modification	GO:0000154	11	0.000146872	7.64499	6	155	222	43844	BnaC01G0509000ZS,BnaA08G0172100ZS,BnaC02G0086100ZS,BnaC09G0042100ZS,BnaC02G0030800ZS,BnaC02G0193100ZS,	0.0090326
Biological process	response to red light	GO:0010114	7	0.000443173	5.19725	7	266	222	43844	BnaC07G0308900ZS,BnaC03G0302000ZS,BnaA06G0381100ZS,BnaA04G0100900ZS,BnaC06G0275300ZS,BnaA09G0040000ZS,BnaA03G0387200ZS,	0.0218041
Biological process	ribosome biogenesis	GO:0042254	6	0.000705136	2.62162	15	1130	222	43844	BnaC07G0471600ZS,BnaC01G0509000ZS,BnaA08G0172100ZS,BnaA07G0349500ZS,BnaA04G0238600ZS,BnaC02G0086100ZS,BnaC09G0042100ZS,BnaC09G0480900ZS,BnaA10G0295600ZS,BnaA10G0281200ZS,BnaC02G0030800ZS,BnaA03G0429400ZS,BnaC01G0514100ZS,BnaA09G0398300ZS,BnaC02G0193100ZS,	0.0297366
Biological process	regulation of photosynthesis	GO:0010109	6	0.00103826	6.58318	5	150	222	43844	BnaC09G0099600ZS,BnaC06G0341400ZS,BnaA07G0278800ZS,BnaA01G0283200ZS,BnaC02G0555600ZS,	0.0392941
Biological process	rRNA processing	GO:0006364	10	0.00103308	3.07713	11	706	222	43844	BnaC01G0509000ZS,BnaA08G0172100ZS,BnaA07G0349500ZS,BnaC02G0086100ZS,BnaC09G0042100ZS,BnaC09G0480900ZS,BnaA10G0295600ZS,BnaC02G0030800ZS,BnaC01G0514100ZS,BnaA09G0398300ZS,BnaC02G0193100ZS,	0.0401271
Biological process	cold acclimation	GO:0009631	6	0.00116722	6.41219	5	154	222	43844	BnaA09G0496400ZS,BnaC03G0167600ZS,BnaC06G0183200ZS,BnaC08G0336400ZS,BnaA03G0125300ZS,	0.0410194
Biological process	response to blue light	GO:0009637	6	0.00135072	4.29338	7	322	222	43844	BnaC07G0308900ZS,BnaC03G0302000ZS,BnaA06G0381100ZS,BnaA04G0100900ZS,BnaC02G0160600ZS,BnaA09G0040000ZS,BnaA03G0387200ZS,	0.0463641
Module Blue
Biological process	translation	GO:0006412	8	8.29447e-10	2.45502	56	1825	548	43844	BnaA05G0421700ZS,BnaC07G0499600ZS,BnaA04G0184300ZS,BnaA01G0393200ZS,BnaA02G0359000ZS,BnaA09G0511400ZS,BnaC01G0502700ZS,BnaC09G0060200ZS,BnaA01G0078100ZS,BnaC04G0394200ZS,BnaC02G0061100ZS,BnaA01G0324900ZS,BnaC02G0067400ZS,BnaA03G0550000ZS,BnaC01G0480500ZS,BnaA09G0669000ZS,BnaC02G0056300ZS,BnaC08G0243700ZS,BnaC09G0128500ZS,BnaC04G0057700ZS,BnaA01G0418100ZS,BnaC01G0500600ZS,BnaA08G0293000ZS,BnaC02G0…	2.3125e-06
Biological process	amide biosynthetic process	GO:0043604	6	3.33283e-09	2.27725	60	2108	548	43844	BnaA05G0421700ZS,BnaC07G0499600ZS,BnaA04G0184300ZS,BnaA01G0393200ZS,BnaA02G0359000ZS,BnaA09G0511400ZS,BnaC01G0502700ZS,BnaC09G0060200ZS,BnaA01G0078100ZS,BnaC02G0136800ZS,BnaC04G0394200ZS,BnaC02G0061100ZS,BnaA01G0324900ZS,BnaC02G0067400ZS,BnaA03G0550000ZS,BnaC01G0480500ZS,BnaC08G0404800ZS,BnaA09G0669000ZS,BnaC02G0056300ZS,BnaC08G0243700ZS,BnaC09G0128500ZS,BnaC04G0057700ZS,BnaA01G0418100ZS,BnaC01G0…	2.32298e-06
Biological process	peptide biosynthetic process	GO:0043043	7	1.7997e-09	2.40236	56	1865	548	43844	BnaA05G0421700ZS,BnaC07G0499600ZS,BnaA04G0184300ZS,BnaA01G0393200ZS,BnaA02G0359000ZS,BnaA09G0511400ZS,BnaC01G0502700ZS,BnaC09G0060200ZS,BnaA01G0078100ZS,BnaC04G0394200ZS,BnaC02G0061100ZS,BnaA01G0324900ZS,BnaC02G0067400ZS,BnaA03G0550000ZS,BnaC01G0480500ZS,BnaA09G0669000ZS,BnaC02G0056300ZS,BnaC08G0243700ZS,BnaC09G0128500ZS,BnaC04G0057700ZS,BnaA01G0418100ZS,BnaC01G0500600ZS,BnaA08G0293000ZS,BnaC02G0…	2.50878e-06
Biological process	peptide metabolic process	GO:0006518	5	2.79277e-09	2.26892	61	2151	548	43844	BnaA05G0421700ZS,BnaC07G0499600ZS,BnaA04G0184300ZS,BnaA01G0393200ZS,BnaA02G0359000ZS,BnaA09G0511400ZS,BnaC01G0502700ZS,BnaC09G0060200ZS,BnaA01G0078100ZS,BnaC04G0394200ZS,BnaC02G0061100ZS,BnaA01G0324900ZS,BnaC02G0067400ZS,BnaA03G0550000ZS,BnaC02G0006800ZS,BnaC01G0480500ZS,BnaC06G0027200ZS,BnaA09G0669000ZS,BnaC02G0056300ZS,BnaC08G0243700ZS,BnaC09G0128500ZS,BnaC04G0057700ZS,BnaA01G0418100ZS,BnaC01G0…	2.59542e-06
Biological process	amide metabolic process	GO:0043603	4	8.0023e-09	2.09411	68	2598	548	43844	BnaA05G0421700ZS,BnaC07G0499600ZS,BnaA04G0184300ZS,BnaA01G0393200ZS,BnaA02G0359000ZS,BnaA09G0511400ZS,BnaC01G0502700ZS,BnaC09G0060200ZS,BnaA01G0078100ZS,BnaC02G0136800ZS,BnaC04G0394200ZS,BnaC02G0061100ZS,BnaA01G0324900ZS,BnaC02G0067400ZS,BnaA03G0550000ZS,BnaC02G0006800ZS,BnaC01G0480500ZS,BnaC08G0404800ZS,BnaC06G0027200ZS,BnaA09G0669000ZS,BnaC02G0056300ZS,BnaC08G0243700ZS,BnaC09G0128500ZS,BnaC04G0…	4.46208e-06
Biological process	organonitrogen compound biosynthetic process	GO:1901566	5	3.79228e-07	1.6999	91	4283	548	43844	BnaA05G0421700ZS,BnaC07G0499600ZS,BnaC09G0098800ZS,BnaA03G0154100ZS,BnaA04G0184300ZS,BnaA01G0393200ZS,BnaA02G0359000ZS,BnaA09G0511400ZS,BnaC01G0502700ZS,BnaC09G0060200ZS,BnaA01G0078100ZS,BnaC02G0136800ZS,BnaC04G0394200ZS,BnaC02G0061100ZS,BnaC09G0070200ZS,BnaA01G0324900ZS,BnaC02G0067400ZS,BnaA04G0207000ZS,BnaA03G0550000ZS,BnaC01G0472600ZS,BnaC01G0480500ZS,BnaC08G0404800ZS,BnaA09G0669000ZS,BnaA09G0…	0.000176215
Biological process	RNA splicing	GO:0008380	9	1.00713e-05	2.46831	29	940	548	43844	BnaA01G0327200ZS,BnaA05G0026300ZS,BnaA04G0262600ZS,BnaA09G0002400ZS,BnaA09G0496600ZS,BnaA08G0289200ZS,BnaC01G0448700ZS,BnaA01G0418100ZS,BnaA09G0017100ZS,BnaC08G0236200ZS,BnaC06G0112700ZS,BnaC09G0014400ZS,BnaA03G0309900ZS,BnaC01G0451400ZS,BnaC02G0073000ZS,BnaA05G0040400ZS,BnaC04G0057600ZS,BnaC02G0505400ZS,BnaC02G0023100ZS,BnaA09G0018800ZS,BnaA06G0400200ZS,BnaC02G0135500ZS,BnaC09G0098300ZS,BnaC09G0…	0.00401127
Biological process	RNA processing	GO:0006396	8	0.000130972	1.69955	53	2495	548	43844	BnaA07G0161300ZS,BnaA03G0146000ZS,BnaA01G0327200ZS,BnaA05G0026300ZS,BnaA04G0262600ZS,BnaA09G0002400ZS,BnaA06G0160700ZS,BnaA09G0496600ZS,BnaC09G0100000ZS,BnaA08G0289200ZS,BnaA05G0365300ZS,BnaC01G0448700ZS,BnaA01G0418100ZS,BnaC01G0500600ZS,BnaA09G0017100ZS,BnaC08G0236200ZS,BnaA05G0334200ZS,BnaC06G0112700ZS,BnaC02G0114500ZS,BnaC09G0014400ZS,BnaA08G0035700ZS,BnaC06G0044800ZS,BnaA03G0309900ZS,BnaC01G0…	0.0405724
Module Brown
Biological process	rhythmic process	GO:0048511	2	8.95541e-06	3.91376	15	598	281	43844	BnaA06G0425300ZS,BnaA01G0405700ZS,BnaA05G0336000ZS,BnaA10G0138000ZS,BnaC01G0206200ZS,BnaC03G0011800ZS,BnaC05G0010100ZS,BnaA04G0022500ZS,BnaC03G0141000ZS,BnaC04G0288700ZS,BnaA05G0011000ZS,BnaC09G0414500ZS,BnaA09G0010000ZS,BnaA09G0487000ZS,BnaC09G0400000ZS,	0.00830614
Biological process	circadian rhythm	GO:0007623	3	8.78055e-06	3.92031	15	597	281	43844	BnaA06G0425300ZS,BnaA01G0405700ZS,BnaA05G0336000ZS,BnaA10G0138000ZS,BnaC01G0206200ZS,BnaC03G0011800ZS,BnaC05G0010100ZS,BnaA04G0022500ZS,BnaC03G0141000ZS,BnaC04G0288700ZS,BnaA05G0011000ZS,BnaC09G0414500ZS,BnaA09G0010000ZS,BnaA09G0487000ZS,BnaC09G0400000ZS,	0.0162879
Biological process	response to light stimulus	GO:0009416	5	8.13545e-05	1.97158	36	2849	281	43844	BnaC03G0335900ZS,BnaC05G0025600ZS,BnaA01G0388300ZS,BnaA06G0425300ZS,BnaC04G0016300ZS,BnaC05G0009400ZS,BnaC09G0564500ZS,BnaC05G0479600ZS,BnaA05G0336000ZS,BnaA10G0138000ZS,BnaC07G0281100ZS,BnaA01G0298400ZS,BnaA08G0069900ZS,BnaC03G0481900ZS,BnaA02G0116400ZS,BnaA01G0420800ZS,BnaC04G0174000ZS,BnaA09G0678200ZS,BnaC05G0010100ZS,BnaA04G0022500ZS,BnaA01G0324400ZS,BnaC04G0288700ZS,BnaA09G0437300ZS,BnaA05G0…	0.0251521
Biological process	aerobic electron transport chain	GO:0019646	8	4.72909e-05	9.36171	6	100	281	43844	BnaC09G0564500ZS,BnaA01G0410900ZS,BnaC09G0024400ZS,BnaA01G0347100ZS,BnaA02G0151200ZS,BnaA01G0417400ZS,	0.0292415
Biological process	response to red light	GO:0010114	7	0.000347377	4.69259	8	266	281	43844	BnaC04G0016300ZS,BnaC07G0281100ZS,BnaA01G0298400ZS,BnaA01G0324400ZS,BnaA05G0371200ZS,BnaA05G0015800ZS,BnaC09G0400000ZS,BnaC04G0571400ZS,	0.0460275
Biological process	oxidative phosphorylation	GO:0006119	8	0.000228124	7.03888	6	133	281	43844	BnaC09G0564500ZS,BnaA01G0410900ZS,BnaC09G0024400ZS,BnaA01G0347100ZS,BnaA02G0151200ZS,BnaA01G0417400ZS,	0.0470189
Biological process	response to blue light	GO:0009637	6	0.000257631	4.36104	9	322	281	43844	BnaC04G0016300ZS,BnaA10G0138000ZS,BnaC07G0281100ZS,BnaA01G0298400ZS,BnaA01G0420800ZS,BnaC04G0174000ZS,BnaC09G0414500ZS,BnaA05G0015800ZS,BnaC04G0571400ZS,	0.0477906
Biological process	primary root development	GO:0080022	6	0.000312426	6.63951	6	141	281	43844	BnaA02G0183900ZS,BnaC08G0507100ZS,BnaA01G0417900ZS,BnaA01G0377200ZS,BnaA09G0648600ZS,BnaA07G0312600ZS,	0.0482959
Module Cyan
Biological process	thiamine biosynthetic process	GO:0009228	8	2.05558e-12	351.314	5	24	26	43844	BnaC04G0183400ZS,BnaA10G0109700ZS,BnaA02G0131600ZS,BnaC09G0372400ZS,BnaA05G0139000ZS,	8.14009e-10
Biological process	primary alcohol biosynthetic process	GO:0034309	7	1.81464e-11	234.209	5	36	26	43844	BnaC04G0183400ZS,BnaA10G0109700ZS,BnaA02G0131600ZS,BnaC09G0372400ZS,BnaA05G0139000ZS,	2.39532e-09
Biological process	thiamine-containing compound metabolic process	GO:0042723	6	1.81464e-11	234.209	5	36	26	43844	BnaC04G0183400ZS,BnaA10G0109700ZS,BnaA02G0131600ZS,BnaC09G0372400ZS,BnaA05G0139000ZS,	2.39532e-09
Biological process	thiamine-containing compound biosynthetic process	GO:0042724	7	1.81464e-11	234.209	5	36	26	43844	BnaC04G0183400ZS,BnaA10G0109700ZS,BnaA02G0131600ZS,BnaC09G0372400ZS,BnaA05G0139000ZS,	2.39532e-09
Biological process	thiamine metabolic process	GO:0006772	7	1.56317e-11	240.901	5	35	26	43844	BnaC04G0183400ZS,BnaA10G0109700ZS,BnaA02G0131600ZS,BnaC09G0372400ZS,BnaA05G0139000ZS,	3.09508e-09
Biological process	primary alcohol metabolic process	GO:0034308	6	1.54825e-09	99.1946	5	85	26	43844	BnaC04G0183400ZS,BnaA10G0109700ZS,BnaA02G0131600ZS,BnaC09G0372400ZS,BnaA05G0139000ZS,	1.02184e-07
Biological process	water-soluble vitamin biosynthetic process	GO:0042364	6	4.25154e-08	51.4118	5	164	26	43844	BnaC04G0183400ZS,BnaA10G0109700ZS,BnaA02G0131600ZS,BnaC09G0372400ZS,BnaA05G0139000ZS,	1.53055e-06
Biological process	pyrimidine-containing compound biosynthetic process	GO:0072528	6	6.76562e-08	46.8419	5	180	26	43844	BnaC04G0183400ZS,BnaA10G0109700ZS,BnaA02G0131600ZS,BnaC09G0372400ZS,BnaA05G0139000ZS,	2.23265e-06
Biological process	water-soluble vitamin metabolic process	GO:0006767	5	9.33039e-08	43.9143	5	192	26	43844	BnaC04G0183400ZS,BnaA10G0109700ZS,BnaA02G0131600ZS,BnaC09G0372400ZS,BnaA05G0139000ZS,	2.84218e-06
Biological process	pyrimidine-containing compound metabolic process	GO:0072527	5	2.33644e-07	36.5002	5	231	26	43844	BnaC04G0183400ZS,BnaA10G0109700ZS,BnaA02G0131600ZS,BnaC09G0372400ZS,BnaA05G0139000ZS,	6.60878e-06
Biological process	alcohol biosynthetic process	GO:0046165	6	3.38642e-07	33.8616	5	249	26	43844	BnaC04G0183400ZS,BnaA10G0109700ZS,BnaA02G0131600ZS,BnaC09G0372400ZS,BnaA05G0139000ZS,	8.94014e-06
Biological process	vitamin biosynthetic process	GO:0009110	5	4.77928e-07	31.5788	5	267	26	43844	BnaC04G0183400ZS,BnaA10G0109700ZS,BnaA02G0131600ZS,BnaC09G0372400ZS,BnaA05G0139000ZS,	1.18287e-05
Biological process	vitamin metabolic process	GO:0006766	4	8.90668e-07	27.8269	5	303	26	43844	BnaC04G0183400ZS,BnaA10G0109700ZS,BnaA02G0131600ZS,BnaC09G0372400ZS,BnaA05G0139000ZS,	2.07473e-05
Biological process	sulfur compound biosynthetic process	GO:0044272	5	4.70258e-06	19.7923	5	426	26	43844	BnaC04G0183400ZS,BnaA10G0109700ZS,BnaA02G0131600ZS,BnaC09G0372400ZS,BnaA05G0139000ZS,	0.000103457
Biological process	alcohol metabolic process	GO:0006066	5	9.53363e-06	17.1025	5	493	26	43844	BnaC04G0183400ZS,BnaA10G0109700ZS,BnaA02G0131600ZS,BnaC09G0372400ZS,BnaA05G0139000ZS,	0.000188766
Biological process	small molecule biosynthetic process	GO:0044283	4	2.93219e-05	6.07678	8	2220	26	43844	BnaC04G0183400ZS,BnaC03G0176900ZS,BnaA10G0109700ZS,BnaA02G0131600ZS,BnaA04G0206000ZS,BnaC09G0372400ZS,BnaC04G0512600ZS,BnaA05G0139000ZS,	0.000483812
Biological process	response to cold	GO:0009409	5	3.23819e-05	7.30455	7	1616	26	43844	BnaA10G0109700ZS,BnaA02G0131600ZS,BnaC08G0450300ZS,BnaA03G0438900ZS,BnaC09G0372400ZS,BnaA05G0432200ZS,BnaC04G0093800ZS,	0.000493201
Biological process	organic hydroxy compound biosynthetic process	GO:1901617	5	3.20733e-05	13.278	5	635	26	43844	BnaC04G0183400ZS,BnaA10G0109700ZS,BnaA02G0131600ZS,BnaC09G0372400ZS,BnaA05G0139000ZS,	0.000508041
Biological process	response to temperature stimulus	GO:0009266	4	4.23341e-05	5.77256	8	2337	26	43844	BnaA10G0109700ZS,BnaA02G0131600ZS,BnaC08G0450300ZS,BnaA03G0438900ZS,BnaC09G0372400ZS,BnaA05G0432200ZS,BnaC04G0093800ZS,BnaC08G0235300ZS,	0.000598725
Biological process	organic hydroxy compound metabolic process	GO:1901615	4	0.000365051	7.8947	5	1068	26	43844	BnaC04G0183400ZS,BnaA10G0109700ZS,BnaA02G0131600ZS,BnaC09G0372400ZS,BnaA05G0139000ZS,	0.00498483
Biological process	sulfur compound metabolic process	GO:0006790	4	0.000474269	7.45494	5	1131	26	43844	BnaC04G0183400ZS,BnaA10G0109700ZS,BnaA02G0131600ZS,BnaC09G0372400ZS,BnaA05G0139000ZS,	0.00626035
Biological process	xenobiotic metabolic process	GO:0006805	4	0.00125069	6.00965	5	1403	26	43844	BnaC04G0183400ZS,BnaA10G0109700ZS,BnaA02G0131600ZS,BnaC09G0372400ZS,BnaA05G0139000ZS,	0.0150083
Biological process	cellular response to xenobiotic stimulus	GO:0071466	5	0.00414084	4.56499	5	1847	26	43844	BnaC04G0183400ZS,BnaA10G0109700ZS,BnaA02G0131600ZS,BnaC09G0372400ZS,BnaA05G0139000ZS,	0.0455492
Biological process	response to abiotic stimulus	GO:0009628	3	0.00427418	2.28638	11	8113	26	43844	BnaA10G0109700ZS,BnaA01G0041300ZS,BnaA02G0131600ZS,BnaC08G0450300ZS,BnaA02G0058800ZS,BnaA03G0438900ZS,BnaA06G0035000ZS,BnaC09G0372400ZS,BnaA05G0432200ZS,BnaC04G0093800ZS,BnaC08G0235300ZS,	0.0457453
Biological process	cellular biosynthetic process	GO:0044249	4	0.0041193	1.79359	16	15043	26	43844	BnaC04G0183400ZS,BnaC03G0176900ZS,BnaA10G0109700ZS,BnaA01G0041300ZS,BnaA02G0131600ZS,BnaC01G0005000ZS,BnaC08G0435100ZS,BnaA04G0206000ZS,BnaA02G0058800ZS,BnaA03G0438900ZS,BnaA06G0327600ZS,BnaA06G0035000ZS,BnaC09G0372400ZS,BnaC04G0512600ZS,BnaA05G0139000ZS,BnaA01G0077000ZS,	0.0466069
Module Green
Biological process	response to abiotic stimulus	GO:0009628	3	0	2.03056	127	8113	338	43844	BnaC03G0446600ZS,BnaC08G0019400ZS,BnaA09G0052200ZS,BnaC04G0175400ZS,BnaA09G0020800ZS,BnaC06G0256200ZS,BnaA02G0189800ZS,BnaA03G0373800ZS,BnaC03G0004700ZS,BnaC08G0216600ZS,BnaA09G0399400ZS,BnaA02G0148000ZS,BnaA04G0253100ZS,BnaC03G0299300ZS,BnaA10G0041800ZS,BnaA01G0347300ZS,BnaA04G0117300ZS,BnaA10G0008600ZS,BnaA09G0425600ZS,BnaA03G0540600ZS,BnaA05G0117600ZS,BnaC07G0530600ZS,BnaA08G0009800ZS,BnaA02G0…	0
Biological process	response to karrikin	GO:0080167	4	2.13962e-12	6.87651	22	415	338	43844	BnaC06G0256200ZS,BnaA03G0373800ZS,BnaA09G0399400ZS,BnaA02G0148000ZS,BnaA04G0253100ZS,BnaA10G0041800ZS,BnaA05G0062600ZS,BnaC04G0068700ZS,BnaC03G0268700ZS,BnaC03G0457300ZS,BnaA02G0115900ZS,BnaC08G0120900ZS,BnaA06G0193700ZS,BnaA10G0237000ZS,BnaA09G0171400ZS,BnaA09G0159000ZS,BnaA03G0397400ZS,BnaC05G0273800ZS,BnaC05G0043300ZS,BnaC01G0412000ZS,BnaA02G0116000ZS,BnaA08G0085000ZS,	1.79086e-09
Biological process	response to stimulus	GO:0050896	2	8.07401e-11	1.36406	220	20921	338	43844	BnaC03G0446600ZS,BnaC08G0019400ZS,BnaA01G0415300ZS,BnaA09G0052200ZS,BnaC04G0175400ZS,BnaC05G0537800ZS,BnaA09G0020800ZS,BnaC06G0256200ZS,BnaA02G0189800ZS,BnaA03G0373800ZS,BnaC03G0004700ZS,BnaC08G0216600ZS,BnaA02G0171500ZS,BnaA01G0348100ZS,BnaA09G0399400ZS,BnaA02G0148000ZS,BnaA04G0253100ZS,BnaA10G0163100ZS,BnaC03G0299300ZS,BnaA07G0137800ZS,BnaA01G0105800ZS,BnaA10G0041800ZS,BnaA01G0347300ZS,BnaA04G0…	4.5053e-08
Biological process	response to light stimulus	GO:0009416	5	1.10701e-10	2.5497	56	2849	338	43844	BnaC03G0446600ZS,BnaA09G0020800ZS,BnaA03G0373800ZS,BnaC08G0216600ZS,BnaA02G0148000ZS,BnaA10G0041800ZS,BnaA01G0347300ZS,BnaA10G0008600ZS,BnaA09G0425600ZS,BnaC07G0530600ZS,BnaA09G0068800ZS,BnaC04G0163500ZS,Bnascaffold0026G0047900ZS,BnaC05G0140600ZS,BnaA03G0366000ZS,BnaA06G0326400ZS,BnaA07G0295100ZS,BnaC04G0011800ZS,BnaC03G0457300ZS,BnaA02G0004900ZS,BnaC04G0512400ZS,BnaC07G0367800ZS,BnaC03G0263500ZS…	4.63286e-08
Biological process	response to radiation	GO:0009314	4	5.97364e-10	2.43598	56	2982	338	43844	BnaC03G0446600ZS,BnaA09G0020800ZS,BnaA03G0373800ZS,BnaC08G0216600ZS,BnaA02G0148000ZS,BnaA10G0041800ZS,BnaA01G0347300ZS,BnaA10G0008600ZS,BnaA09G0425600ZS,BnaC07G0530600ZS,BnaA09G0068800ZS,BnaC04G0163500ZS,Bnascaffold0026G0047900ZS,BnaC05G0140600ZS,BnaA03G0366000ZS,BnaA06G0326400ZS,BnaA07G0295100ZS,BnaC04G0011800ZS,BnaC03G0457300ZS,BnaA02G0004900ZS,BnaC04G0512400ZS,BnaC07G0367800ZS,BnaC03G0263500ZS…	1.99997e-07
Biological process	response to red or far red light	GO:0009639	6	2.86668e-09	4.15756	25	780	338	43844	BnaC03G0446600ZS,BnaA03G0373800ZS,BnaA02G0148000ZS,BnaA09G0068800ZS,BnaC04G0163500ZS,BnaA03G0366000ZS,BnaA06G0326400ZS,BnaC04G0011800ZS,BnaC03G0457300ZS,BnaC04G0512400ZS,BnaC07G0367800ZS,BnaC03G0263500ZS,BnaA09G0194000ZS,BnaA04G0205800ZS,BnaA09G0579600ZS,BnaA10G0237000ZS,BnaA09G0171400ZS,BnaA02G0030700ZS,BnaA05G0126100ZS,BnaA09G0235800ZS,BnaC03G0131800ZS,BnaC03G0042100ZS,BnaC04G0105800ZS,BnaC05G0…	7.99804e-07
Biological process	regulation of response to red or far red light	GO:2000030	5	1.99719e-08	11.4793	10	113	338	43844	BnaC04G0163500ZS,BnaC04G0512400ZS,BnaC03G0263500ZS,BnaA04G0205800ZS,BnaA10G0237000ZS,BnaA02G0030700ZS,BnaA05G0126100ZS,BnaA09G0235800ZS,BnaC03G0042100ZS,BnaC05G0154200ZS,	4.77613e-06
Biological process	response to chemical	GO:0042221	3	4.75374e-08	1.48175	142	12431	338	43844	BnaC03G0446600ZS,BnaC08G0019400ZS,BnaA01G0415300ZS,BnaA09G0052200ZS,BnaC05G0537800ZS,BnaC06G0256200ZS,BnaA02G0189800ZS,BnaC03G0004700ZS,BnaA02G0171500ZS,BnaA01G0348100ZS,BnaA02G0148000ZS,BnaA04G0253100ZS,BnaA10G0163100ZS,BnaC03G0299300ZS,BnaA04G0117300ZS,BnaA10G0008600ZS,BnaA09G0425600ZS,BnaA03G0540600ZS,BnaA05G0117600ZS,BnaA08G0009800ZS,BnaA09G0068800ZS,BnaC07G0432200ZS,BnaA09G0394700ZS,BnaA02G0…	9.94721e-06
Biological process	regulation of photomorphogenesis	GO:0010099	7	1.6847e-07	13.3042	8	78	338	43844	BnaC04G0163500ZS,BnaC04G0512400ZS,BnaC03G0263500ZS,BnaA04G0205800ZS,BnaA10G0237000ZS,BnaA02G0030700ZS,BnaA05G0126100ZS,BnaC03G0042100ZS,	3.13354e-05
Biological process	response to acid chemical	GO:0001101	4	1.99328e-07	1.87718	69	4768	338	43844	BnaC08G0019400ZS,BnaC06G0256200ZS,BnaA02G0189800ZS,BnaC03G0004700ZS,BnaA02G0171500ZS,BnaA01G0348100ZS,BnaA02G0148000ZS,BnaA04G0117300ZS,BnaA10G0008600ZS,BnaA03G0540600ZS,BnaA05G0117600ZS,BnaA02G0015500ZS,BnaC04G0211400ZS,BnaC08G0403500ZS,BnaA01G0207400ZS,BnaA05G0011100ZS,BnaC06G0417700ZS,BnaA03G0349700ZS,BnaA07G0069900ZS,BnaA04G0008400ZS,BnaC07G0105100ZS,BnaA06G0306600ZS,Bnascaffold0415G0000300ZS…	3.33676e-05
Biological process	response to organic substance	GO:0010033	4	4.23652e-07	1.55733	109	9079	338	43844	BnaC03G0446600ZS,BnaC08G0019400ZS,BnaA09G0052200ZS,BnaC05G0537800ZS,BnaC06G0256200ZS,BnaA02G0189800ZS,BnaC03G0004700ZS,BnaA02G0171500ZS,BnaA01G0348100ZS,BnaA02G0148000ZS,BnaC03G0299300ZS,BnaA04G0117300ZS,BnaA10G0008600ZS,BnaA09G0425600ZS,BnaA03G0540600ZS,BnaA05G0117600ZS,BnaA08G0009800ZS,BnaA02G0015500ZS,BnaA10G0195900ZS,BnaC04G0211400ZS,BnaC08G0403500ZS,BnaC05G0140600ZS,BnaA03G0366000ZS,BnaA01G0…	6.44721e-05
Biological process	response to oxygen-containing compound	GO:1901700	4	9.70972e-07	1.6511	87	6835	338	43844	BnaC03G0446600ZS,BnaC08G0019400ZS,BnaA09G0052200ZS,BnaC05G0537800ZS,BnaC06G0256200ZS,BnaA02G0189800ZS,BnaC03G0004700ZS,BnaA02G0171500ZS,BnaA01G0348100ZS,BnaA02G0148000ZS,BnaA04G0117300ZS,BnaA10G0008600ZS,BnaA03G0540600ZS,BnaA05G0117600ZS,BnaA02G0015500ZS,BnaC04G0211400ZS,BnaC08G0403500ZS,BnaC05G0140600ZS,BnaA03G0366000ZS,BnaA01G0207400ZS,BnaA05G0011100ZS,BnaC06G0417700ZS,BnaA03G0349700ZS,BnaA02G0…	0.000135451
Biological process	response to water	GO:0009415	5	2.40368e-06	2.54184	31	1582	338	43844	BnaA02G0189800ZS,BnaA04G0117300ZS,BnaA03G0540600ZS,BnaC08G0403500ZS,BnaA07G0069900ZS,BnaA04G0008400ZS,BnaC07G0105100ZS,BnaA06G0306600ZS,BnaC08G0107100ZS,BnaA03G0565800ZS,BnaA10G0003000ZS,BnaC08G0127100ZS,BnaA08G0075500ZS,BnaC03G0220200ZS,BnaC05G0559200ZS,BnaA05G0138300ZS,BnaA09G0171400ZS,BnaC06G0420800ZS,BnaC04G0265500ZS,BnaA08G0089200ZS,BnaA09G0684200ZS,BnaA01G0404600ZS,BnaA06G0041600ZS,BnaC03G0…	0.000309521
Biological process	cellular response to blue light	GO:0071483	8	3.32004e-06	9.02372	8	115	338	43844	BnaC03G0446600ZS,BnaA03G0373800ZS,BnaA09G0068800ZS,BnaA03G0366000ZS,BnaA06G0326400ZS,BnaC03G0457300ZS,BnaC07G0367800ZS,BnaA06G0257500ZS,	0.000396982
Biological process	response to water deprivation	GO:0009414	6	5.01833e-06	2.49614	30	1559	338	43844	BnaA02G0189800ZS,BnaA04G0117300ZS,BnaA03G0540600ZS,BnaC08G0403500ZS,BnaA07G0069900ZS,BnaA04G0008400ZS,BnaC07G0105100ZS,BnaA06G0306600ZS,BnaC08G0107100ZS,BnaA03G0565800ZS,BnaA10G0003000ZS,BnaC08G0127100ZS,BnaA08G0075500ZS,BnaC03G0220200ZS,BnaC05G0559200ZS,BnaA05G0138300ZS,BnaA09G0171400ZS,BnaC06G0420800ZS,BnaC04G0265500ZS,BnaA08G0089200ZS,BnaA09G0684200ZS,BnaA06G0041600ZS,BnaC03G0517900ZS,BnaC07G0…	0.000560046
Biological process	negative regulation of photomorphogenesis	GO:0010100	8	6.12179e-06	19.0759	5	34	338	43844	BnaC04G0163500ZS,BnaC04G0512400ZS,BnaC03G0263500ZS,BnaA04G0205800ZS,BnaA05G0126100ZS,	0.000640492
Biological process	photomorphogenesis	GO:0009640	7	7.531e-06	4.92592	12	316	338	43844	BnaC03G0446600ZS,BnaC04G0163500ZS,BnaA03G0366000ZS,BnaC04G0512400ZS,BnaC03G0263500ZS,BnaA04G0205800ZS,BnaA10G0237000ZS,BnaA09G0171400ZS,BnaA02G0030700ZS,BnaA05G0126100ZS,BnaC03G0042100ZS,BnaA02G0207700ZS,	0.000741582
Biological process	response to hormone	GO:0009725	5	1.29101e-05	1.58966	80	6528	338	43844	BnaC08G0019400ZS,BnaA09G0052200ZS,BnaC06G0256200ZS,BnaA02G0189800ZS,BnaC03G0004700ZS,BnaA01G0348100ZS,BnaA02G0148000ZS,BnaC03G0299300ZS,BnaA04G0117300ZS,BnaA10G0008600ZS,BnaA09G0425600ZS,BnaA03G0540600ZS,BnaA05G0117600ZS,BnaA08G0009800ZS,BnaA02G0015500ZS,BnaA10G0195900ZS,BnaC04G0211400ZS,BnaC05G0140600ZS,BnaA01G0207400ZS,BnaA05G0011100ZS,BnaC06G0417700ZS,BnaA03G0349700ZS,BnaC05G0096000ZS,BnaA04G0…	0.00120064
Biological process	rhythmic process	GO:0048511	2	2.01861e-05	3.47066	16	598	338	43844	BnaA10G0008600ZS,BnaA10G0195900ZS,BnaC04G0011800ZS,Bnascaffold0415G0000300ZS,BnaA10G0237000ZS,BnaC04G0011300ZS,BnaC01G0249900ZS,BnaC05G0478400ZS,BnaA05G0426100ZS,BnaA03G0397400ZS,BnaC03G0131800ZS,BnaA06G0257500ZS,BnaC09G0491800ZS,BnaC05G0153600ZS,BnaA01G0197900ZS,BnaC03G0001300ZS,	0.00153598
Biological process	circadian rhythm	GO:0007623	3	1.97821e-05	3.47648	16	597	338	43844	BnaA10G0008600ZS,BnaA10G0195900ZS,BnaC04G0011800ZS,Bnascaffold0415G0000300ZS,BnaA10G0237000ZS,BnaC04G0011300ZS,BnaC01G0249900ZS,BnaC05G0478400ZS,BnaA05G0426100ZS,BnaA03G0397400ZS,BnaC03G0131800ZS,BnaA06G0257500ZS,BnaC09G0491800ZS,BnaC05G0153600ZS,BnaA01G0197900ZS,BnaC03G0001300ZS,	0.00157691
Biological process	response to salt	GO:1902074	4	1.89889e-05	2.21794	33	1930	338	43844	BnaA02G0189800ZS,BnaA04G0117300ZS,BnaA03G0540600ZS,BnaC08G0403500ZS,BnaA07G0069900ZS,BnaC08G0174400ZS,BnaA04G0008400ZS,BnaC07G0105100ZS,BnaA06G0306600ZS,BnaC08G0107100ZS,BnaA03G0565800ZS,BnaA10G0003000ZS,BnaC08G0127100ZS,BnaA08G0075500ZS,BnaC03G0220200ZS,BnaC05G0559200ZS,BnaA05G0138300ZS,BnaA09G0171400ZS,BnaC06G0420800ZS,BnaC04G0265500ZS,BnaA08G0089200ZS,BnaC03G0131800ZS,BnaA09G0684200ZS,BnaA01G0…	0.00158937
Biological process	response to endogenous stimulus	GO:0009719	3	2.52808e-05	1.55452	81	6759	338	43844	BnaC08G0019400ZS,BnaA09G0052200ZS,BnaC06G0256200ZS,BnaA02G0189800ZS,BnaC03G0004700ZS,BnaA01G0348100ZS,BnaA02G0148000ZS,BnaC03G0299300ZS,BnaA04G0117300ZS,BnaA10G0008600ZS,BnaA09G0425600ZS,BnaA03G0540600ZS,BnaA05G0117600ZS,BnaA08G0009800ZS,BnaA02G0015500ZS,BnaA10G0195900ZS,BnaC04G0211400ZS,BnaC05G0140600ZS,BnaA01G0207400ZS,BnaA05G0011100ZS,BnaC06G0417700ZS,BnaA03G0349700ZS,BnaC05G0096000ZS,BnaA04G0…	0.00184
Biological process	response to lipid	GO:0033993	5	2.75033e-05	1.76027	55	4053	338	43844	BnaC06G0256200ZS,BnaA02G0189800ZS,BnaC03G0004700ZS,BnaA01G0348100ZS,BnaA02G0148000ZS,BnaA04G0117300ZS,BnaA10G0008600ZS,BnaA03G0540600ZS,BnaA05G0117600ZS,BnaA02G0015500ZS,BnaC04G0211400ZS,BnaA01G0207400ZS,BnaA05G0011100ZS,BnaC06G0417700ZS,BnaA03G0349700ZS,BnaA02G0004900ZS,BnaC05G0096000ZS,BnaA04G0008400ZS,BnaA02G0115900ZS,Bnascaffold0415G0000300ZS,BnaC08G0107100ZS,BnaA03G0565800ZS,BnaA10G0003000ZS…	0.00191835
Biological process	amino acid import	GO:0043090	9	3.81628e-05	13.2363	5	49	338	43844	BnaA04G0253100ZS,BnaA05G0062600ZS,BnaC04G0068700ZS,BnaC01G0325800ZS,BnaC04G0091800ZS,	0.00255538
Biological process	response to wounding	GO:0009611	4	5.67966e-05	2.6576	21	1025	338	43844	BnaA07G0137800ZS,BnaA10G0071000ZS,BnaC04G0211400ZS,BnaA01G0207400ZS,BnaA10G0003000ZS,BnaC08G0127100ZS,BnaA02G0209400ZS,BnaC06G0140300ZS,BnaA01G0012500ZS,BnaA02G0030700ZS,BnaA08G0101600ZS,BnaC01G0056000ZS,BnaA08G0089200ZS,BnaA03G0539200ZS,BnaA09G0684200ZS,BnaA06G0041600ZS,BnaC05G0166300ZS,BnaC07G0201300ZS,BnaC03G0042100ZS,BnaA06G0137300ZS,BnaC06G0028200ZS,	0.00365683
Biological process	response to UV	GO:0009411	6	6.37081e-05	3.69804	13	456	338	43844	BnaA09G0020800ZS,BnaA03G0373800ZS,BnaC08G0216600ZS,BnaA01G0347300ZS,BnaC07G0530600ZS,Bnascaffold0026G0047900ZS,BnaC03G0457300ZS,BnaA02G0004900ZS,BnaA10G0237000ZS,BnaC01G0249900ZS,BnaC01G0412000ZS,BnaA02G0375000ZS,BnaA01G0197900ZS,	0.0039499
Biological process	photosynthesis, light reaction	GO:0019684	5	6.91141e-05	4.24665	11	336	338	43844	BnaC03G0299300ZS,BnaA09G0068800ZS,BnaA06G0326400ZS,BnaA07G0295100ZS,BnaA05G0011100ZS,BnaC07G0367800ZS,BnaA02G0217300ZS,BnaC06G0140300ZS,BnaA02G0259100ZS,BnaC05G0442300ZS,BnaA10G0045600ZS,	0.00413204
Biological process	response to nematode	GO:0009624	6	9.26489e-05	3.80585	12	409	338	43844	BnaA04G0257900ZS,BnaC06G0292700ZS,BnaC01G0325800ZS,BnaA07G0261900ZS,BnaA05G0445400ZS,BnaA07G0191600ZS,BnaA05G0136000ZS,BnaA02G0410400ZS,BnaC01G0111900ZS,BnaA06G0041600ZS,BnaC06G0193700ZS,BnaC06G0028200ZS,	0.00534808
Biological process	response to far red light	GO:0010218	7	0.000121465	4.82415	9	242	338	43844	BnaA03G0373800ZS,BnaA09G0068800ZS,BnaA06G0326400ZS,BnaC03G0457300ZS,BnaC07G0367800ZS,BnaC03G0263500ZS,BnaA09G0194000ZS,BnaA10G0237000ZS,BnaC04G0105800ZS,	0.00677774
Biological process	cellular response to light stimulus	GO:0071482	7	0.000141412	3.6369	12	428	338	43844	BnaC03G0446600ZS,BnaA03G0373800ZS,BnaA09G0068800ZS,BnaA03G0366000ZS,BnaA06G0326400ZS,BnaC04G0011800ZS,BnaC03G0457300ZS,BnaC07G0367800ZS,BnaC03G0263500ZS,BnaA09G0579600ZS,BnaA10G0237000ZS,BnaA06G0257500ZS,	0.00763624
Biological process	response to UV-B	GO:0010224	7	0.000155047	4.66978	9	250	338	43844	BnaA09G0020800ZS,BnaC07G0530600ZS,Bnascaffold0026G0047900ZS,BnaA02G0004900ZS,BnaA10G0237000ZS,BnaC01G0249900ZS,BnaC01G0412000ZS,BnaA02G0375000ZS,BnaA01G0197900ZS,	0.0081109
Biological process	hormone metabolic process	GO:0042445	5	0.000198998	2.49214	20	1041	338	43844	BnaA09G0052200ZS,BnaC04G0513400ZS,BnaA02G0148000ZS,BnaA07G0137800ZS,BnaA10G0195900ZS,BnaA03G0555000ZS,BnaA02G0019000ZS,BnaC09G0593700ZS,BnaA01G0376600ZS,BnaA10G0128000ZS,BnaC02G0019800ZS,BnaA01G0404600ZS,BnaC05G0166300ZS,BnaC07G0201300ZS,BnaA02G0215800ZS,BnaA02G0375000ZS,BnaA09G0646400ZS,BnaC09G0491800ZS,BnaA06G0137300ZS,BnaA02G0109700ZS,	0.00979771
Biological process	post-embryonic root morphogenesis	GO:0010101	6	0.000207592	4.49017	9	260	338	43844	BnaA01G0323900ZS,BnaA02G0228200ZS,BnaA08G0243600ZS,BnaC08G0107100ZS,BnaC08G0127100ZS,BnaA08G0322100ZS,BnaA08G0075500ZS,BnaA08G0089200ZS,BnaC03G0310500ZS,	0.00992884
Biological process	response to blue light	GO:0009637	6	0.000224364	4.02845	10	322	338	43844	BnaC03G0446600ZS,BnaA03G0373800ZS,BnaA09G0068800ZS,BnaA03G0366000ZS,BnaA06G0326400ZS,BnaC03G0457300ZS,BnaC07G0367800ZS,BnaC03G0263500ZS,BnaC06G0126000ZS,BnaA06G0257500ZS,	0.0104329
Biological process	response to red light	GO:0010114	7	0.000245682	4.38889	9	266	338	43844	BnaA03G0373800ZS,BnaA09G0068800ZS,BnaA06G0326400ZS,BnaC03G0457300ZS,BnaC07G0367800ZS,BnaC03G0263500ZS,BnaA09G0194000ZS,BnaA10G0237000ZS,BnaC03G0131800ZS,	0.0111155
Biological process	transmembrane transport	GO:0055085	5	0.000269912	1.64118	52	4110	338	43844	BnaA03G0373800ZS,BnaA01G0323900ZS,BnaA04G0253100ZS,BnaA06G0415500ZS,BnaA03G0540600ZS,BnaA09G0394700ZS,BnaA05G0062600ZS,BnaC07G0264500ZS,BnaC04G0068700ZS,BnaC08G0403500ZS,BnaA04G0295200ZS,BnaC03G0457300ZS,BnaA09G0070600ZS,BnaC08G0174400ZS,BnaC06G0292700ZS,BnaC07G0297700ZS,BnaC01G0325800ZS,BnaA06G0378900ZS,BnaC08G0320400ZS,BnaA08G0322100ZS,BnaC04G0450000ZS,BnaC04G0091800ZS,BnaA07G0261900ZS,BnaA02G0…	0.0115854
Biological process	cellular response to red or far red light	GO:0071489	8	0.000286863	4.82664	8	215	338	43844	BnaC03G0446600ZS,BnaA03G0373800ZS,BnaA03G0366000ZS,BnaC04G0011800ZS,BnaC03G0457300ZS,BnaC03G0263500ZS,BnaA09G0579600ZS,BnaA10G0237000ZS,	0.0117124
Biological process	cellular response to radiation	GO:0071478	6	0.000284104	3.36925	12	462	338	43844	BnaC03G0446600ZS,BnaA03G0373800ZS,BnaA09G0068800ZS,BnaA03G0366000ZS,BnaA06G0326400ZS,BnaC04G0011800ZS,BnaC03G0457300ZS,BnaC07G0367800ZS,BnaC03G0263500ZS,BnaA09G0579600ZS,BnaA10G0237000ZS,BnaA06G0257500ZS,	0.0118898
Biological process	monoatomic anion transmembrane transport	GO:0098656	7	0.000411641	2.35419	20	1102	338	43844	BnaA04G0253100ZS,BnaA06G0415500ZS,BnaA03G0540600ZS,BnaA09G0394700ZS,BnaA05G0062600ZS,BnaC04G0068700ZS,BnaA09G0070600ZS,BnaC07G0297700ZS,BnaC01G0325800ZS,BnaC08G0320400ZS,BnaC04G0091800ZS,BnaC04G0563700ZS,BnaA02G0085400ZS,BnaA04G0248500ZS,BnaC06G0454000ZS,BnaA02G0393200ZS,BnaC07G0368900ZS,BnaA06G0257500ZS,BnaC02G0101500ZS,BnaA02G0309100ZS,	0.0153131
Biological process	response to gibberellin	GO:0009739	6	0.000407926	2.90564	14	625	338	43844	BnaA02G0148000ZS,BnaA10G0008600ZS,BnaA02G0015500ZS,BnaC06G0417700ZS,Bnascaffold0415G0000300ZS,BnaC05G0559400ZS,BnaA10G0237000ZS,BnaC04G0011300ZS,BnaC05G0498400ZS,BnaC03G0131800ZS,BnaC03G0298800ZS,BnaA08G0025800ZS,BnaA02G0327900ZS,BnaC03G0001300ZS,	0.0155197
Biological process	chlorophyll metabolic process	GO:0015994	7	0.000449502	4.51186	8	230	338	43844	BnaA09G0020800ZS,BnaA03G0373800ZS,BnaC03G0457300ZS,BnaA02G0004900ZS,BnaC03G0131800ZS,BnaA01G0195000ZS,BnaC01G0246000ZS,BnaC08G0066000ZS,	0.016358
Biological process	carboxylic acid transmembrane transport	GO:1905039	8	0.000497431	3.1638	12	492	338	43844	BnaA04G0253100ZS,BnaA06G0415500ZS,BnaA09G0394700ZS,BnaA05G0062600ZS,BnaC04G0068700ZS,BnaA09G0070600ZS,BnaC01G0325800ZS,BnaC04G0091800ZS,BnaC04G0563700ZS,BnaA04G0248500ZS,BnaA02G0393200ZS,BnaA02G0309100ZS,	0.017717
Biological process	organic acid transmembrane transport	GO:1903825	7	0.000497431	3.1638	12	492	338	43844	BnaA04G0253100ZS,BnaA06G0415500ZS,BnaA09G0394700ZS,BnaA05G0062600ZS,BnaC04G0068700ZS,BnaA09G0070600ZS,BnaC01G0325800ZS,BnaC04G0091800ZS,BnaC04G0563700ZS,BnaA04G0248500ZS,BnaA02G0393200ZS,BnaA02G0309100ZS,	0.017717
Biological process	regulation of post-embryonic development	GO:0048580	6	0.000522992	2.00937	27	1743	338	43844	BnaC03G0446600ZS,BnaA09G0052200ZS,BnaA03G0373800ZS,BnaA08G0009800ZS,BnaC04G0163500ZS,BnaA03G0366000ZS,BnaC03G0457300ZS,BnaA08G0245800ZS,BnaC05G0096000ZS,BnaC04G0512400ZS,BnaC03G0263500ZS,BnaA04G0205800ZS,BnaA10G0237000ZS,BnaA05G0138300ZS,BnaA02G0221400ZS,BnaA02G0030700ZS,BnaC01G0249900ZS,BnaA07G0080000ZS,BnaA05G0126100ZS,BnaC03G0131800ZS,BnaC03G0042100ZS,BnaA07G0360700ZS,BnaA02G0327900ZS,BnaA05G0…	0.0178671
Biological process	monoatomic anion transport	GO:0006820	6	0.000572044	2.1433	23	1392	338	43844	BnaA04G0253100ZS,BnaA06G0415500ZS,BnaA03G0540600ZS,BnaA09G0394700ZS,BnaA05G0062600ZS,BnaC04G0068700ZS,BnaA09G0070600ZS,BnaA08G0245800ZS,BnaC07G0297700ZS,BnaC01G0325800ZS,BnaC08G0320400ZS,BnaC04G0091800ZS,BnaA02G0221400ZS,BnaC04G0563700ZS,BnaA02G0085400ZS,BnaA04G0248500ZS,BnaC06G0454000ZS,BnaA02G0393200ZS,BnaA07G0360700ZS,BnaC07G0368900ZS,BnaA06G0257500ZS,BnaC02G0101500ZS,BnaA02G0309100ZS,	0.0184154
Biological process	response to jasmonic acid	GO:0009753	7	0.00055042	2.29993	20	1128	338	43844	BnaA01G0348100ZS,BnaA10G0008600ZS,BnaC04G0211400ZS,BnaA01G0207400ZS,Bnascaffold0415G0000300ZS,BnaC08G0107100ZS,BnaC08G0127100ZS,BnaC05G0559400ZS,BnaA02G0209400ZS,BnaA08G0075500ZS,BnaA01G0012500ZS,BnaC04G0011300ZS,BnaA02G0030700ZS,BnaA08G0101600ZS,BnaC01G0056000ZS,BnaA08G0089200ZS,BnaA09G0684200ZS,BnaC03G0042100ZS,BnaA08G0169300ZS,BnaC03G0001300ZS,	0.0184281
Biological process	post-embryonic development	GO:0009791	3	0.000640496	1.461	70	6215	338	43844	BnaC03G0446600ZS,BnaA09G0052200ZS,BnaC06G0256200ZS,BnaA03G0373800ZS,BnaA01G0348100ZS,BnaA01G0323900ZS,BnaC07G0321400ZS,BnaA02G0148000ZS,BnaA10G0041800ZS,BnaA10G0008600ZS,BnaA08G0009800ZS,BnaA02G0228200ZS,BnaC01G0479000ZS,BnaA03G0555000ZS,BnaC04G0163500ZS,BnaA03G0366000ZS,BnaA10G0244100ZS,BnaC03G0457300ZS,BnaA08G0245800ZS,BnaC05G0096000ZS,BnaC04G0512400ZS,BnaC03G0263500ZS,BnaA02G0115900ZS,Bnascaff…	0.0194944
Biological process	response to fatty acid	GO:0070542	6	0.000697919	2.25593	20	1150	338	43844	BnaA01G0348100ZS,BnaA10G0008600ZS,BnaC04G0211400ZS,BnaA01G0207400ZS,Bnascaffold0415G0000300ZS,BnaC08G0107100ZS,BnaC08G0127100ZS,BnaC05G0559400ZS,BnaA02G0209400ZS,BnaA08G0075500ZS,BnaA01G0012500ZS,BnaC04G0011300ZS,BnaA02G0030700ZS,BnaA08G0101600ZS,BnaC01G0056000ZS,BnaA08G0089200ZS,BnaA09G0684200ZS,BnaC03G0042100ZS,BnaA08G0169300ZS,BnaC03G0001300ZS,	0.0204968
Biological process	lateral root morphogenesis	GO:0010102	7	0.000816244	4.11797	8	252	338	43844	BnaA01G0323900ZS,BnaA02G0228200ZS,BnaA08G0243600ZS,BnaC08G0107100ZS,BnaC08G0127100ZS,BnaA08G0075500ZS,BnaA08G0089200ZS,BnaC03G0310500ZS,	0.0227732
Biological process	response to inorganic substance	GO:0010035	4	0.000804933	1.60184	48	3887	338	43844	BnaC08G0019400ZS,BnaA09G0052200ZS,BnaA02G0189800ZS,BnaA04G0117300ZS,BnaA10G0008600ZS,BnaA03G0540600ZS,BnaC08G0403500ZS,BnaA09G0238100ZS,BnaA04G0295200ZS,BnaA07G0069900ZS,BnaA04G0008400ZS,BnaC07G0105100ZS,BnaA06G0306600ZS,Bnascaffold0415G0000300ZS,BnaC08G0107100ZS,BnaA03G0565800ZS,BnaA10G0003000ZS,BnaC08G0127100ZS,BnaA08G0075500ZS,BnaC03G0220200ZS,BnaC05G0559200ZS,BnaA05G0445400ZS,BnaA07G0284400ZS…	0.0228383
Biological process	response to cold	GO:0009409	5	0.000853381	2.00674	25	1616	338	43844	BnaC08G0019400ZS,BnaA03G0373800ZS,BnaC03G0299300ZS,BnaA10G0008600ZS,BnaC03G0268700ZS,BnaC05G0140600ZS,BnaC03G0457300ZS,BnaA08G0245800ZS,Bnascaffold0415G0000300ZS,BnaA05G0436000ZS,BnaA06G0001100ZS,BnaC08G0304700ZS,BnaA10G0003000ZS,BnaC03G0220200ZS,BnaC04G0011300ZS,BnaA02G0221400ZS,BnaC05G0035000ZS,BnaA03G0371900ZS,BnaC03G0454200ZS,BnaA07G0360700ZS,BnaC03G0220300ZS,BnaA08G0310300ZS,BnaA10G0032900ZS…	0.0230413
Biological process	response to auxin	GO:0009733	6	0.000846746	2.12333	22	1344	338	43844	BnaA10G0008600ZS,BnaA09G0425600ZS,BnaA08G0009800ZS,BnaA10G0195900ZS,Bnascaffold0415G0000300ZS,BnaA05G0390500ZS,BnaA08G0243600ZS,BnaC01G0421700ZS,BnaC08G0127100ZS,BnaC03G0418000ZS,BnaC04G0091800ZS,BnaA01G0401300ZS,BnaC04G0011300ZS,BnaA06G0021000ZS,BnaA08G0089200ZS,BnaC05G0242000ZS,BnaA09G0684200ZS,BnaA02G0215800ZS,BnaC03G0310500ZS,BnaC09G0491800ZS,BnaA02G0207700ZS,BnaC03G0001300ZS,	0.0232369
Biological process	xenobiotic transport	GO:0042908	5	0.00129992	2.99764	11	476	338	43844	BnaA04G0253100ZS,BnaA09G0394700ZS,BnaC01G0325800ZS,BnaA09G0159000ZS,BnaC03G0191600ZS,BnaC06G0454000ZS,BnaA06G0041600ZS,BnaA06G0303100ZS,BnaC08G0347900ZS,BnaA01G0379500ZS,BnaC06G0028200ZS,	0.0306487
Biological process	carboxylic acid transport	GO:0046942	7	0.00129733	2.83017	12	550	338	43844	BnaA04G0253100ZS,BnaA06G0415500ZS,BnaA09G0394700ZS,BnaA05G0062600ZS,BnaC04G0068700ZS,BnaA09G0070600ZS,BnaC01G0325800ZS,BnaC04G0091800ZS,BnaC04G0563700ZS,BnaA04G0248500ZS,BnaA02G0393200ZS,BnaA02G0309100ZS,	0.0314744
Biological process	organic acid transport	GO:0015849	6	0.00129733	2.83017	12	550	338	43844	BnaA04G0253100ZS,BnaA06G0415500ZS,BnaA09G0394700ZS,BnaA05G0062600ZS,BnaC04G0068700ZS,BnaA09G0070600ZS,BnaC01G0325800ZS,BnaC04G0091800ZS,BnaC04G0563700ZS,BnaA04G0248500ZS,BnaA02G0393200ZS,BnaA02G0309100ZS,	0.0314744
Biological process	response to xenobiotic stimulus	GO:0009410	4	0.00127306	1.58611	46	3762	338	43844	BnaC03G0446600ZS,BnaC08G0019400ZS,BnaA01G0415300ZS,BnaC05G0537800ZS,BnaA02G0171500ZS,BnaA04G0253100ZS,BnaA10G0163100ZS,BnaA10G0008600ZS,BnaC07G0432200ZS,BnaA09G0394700ZS,BnaA02G0015500ZS,BnaA03G0366000ZS,BnaA01G0207400ZS,BnaA08G0245800ZS,Bnascaffold0415G0000300ZS,BnaC08G0107100ZS,BnaC01G0325800ZS,BnaC02G0112600ZS,BnaC08G0304700ZS,BnaA08G0075500ZS,BnaA02G0259100ZS,BnaA05G0445400ZS,BnaC04G0011300ZS…	0.0322894
Biological process	regulation of monoatomic anion transport	GO:0044070	7	0.00160508	5.95027	5	109	338	43844	BnaA03G0540600ZS,BnaA08G0245800ZS,BnaA02G0221400ZS,BnaA07G0360700ZS,BnaA06G0257500ZS,	0.036807
Biological process	chloroplast organization	GO:0009658	7	0.00167241	2.74531	12	567	338	43844	BnaC03G0446600ZS,BnaA09G0068800ZS,BnaA09G0394700ZS,BnaA03G0366000ZS,BnaA06G0326400ZS,BnaC01G0040600ZS,BnaC07G0367800ZS,BnaC03G0263500ZS,BnaA03G0397400ZS,BnaC03G0131800ZS,BnaA10G0045600ZS,BnaA06G0257500ZS,	0.036837
Biological process	porphyrin-containing compound metabolic process	GO:0006778	6	0.00159513	3.70617	8	280	338	43844	BnaA09G0020800ZS,BnaA03G0373800ZS,BnaC03G0457300ZS,BnaA02G0004900ZS,BnaC03G0131800ZS,BnaA01G0195000ZS,BnaC01G0246000ZS,BnaC08G0066000ZS,	0.0370867
Biological process	photosynthetic electron transport chain	GO:0009767	6	0.00201649	4.63271	6	168	338	43844	BnaC03G0299300ZS,BnaA07G0295100ZS,BnaA05G0011100ZS,BnaA02G0259100ZS,BnaC05G0442300ZS,BnaA10G0045600ZS,	0.0438391
Biological process	carbohydrate transmembrane transport	GO:0034219	7	0.0022059	3.51772	8	295	338	43844	BnaA01G0323900ZS,BnaA09G0394700ZS,BnaC06G0292700ZS,BnaA06G0378900ZS,BnaA07G0261900ZS,BnaA02G0347200ZS,BnaC06G0454000ZS,BnaC03G0568600ZS,	0.0467428
Biological process	tetrapyrrole metabolic process	GO:0033013	5	0.00229957	3.49403	8	297	338	43844	BnaA09G0020800ZS,BnaA03G0373800ZS,BnaC03G0457300ZS,BnaA02G0004900ZS,BnaC03G0131800ZS,BnaA01G0195000ZS,BnaC01G0246000ZS,BnaC08G0066000ZS,	0.0481185
Biological process	photosynthesis	GO:0015979	4	0.00232884	2.78143	11	513	338	43844	BnaC03G0299300ZS,BnaA09G0068800ZS,BnaA06G0326400ZS,BnaA07G0295100ZS,BnaA05G0011100ZS,BnaC07G0367800ZS,BnaA02G0217300ZS,BnaC06G0140300ZS,BnaA02G0259100ZS,BnaC05G0442300ZS,BnaA10G0045600ZS,	0.0481293
Biological process	regulation of hormone levels	GO:0010817	4	0.00247638	1.94795	22	1465	338	43844	BnaA09G0052200ZS,BnaC04G0513400ZS,BnaA02G0148000ZS,BnaA07G0137800ZS,BnaA08G0009800ZS,BnaA10G0195900ZS,BnaA03G0555000ZS,BnaA02G0019000ZS,BnaC09G0593700ZS,BnaA01G0376600ZS,BnaA10G0128000ZS,BnaC02G0019800ZS,BnaA01G0404600ZS,BnaC05G0166300ZS,BnaC07G0201300ZS,BnaA02G0215800ZS,BnaA02G0375000ZS,BnaA09G0646400ZS,BnaC09G0491800ZS,BnaA06G0137300ZS,BnaA02G0109700ZS,BnaA02G0207700ZS,	0.0499454
Biological process	auxin metabolic process	GO:0009850	6	0.00250626	3.84751	7	236	338	43844	BnaC04G0513400ZS,BnaA10G0195900ZS,BnaA02G0019000ZS,BnaA01G0376600ZS,BnaC02G0019800ZS,BnaA02G0215800ZS,BnaC09G0491800ZS,	0.0499463
Module Greenyellow
Biological process	nucleobase-containing small molecule metabolic process	GO:0055086	6	8.89971e-05	5.52409	8	1245	51	43844	BnaA03G0073600ZS,BnaA02G0269100ZS,BnaC01G0048500ZS,BnaA09G0680100ZS,BnaA01G0404200ZS,BnaA01G0380700ZS,BnaC08G0314000ZS,BnaA05G0160900ZS,	0.0332404
Module Magenta
Biological process	ribonucleoprotein complex biogenesis	GO:0022613	5	0	9.09458	38	1514	121	43844	BnaA02G0028100ZS,BnaA02G0267200ZS,BnaA01G0151400ZS,BnaA02G0267600ZS,BnaC03G0368100ZS,BnaA06G0351600ZS,BnaC07G0342100ZS,BnaA10G0217500ZS,BnaC07G0027800ZS,BnaC05G0048600ZS,BnaA10G0255400ZS,BnaA09G0230000ZS,BnaA09G0055100ZS,BnaC06G0204000ZS,BnaC01G0246700ZS,BnaA07G0075800ZS,BnaC04G0056500ZS,BnaC01G0355900ZS,BnaA01G0195800ZS,BnaC03G0251000ZS,BnaA10G0159100ZS,BnaC05G0128800ZS,BnaA07G0021400ZS,BnaC04G0…	0
Biological process	ribosome biogenesis	GO:0042254	6	0	11.8645	37	1130	121	43844	BnaA02G0028100ZS,BnaA01G0151400ZS,BnaA02G0267600ZS,BnaC03G0368100ZS,BnaA06G0351600ZS,BnaC07G0342100ZS,BnaA10G0217500ZS,BnaC07G0027800ZS,BnaC05G0048600ZS,BnaA10G0255400ZS,BnaA09G0230000ZS,BnaA09G0055100ZS,BnaC06G0204000ZS,BnaC01G0246700ZS,BnaA07G0075800ZS,BnaC04G0056500ZS,BnaC01G0355900ZS,BnaA01G0195800ZS,BnaC03G0251000ZS,BnaA10G0159100ZS,BnaC05G0128800ZS,BnaA07G0021400ZS,BnaC04G0096300ZS,BnaA08G0…	0
Biological process	ncRNA processing	GO:0034470	9	0	8.75235	30	1242	121	43844	BnaA02G0028100ZS,BnaA01G0151400ZS,BnaA02G0267600ZS,BnaA06G0351600ZS,BnaA07G0159800ZS,BnaC07G0342100ZS,BnaA10G0217500ZS,BnaC05G0048600ZS,BnaA10G0255400ZS,BnaA09G0230000ZS,BnaA09G0055100ZS,BnaC06G0204000ZS,BnaC01G0246700ZS,BnaA07G0075800ZS,BnaC04G0056500ZS,BnaC01G0355900ZS,BnaA01G0195800ZS,BnaC03G0251000ZS,BnaC05G0128800ZS,BnaA08G0164600ZS,BnaC03G0257700ZS,BnaA04G0004800ZS,BnaC09G0386600ZS,BnaC05G0…	0
Biological process	rRNA metabolic process	GO:0016072	9	0	13.8812	29	757	121	43844	BnaA02G0028100ZS,BnaA01G0151400ZS,BnaA02G0267600ZS,BnaA06G0351600ZS,BnaC07G0342100ZS,BnaA10G0217500ZS,BnaC05G0048600ZS,BnaA10G0255400ZS,BnaA09G0230000ZS,BnaA09G0055100ZS,BnaC06G0204000ZS,BnaC01G0246700ZS,BnaA07G0075800ZS,BnaC04G0056500ZS,BnaC01G0355900ZS,BnaA01G0195800ZS,BnaC03G0251000ZS,BnaC05G0128800ZS,BnaA08G0164600ZS,BnaC03G0257700ZS,BnaA04G0004800ZS,BnaC09G0386600ZS,BnaC05G0571700ZS,BnaA02G0…	0
Biological process	ncRNA metabolic process	GO:0034660	8	1.11022e-16	6.88873	30	1578	121	43844	BnaA02G0028100ZS,BnaA01G0151400ZS,BnaA02G0267600ZS,BnaA06G0351600ZS,BnaA07G0159800ZS,BnaC07G0342100ZS,BnaA10G0217500ZS,BnaC05G0048600ZS,BnaA10G0255400ZS,BnaA09G0230000ZS,BnaA09G0055100ZS,BnaC06G0204000ZS,BnaC01G0246700ZS,BnaA07G0075800ZS,BnaC04G0056500ZS,BnaC01G0355900ZS,BnaA01G0195800ZS,BnaC03G0251000ZS,BnaC05G0128800ZS,BnaA08G0164600ZS,BnaC03G0257700ZS,BnaA04G0004800ZS,BnaC09G0386600ZS,BnaC05G0…	2.27818e-14
Biological process	rRNA processing	GO:0006364	10	2.22045e-16	14.8839	29	706	121	43844	BnaA02G0028100ZS,BnaA01G0151400ZS,BnaA02G0267600ZS,BnaA06G0351600ZS,BnaC07G0342100ZS,BnaA10G0217500ZS,BnaC05G0048600ZS,BnaA10G0255400ZS,BnaA09G0230000ZS,BnaA09G0055100ZS,BnaC06G0204000ZS,BnaC01G0246700ZS,BnaA07G0075800ZS,BnaC04G0056500ZS,BnaC01G0355900ZS,BnaA01G0195800ZS,BnaC03G0251000ZS,BnaC05G0128800ZS,BnaA08G0164600ZS,BnaC03G0257700ZS,BnaA04G0004800ZS,BnaC09G0386600ZS,BnaC05G0571700ZS,BnaA02G0…	3.79696e-14
Biological process	rRNA modification	GO:0000154	11	2.05391e-14	28.0527	12	155	121	43844	BnaA02G0028100ZS,BnaA01G0151400ZS,BnaA02G0267600ZS,BnaA06G0351600ZS,BnaC07G0342100ZS,BnaA10G0255400ZS,BnaA09G0055100ZS,BnaC06G0204000ZS,BnaC09G0386600ZS,BnaA02G0125400ZS,BnaA03G0076500ZS,BnaC08G0166700ZS,	3.01045e-12
Biological process	ribosomal large subunit biogenesis	GO:0042273	6	8.4599e-14	15.2247	15	357	121	43844	BnaA02G0028100ZS,BnaC07G0027800ZS,BnaA10G0255400ZS,BnaA07G0075800ZS,BnaC04G0056500ZS,BnaC01G0355900ZS,BnaA10G0159100ZS,BnaA07G0021400ZS,BnaC07G0042300ZS,BnaC03G0257700ZS,BnaA04G0004800ZS,BnaC09G0386600ZS,BnaA02G0125400ZS,BnaA02G0166700ZS,BnaA02G0164100ZS,	9.64429e-12
Biological process	cellular component biogenesis	GO:0044085	4	8.33777e-14	3.31617	45	4917	121	43844	BnaA02G0028100ZS,BnaA02G0267200ZS,BnaA01G0151400ZS,BnaA02G0267600ZS,BnaC03G0368100ZS,BnaC04G0133500ZS,BnaA06G0351600ZS,BnaC07G0342100ZS,BnaA10G0217500ZS,BnaC07G0027800ZS,BnaA02G0103500ZS,BnaC05G0048600ZS,BnaA10G0255400ZS,BnaA09G0230000ZS,BnaA09G0055100ZS,BnaC06G0204000ZS,BnaC01G0246700ZS,BnaA07G0075800ZS,BnaC07G0463800ZS,BnaC04G0056500ZS,BnaA10G0180900ZS,BnaC01G0355900ZS,BnaA01G0195800ZS,BnaC03G0…	1.06932e-11
Biological process	RNA processing	GO:0006396	8	5.35416e-12	4.35688	30	2495	121	43844	BnaA02G0028100ZS,BnaA01G0151400ZS,BnaA02G0267600ZS,BnaA06G0351600ZS,BnaA07G0159800ZS,BnaC07G0342100ZS,BnaA10G0217500ZS,BnaC05G0048600ZS,BnaA10G0255400ZS,BnaA09G0230000ZS,BnaA09G0055100ZS,BnaC06G0204000ZS,BnaC01G0246700ZS,BnaA07G0075800ZS,BnaC04G0056500ZS,BnaC01G0355900ZS,BnaA01G0195800ZS,BnaC03G0251000ZS,BnaC05G0128800ZS,BnaA08G0164600ZS,BnaC03G0257700ZS,BnaA04G0004800ZS,BnaC09G0386600ZS,BnaC05G0…	5.49337e-10
Biological process	maturation of LSU-rRNA	GO:0000470	11	3.4883e-11	28.6064	9	114	121	43844	BnaA02G0028100ZS,BnaA10G0255400ZS,BnaA07G0075800ZS,BnaC04G0056500ZS,BnaC01G0355900ZS,BnaC03G0257700ZS,BnaA04G0004800ZS,BnaC09G0386600ZS,BnaA02G0125400ZS,	3.25363e-09
Biological process	maturation of SSU-rRNA	GO:0030490	11	1.1426e-08	14.891	9	219	121	43844	BnaA10G0217500ZS,BnaC05G0048600ZS,BnaC01G0246700ZS,BnaA01G0195800ZS,BnaC03G0251000ZS,BnaC05G0128800ZS,BnaA08G0164600ZS,BnaA05G0465000ZS,BnaC05G0525000ZS,	9.76925e-07
Biological process	ribosomal small subunit biogenesis	GO:0042274	6	1.81744e-08	11.6137	10	312	121	43844	BnaA10G0217500ZS,BnaC05G0048600ZS,BnaC01G0246700ZS,BnaA01G0195800ZS,BnaC03G0251000ZS,BnaC05G0128800ZS,BnaA08G0164600ZS,BnaC05G0571700ZS,BnaA05G0465000ZS,BnaC05G0525000ZS,	1.43438e-06
Biological process	cellular component organization or biogenesis	GO:0071840	3	9.63584e-08	1.85642	59	11516	121	43844	BnaA02G0028100ZS,BnaA02G0267200ZS,BnaA05G0426400ZS,BnaA01G0151400ZS,BnaC06G0025600ZS,BnaA02G0267600ZS,BnaC03G0368100ZS,BnaC09G0582900ZS,BnaC04G0133500ZS,BnaA06G0351600ZS,BnaA07G0159800ZS,BnaC07G0342100ZS,BnaA10G0217500ZS,BnaC07G0027800ZS,BnaA02G0103500ZS,BnaC05G0048600ZS,BnaA10G0255400ZS,BnaA09G0230000ZS,BnaA09G0055100ZS,BnaC06G0204000ZS,BnaA10G0113400ZS,BnaC01G0246700ZS,BnaA07G0075800ZS,BnaC07G0…	7.0617e-06
Biological process	rRNA pseudouridine synthesis	GO:0031118	12	1.30369e-07	42.1334	5	43	121	43844	BnaA02G0028100ZS,BnaA02G0267600ZS,BnaA10G0255400ZS,BnaC06G0204000ZS,BnaA03G0076500ZS,	8.91723e-06
Biological process	RNA modification	GO:0009451	8	2.19557e-07	4.27128	18	1527	121	43844	BnaA02G0028100ZS,BnaA01G0151400ZS,BnaA02G0267600ZS,BnaA06G0351600ZS,BnaC05G0129400ZS,BnaC07G0342100ZS,BnaA10G0255400ZS,BnaA09G0055100ZS,BnaC06G0204000ZS,BnaC06G0243000ZS,BnaA03G0528800ZS,BnaC09G0386600ZS,BnaA02G0125400ZS,BnaA09G0100400ZS,BnaA03G0076500ZS,BnaC08G0166700ZS,BnaA06G0073900ZS,BnaC04G0163300ZS,	1.40791e-05
Biological process	pseudouridine synthesis	GO:0001522	9	5.49854e-07	31.7848	5	57	121	43844	BnaA02G0028100ZS,BnaA02G0267600ZS,BnaA10G0255400ZS,BnaC06G0204000ZS,BnaA03G0076500ZS,	3.13417e-05
Biological process	maturation of SSU-rRNA from tricistronic rRNA transcript (SSU-rRNA, 5.8S rRNA, LSU-rRNA)	GO:0000462	12	1.06928e-06	13.3496	7	190	121	43844	BnaA10G0217500ZS,BnaC05G0048600ZS,BnaC03G0251000ZS,BnaC05G0128800ZS,BnaA08G0164600ZS,BnaA05G0465000ZS,BnaC05G0525000ZS,	5.22418e-05
Biological process	sno(s)RNA metabolic process	GO:0016074	9	2.32675e-06	23.8386	5	76	121	43844	BnaA01G0151400ZS,BnaA02G0267600ZS,BnaC06G0204000ZS,BnaA03G0076500ZS,BnaC08G0166700ZS,	0.000108511
Biological process	translation	GO:0006412	8	1.14514e-05	3.37529	17	1825	121	43844	BnaA02G0028100ZS,BnaA09G0078600ZS,BnaA02G0267200ZS,BnaA08G0286700ZS,BnaA07G0009700ZS,BnaA09G0070800ZS,BnaC07G0027800ZS,BnaA08G0133900ZS,BnaA02G0201900ZS,BnaA10G0255400ZS,BnaA07G0213300ZS,BnaA05G0388400ZS,BnaA10G0159100ZS,BnaA03G0545800ZS,BnaA04G0004800ZS,BnaC05G0571700ZS,BnaA05G0025900ZS,	0.000405143
Biological process	ribosomal large subunit assembly	GO:0000027	8	1.29706e-05	11.8157	6	184	121	43844	BnaA07G0075800ZS,BnaC01G0355900ZS,BnaA10G0159100ZS,BnaC09G0386600ZS,BnaA02G0125400ZS,BnaA02G0164100ZS,	0.000443594
Biological process	peptide biosynthetic process	GO:0043043	7	1.51265e-05	3.3029	17	1865	121	43844	BnaA02G0028100ZS,BnaA09G0078600ZS,BnaA02G0267200ZS,BnaA08G0286700ZS,BnaA07G0009700ZS,BnaA09G0070800ZS,BnaC07G0027800ZS,BnaA08G0133900ZS,BnaA02G0201900ZS,BnaA10G0255400ZS,BnaA07G0213300ZS,BnaA05G0388400ZS,BnaA10G0159100ZS,BnaA03G0545800ZS,BnaA04G0004800ZS,BnaC05G0571700ZS,BnaA05G0025900ZS,	0.000500637
Biological process	ribosome assembly	GO:0042255	8	5.43862e-05	7.28859	7	348	121	43844	BnaA07G0075800ZS,BnaC01G0355900ZS,BnaA10G0159100ZS,BnaC05G0128800ZS,BnaC09G0386600ZS,BnaA02G0125400ZS,BnaA02G0164100ZS,	0.00174376
Biological process	amide biosynthetic process	GO:0043604	6	6.99832e-05	2.92215	17	2108	121	43844	BnaA02G0028100ZS,BnaA09G0078600ZS,BnaA02G0267200ZS,BnaA08G0286700ZS,BnaA07G0009700ZS,BnaA09G0070800ZS,BnaC07G0027800ZS,BnaA08G0133900ZS,BnaA02G0201900ZS,BnaA10G0255400ZS,BnaA07G0213300ZS,BnaA05G0388400ZS,BnaA10G0159100ZS,BnaA03G0545800ZS,BnaA04G0004800ZS,BnaC05G0571700ZS,BnaA05G0025900ZS,	0.00217584
Biological process	peptide metabolic process	GO:0006518	5	8.94631e-05	2.86374	17	2151	121	43844	BnaA02G0028100ZS,BnaA09G0078600ZS,BnaA02G0267200ZS,BnaA08G0286700ZS,BnaA07G0009700ZS,BnaA09G0070800ZS,BnaC07G0027800ZS,BnaA08G0133900ZS,BnaA02G0201900ZS,BnaA10G0255400ZS,BnaA07G0213300ZS,BnaA05G0388400ZS,BnaA10G0159100ZS,BnaA03G0545800ZS,BnaA04G0004800ZS,BnaC05G0571700ZS,BnaA05G0025900ZS,	0.00248079
Biological process	gene expression	GO:0010467	5	0.000175426	1.5525	53	12370	121	43844	BnaC08G0021600ZS,BnaA02G0028100ZS,BnaA09G0078600ZS,BnaA02G0267200ZS,BnaA08G0286700ZS,BnaA05G0426400ZS,BnaA01G0151400ZS,BnaA02G0267600ZS,BnaC03G0368100ZS,BnaA07G0009700ZS,BnaA06G0351600ZS,BnaA09G0070800ZS,BnaA07G0159800ZS,BnaC07G0342100ZS,BnaA10G0217500ZS,BnaC07G0027800ZS,BnaA08G0133900ZS,BnaA02G0201900ZS,BnaC05G0048600ZS,BnaA10G0255400ZS,BnaA09G0230000ZS,BnaA09G0055100ZS,BnaC06G0204000ZS,BnaC01G0…	0.00449967
Biological process	cellular nitrogen compound metabolic process	GO:0034641	4	0.000251943	1.43114	64	16204	121	43844	BnaC08G0021600ZS,BnaA02G0028100ZS,BnaA09G0078600ZS,BnaA02G0267200ZS,BnaA08G0286700ZS,BnaA05G0426400ZS,BnaA01G0151400ZS,BnaA02G0267600ZS,BnaC03G0368100ZS,BnaA07G0009700ZS,BnaA06G0351600ZS,BnaA09G0070800ZS,BnaC05G0129400ZS,BnaA07G0159800ZS,BnaC07G0342100ZS,BnaA10G0217500ZS,BnaC07G0027800ZS,BnaA08G0133900ZS,BnaA02G0201900ZS,BnaA09G0077700ZS,BnaC05G0048600ZS,BnaA10G0255400ZS,BnaA09G0230000ZS,BnaA09G0…	0.0061546
Biological process	macromolecule methylation	GO:0043414	6	0.000359479	4.12801	9	790	121	43844	BnaA05G0426400ZS,BnaA01G0151400ZS,BnaC09G0582900ZS,BnaA03G0524300ZS,BnaA10G0267000ZS,BnaA09G0624500ZS,BnaC09G0386600ZS,BnaA02G0125400ZS,BnaC08G0166700ZS,	0.00857734
Biological process	methylation	GO:0032259	3	0.000426459	3.39219	11	1175	121	43844	BnaA05G0426400ZS,BnaA01G0151400ZS,BnaC09G0582900ZS,BnaA07G0076800ZS,BnaA03G0524300ZS,BnaA10G0267000ZS,BnaA09G0624500ZS,BnaA05G0379600ZS,BnaC09G0386600ZS,BnaA02G0125400ZS,BnaC08G0166700ZS,	0.00994424
Biological process	amide metabolic process	GO:0043603	4	0.000798847	2.37102	17	2598	121	43844	BnaA02G0028100ZS,BnaA09G0078600ZS,BnaA02G0267200ZS,BnaA08G0286700ZS,BnaA07G0009700ZS,BnaA09G0070800ZS,BnaC07G0027800ZS,BnaA08G0133900ZS,BnaA02G0201900ZS,BnaA10G0255400ZS,BnaA07G0213300ZS,BnaA05G0388400ZS,BnaA10G0159100ZS,BnaA03G0545800ZS,BnaA04G0004800ZS,BnaC05G0571700ZS,BnaA05G0025900ZS,	0.0163923
Biological process	RNA metabolic process	GO:0016070	7	0.000821901	1.50364	49	11808	121	43844	BnaC08G0021600ZS,BnaA02G0028100ZS,BnaA05G0426400ZS,BnaA01G0151400ZS,BnaA02G0267600ZS,BnaC03G0368100ZS,BnaA06G0351600ZS,BnaC05G0129400ZS,BnaA07G0159800ZS,BnaC07G0342100ZS,BnaA10G0217500ZS,BnaA02G0201900ZS,BnaA09G0077700ZS,BnaC05G0048600ZS,BnaA10G0255400ZS,BnaA09G0230000ZS,BnaA09G0055100ZS,BnaC06G0204000ZS,BnaC01G0246700ZS,BnaA02G0217000ZS,BnaA07G0075800ZS,BnaA02G0398600ZS,BnaC04G0056500ZS,BnaA02G0…	0.0165347
Biological process	histone methylation	GO:0016571	9	0.00113533	5.17639	6	420	121	43844	BnaA05G0426400ZS,BnaA01G0151400ZS,BnaC09G0582900ZS,BnaA03G0524300ZS,BnaA10G0267000ZS,BnaC08G0166700ZS,	0.0215712
Biological process	ribonucleoprotein complex assembly	GO:0022618	7	0.00126964	3.81418	8	760	121	43844	BnaA02G0267200ZS,BnaA07G0075800ZS,BnaC01G0355900ZS,BnaA10G0159100ZS,BnaC05G0128800ZS,BnaC09G0386600ZS,BnaA02G0125400ZS,BnaA02G0164100ZS,	0.0236846
Biological process	organonitrogen compound biosynthetic process	GO:1901566	5	0.00140508	1.94583	23	4283	121	43844	BnaA02G0028100ZS,BnaA09G0078600ZS,BnaA02G0267200ZS,BnaA08G0286700ZS,BnaA07G0009700ZS,BnaA09G0070800ZS,BnaC07G0027800ZS,BnaA08G0133900ZS,BnaA02G0201900ZS,BnaA10G0255400ZS,BnaA07G0213300ZS,BnaA05G0388400ZS,BnaA10G0159100ZS,BnaA03G0545800ZS,BnaA04G0004800ZS,BnaA05G0379600ZS,BnaC05G0571700ZS,BnaC04G0052400ZS,BnaA08G0076000ZS,BnaA05G0025900ZS,BnaC04G0514000ZS,BnaC03G0408600ZS,BnaA09G0446100ZS,	0.0257431
Biological process	ribonucleoprotein complex subunit organization	GO:0071826	6	0.00144752	3.73554	8	776	121	43844	BnaA02G0267200ZS,BnaA07G0075800ZS,BnaC01G0355900ZS,BnaA10G0159100ZS,BnaC05G0128800ZS,BnaC09G0386600ZS,BnaA02G0125400ZS,BnaA02G0164100ZS,	0.0260554
Biological process	protein alkylation	GO:0008213	7	0.00168406	4.78873	6	454	121	43844	BnaA05G0426400ZS,BnaA01G0151400ZS,BnaC09G0582900ZS,BnaA03G0524300ZS,BnaA10G0267000ZS,BnaC08G0166700ZS,	0.0297904
Biological process	protein methylation	GO:0006479	8	0.00168406	4.78873	6	454	121	43844	BnaA05G0426400ZS,BnaA01G0151400ZS,BnaC09G0582900ZS,BnaA03G0524300ZS,BnaA10G0267000ZS,BnaC08G0166700ZS,	0.0297904
Biological process	non-membrane-bounded organelle assembly	GO:0140694	7	0.00293055	3.71911	7	682	121	43844	BnaA07G0075800ZS,BnaC01G0355900ZS,BnaA10G0159100ZS,BnaC05G0128800ZS,BnaC09G0386600ZS,BnaA02G0125400ZS,BnaA02G0164100ZS,	0.0462577
Biological process	chromatin organization	GO:0006325	5	0.00290292	2.52947	12	1719	121	43844	BnaA05G0426400ZS,BnaA01G0151400ZS,BnaC09G0582900ZS,BnaA07G0159800ZS,BnaA02G0103500ZS,BnaC07G0463800ZS,BnaA03G0524300ZS,BnaA10G0267000ZS,BnaA09G0624500ZS,BnaA02G0093700ZS,BnaC08G0166700ZS,BnaA01G0149000ZS,	0.0465374
Module Midnightblu
Module Pink
Biological process	leucine metabolic process	GO:0006551	9	0	104.556	9	34	111	43844	BnaA09G0688300ZS,BnaA09G0613500ZS,BnaA09G0700400ZS,BnaC03G0725400ZS,BnaC03G0604800ZS,Bnascaffold0027G0034100ZS,BnaC03G0749800ZS,BnaA08G0123700ZS,BnaA06G0185800ZS,	0
Biological process	branched-chain amino acid metabolic process	GO:0009081	8	5.55112e-16	53.6408	11	81	111	43844	BnaA09G0688300ZS,BnaA09G0613500ZS,BnaA05G0121100ZS,BnaA09G0700400ZS,BnaC03G0725400ZS,BnaC03G0604800ZS,Bnascaffold0027G0034100ZS,BnaC05G0184400ZS,BnaC03G0749800ZS,BnaA08G0123700ZS,BnaA06G0185800ZS,	2.30649e-13
Biological process	amino acid catabolic process	GO:0009063	8	1.54432e-13	23.6995	12	200	111	43844	BnaA09G0688300ZS,BnaA09G0700400ZS,BnaC03G0617300ZS,BnaC02G0481700ZS,BnaC03G0604800ZS,BnaC05G0064400ZS,Bnascaffold0027G0034100ZS,BnaC02G0170600ZS,BnaC05G0184400ZS,BnaC03G0749800ZS,BnaA09G0676100ZS,BnaA06G0185800ZS,	4.27777e-11
Biological process	branched-chain amino acid catabolic process	GO:0009083	9	1.06715e-12	92.1646	7	30	111	43844	BnaA09G0688300ZS,BnaA09G0700400ZS,BnaC03G0604800ZS,Bnascaffold0027G0034100ZS,BnaC05G0184400ZS,BnaC03G0749800ZS,BnaA06G0185800ZS,	2.217e-10
Biological process	leucine catabolic process	GO:0006552	10	4.15801e-12	131.664	6	18	111	43844	BnaA09G0688300ZS,BnaA09G0700400ZS,BnaC03G0604800ZS,Bnascaffold0027G0034100ZS,BnaC03G0749800ZS,BnaA06G0185800ZS,	6.91061e-10
Biological process	alpha-amino acid metabolic process	GO:1901605	8	2.02734e-11	8.42515	17	797	111	43844	BnaA09G0688300ZS,BnaA09G0613500ZS,BnaA05G0121100ZS,BnaA09G0700400ZS,BnaC03G0725400ZS,BnaC03G0617300ZS,BnaC02G0481700ZS,BnaC03G0604800ZS,BnaC05G0064400ZS,Bnascaffold0027G0034100ZS,BnaC02G0170600ZS,BnaA04G0040200ZS,BnaC03G0749800ZS,BnaC03G0791400ZS,BnaA08G0123700ZS,BnaA09G0676100ZS,BnaA06G0185800ZS,	2.80787e-09
Biological process	alpha-amino acid catabolic process	GO:1901606	9	3.22601e-11	22.3159	10	177	111	43844	BnaA09G0688300ZS,BnaA09G0700400ZS,BnaC02G0481700ZS,BnaC03G0604800ZS,BnaC05G0064400ZS,Bnascaffold0027G0034100ZS,BnaC02G0170600ZS,BnaC03G0749800ZS,BnaA09G0676100ZS,BnaA06G0185800ZS,	3.82973e-09
Biological process	amino acid metabolic process	GO:0006520	7	7.97453e-10	6.14506	18	1157	111	43844	BnaA09G0688300ZS,BnaA09G0613500ZS,BnaA05G0121100ZS,BnaA09G0700400ZS,BnaC03G0725400ZS,BnaC03G0617300ZS,BnaC02G0481700ZS,BnaC03G0604800ZS,BnaC05G0064400ZS,Bnascaffold0027G0034100ZS,BnaC02G0170600ZS,BnaA04G0040200ZS,BnaC05G0184400ZS,BnaC03G0749800ZS,BnaC03G0791400ZS,BnaA08G0123700ZS,BnaA09G0676100ZS,BnaA06G0185800ZS,	8.28354e-08
Biological process	carboxylic acid catabolic process	GO:0046395	7	2.95863e-09	10.1064	12	469	111	43844	BnaA09G0688300ZS,BnaA09G0700400ZS,BnaC03G0617300ZS,BnaC02G0481700ZS,BnaC03G0604800ZS,BnaC05G0064400ZS,Bnascaffold0027G0034100ZS,BnaC02G0170600ZS,BnaC05G0184400ZS,BnaC03G0749800ZS,BnaA09G0676100ZS,BnaA06G0185800ZS,	2.7318e-07
Biological process	organic acid catabolic process	GO:0016054	5	2.95863e-09	10.1064	12	469	111	43844	BnaA09G0688300ZS,BnaA09G0700400ZS,BnaC03G0617300ZS,BnaC02G0481700ZS,BnaC03G0604800ZS,BnaC05G0064400ZS,Bnascaffold0027G0034100ZS,BnaC02G0170600ZS,BnaC05G0184400ZS,BnaC03G0749800ZS,BnaA09G0676100ZS,BnaA06G0185800ZS,	2.7318e-07
Biological process	small molecule catabolic process	GO:0044282	4	5.72427e-08	7.71969	12	614	111	43844	BnaA09G0688300ZS,BnaA09G0700400ZS,BnaC03G0617300ZS,BnaC02G0481700ZS,BnaC03G0604800ZS,BnaC05G0064400ZS,Bnascaffold0027G0034100ZS,BnaC02G0170600ZS,BnaC05G0184400ZS,BnaC03G0749800ZS,BnaA09G0676100ZS,BnaA06G0185800ZS,	4.32443e-06
Biological process	glucose import	GO:0046323	11	1.57071e-07	17.724	7	156	111	43844	BnaC07G0343200ZS,BnaC05G0090700ZS,BnaA02G0067400ZS,BnaC02G0285800ZS,BnaA02G0371600ZS,BnaA01G0021100ZS,BnaA06G0073000ZS,	1.00405e-05
Biological process	glucose transmembrane transport	GO:1904659	10	1.7131e-07	17.4996	7	158	111	43844	BnaC07G0343200ZS,BnaC05G0090700ZS,BnaA02G0067400ZS,BnaC02G0285800ZS,BnaA02G0371600ZS,BnaA01G0021100ZS,BnaA06G0073000ZS,	1.01685e-05
Biological process	hexose transmembrane transport	GO:0008645	9	2.11746e-07	16.9628	7	163	111	43844	BnaC07G0343200ZS,BnaC05G0090700ZS,BnaA02G0067400ZS,BnaC02G0285800ZS,BnaA02G0371600ZS,BnaA01G0021100ZS,BnaA06G0073000ZS,	1.17307e-05
Biological process	monosaccharide transmembrane transport	GO:0015749	8	2.81648e-07	16.2643	7	170	111	43844	BnaC07G0343200ZS,BnaC05G0090700ZS,BnaA02G0067400ZS,BnaC02G0285800ZS,BnaA02G0371600ZS,BnaA01G0021100ZS,BnaA06G0073000ZS,	1.23184e-05
Biological process	catabolic process	GO:0009056	3	1.08511e-06	2.48927	31	4919	111	43844	BnaC02G0157300ZS,BnaA09G0688300ZS,BnaA06G0091400ZS,BnaA04G0123100ZS,BnaC07G0165600ZS,BnaA07G0267800ZS,BnaC07G0455800ZS,BnaC02G0071300ZS,BnaA09G0700400ZS,BnaC04G0494200ZS,BnaC03G0617300ZS,BnaC03G0463700ZS,BnaC02G0481700ZS,BnaC03G0604800ZS,BnaA09G0537600ZS,BnaC05G0064400ZS,BnaA03G0378500ZS,BnaA03G0090800ZS,BnaC06G0170200ZS,BnaC01G0015600ZS,Bnascaffold0027G0034100ZS,BnaC04G0411400ZS,BnaC08G0374300ZS…	4.50862e-05
Biological process	organic substance catabolic process	GO:1901575	4	3.31208e-06	2.52103	28	4387	111	43844	BnaC02G0157300ZS,BnaA09G0688300ZS,BnaA04G0123100ZS,BnaC07G0165600ZS,BnaA07G0267800ZS,BnaC07G0455800ZS,BnaA09G0700400ZS,BnaC03G0617300ZS,BnaC03G0463700ZS,BnaC02G0481700ZS,BnaC03G0604800ZS,BnaA09G0537600ZS,BnaC05G0064400ZS,BnaA03G0378500ZS,BnaA03G0090800ZS,BnaC06G0170200ZS,BnaC01G0015600ZS,Bnascaffold0027G0034100ZS,BnaC04G0411400ZS,BnaC08G0374300ZS,BnaC02G0170600ZS,BnaC08G0067900ZS,BnaC05G0184400ZS…	0.000119667
Biological process	cellular catabolic process	GO:0044248	4	4.69029e-06	2.47588	28	4467	111	43844	BnaC02G0157300ZS,BnaA09G0688300ZS,BnaA04G0123100ZS,BnaC07G0165600ZS,BnaA07G0267800ZS,BnaC07G0455800ZS,BnaA09G0700400ZS,BnaC04G0494200ZS,BnaC03G0617300ZS,BnaC03G0463700ZS,BnaC02G0481700ZS,BnaC03G0604800ZS,BnaA09G0537600ZS,BnaC05G0064400ZS,BnaA03G0378500ZS,BnaA03G0090800ZS,BnaC06G0170200ZS,BnaC01G0015600ZS,Bnascaffold0027G0034100ZS,BnaC04G0411400ZS,BnaC02G0170600ZS,BnaC08G0067900ZS,BnaC05G0184400ZS…	0.000162401
Biological process	carbohydrate transmembrane transport	GO:0034219	7	1.08662e-05	9.37267	7	295	111	43844	BnaC07G0343200ZS,BnaC05G0090700ZS,BnaA02G0067400ZS,BnaC02G0285800ZS,BnaA02G0371600ZS,BnaA01G0021100ZS,BnaA06G0073000ZS,	0.00027363
Biological process	organic acid metabolic process	GO:0006082	4	1.34867e-05	2.65404	23	3423	111	43844	BnaA09G0688300ZS,BnaA06G0091400ZS,BnaA09G0613500ZS,BnaA05G0121100ZS,BnaA09G0700400ZS,BnaC03G0725400ZS,BnaC08G0184300ZS,BnaC03G0617300ZS,BnaC02G0481700ZS,BnaC03G0604800ZS,BnaC05G0064400ZS,BnaA09G0042200ZS,Bnascaffold0027G0034100ZS,BnaC02G0170600ZS,BnaA09G0123100ZS,BnaA04G0040200ZS,BnaC05G0184400ZS,BnaC03G0749800ZS,BnaA09G0006600ZS,BnaC03G0791400ZS,BnaA08G0123700ZS,BnaA09G0676100ZS,BnaA06G0185800ZS,	0.000320214
Biological process	oxoacid metabolic process	GO:0043436	5	1.32979e-05	2.65637	23	3420	111	43844	BnaA09G0688300ZS,BnaA06G0091400ZS,BnaA09G0613500ZS,BnaA05G0121100ZS,BnaA09G0700400ZS,BnaC03G0725400ZS,BnaC08G0184300ZS,BnaC03G0617300ZS,BnaC02G0481700ZS,BnaC03G0604800ZS,BnaC05G0064400ZS,BnaA09G0042200ZS,Bnascaffold0027G0034100ZS,BnaC02G0170600ZS,BnaA09G0123100ZS,BnaA04G0040200ZS,BnaC05G0184400ZS,BnaC03G0749800ZS,BnaA09G0006600ZS,BnaC03G0791400ZS,BnaA08G0123700ZS,BnaA09G0676100ZS,BnaA06G0185800ZS,	0.000325017
Biological process	carbohydrate transport	GO:0008643	6	1.49587e-05	8.91915	7	310	111	43844	BnaC07G0343200ZS,BnaC05G0090700ZS,BnaA02G0067400ZS,BnaC02G0285800ZS,BnaA02G0371600ZS,BnaA01G0021100ZS,BnaA06G0073000ZS,	0.000345297
Biological process	carboxylic acid metabolic process	GO:0019752	6	2.7935e-05	2.69137	21	3082	111	43844	BnaA09G0688300ZS,BnaA06G0091400ZS,BnaA09G0613500ZS,BnaA05G0121100ZS,BnaA09G0700400ZS,BnaC03G0725400ZS,BnaC08G0184300ZS,BnaC03G0617300ZS,BnaC02G0481700ZS,BnaC03G0604800ZS,BnaC05G0064400ZS,Bnascaffold0027G0034100ZS,BnaC02G0170600ZS,BnaA09G0123100ZS,BnaA04G0040200ZS,BnaC05G0184400ZS,BnaC03G0749800ZS,BnaC03G0791400ZS,BnaA08G0123700ZS,BnaA09G0676100ZS,BnaA06G0185800ZS,	0.00059523
Biological process	small molecule metabolic process	GO:0044281	3	8.57657e-05	2.1545	27	4950	111	43844	BnaA09G0688300ZS,BnaA06G0091400ZS,BnaA09G0613500ZS,BnaA05G0121100ZS,BnaA09G0700400ZS,BnaC02G0072100ZS,BnaC03G0725400ZS,BnaA05G0040300ZS,BnaC08G0184300ZS,BnaC03G0617300ZS,BnaC02G0481700ZS,BnaC03G0604800ZS,BnaC05G0064400ZS,BnaA09G0042200ZS,Bnascaffold0027G0034100ZS,BnaC02G0170600ZS,BnaA09G0123100ZS,BnaC08G0067900ZS,BnaA06G0306000ZS,BnaA04G0040200ZS,BnaC05G0184400ZS,BnaC03G0749800ZS,BnaA09G0006600ZS…	0.00154938
Biological process	proton transmembrane transport	GO:1902600	8	0.000107538	5.53402	8	571	111	43844	BnaA07G0175300ZS,BnaC07G0343200ZS,BnaC05G0090700ZS,BnaA02G0067400ZS,BnaC02G0285800ZS,BnaA02G0371600ZS,BnaA01G0021100ZS,BnaA06G0073000ZS,	0.00186175
Biological process	organonitrogen compound catabolic process	GO:1901565	5	0.00011728	2.68397	18	2649	111	43844	BnaA09G0688300ZS,BnaC07G0165600ZS,BnaA07G0267800ZS,BnaA09G0700400ZS,BnaC03G0617300ZS,BnaC02G0481700ZS,BnaC03G0604800ZS,BnaA09G0537600ZS,BnaC05G0064400ZS,BnaA03G0090800ZS,BnaC01G0015600ZS,Bnascaffold0027G0034100ZS,BnaC02G0170600ZS,BnaC05G0184400ZS,BnaC03G0749800ZS,BnaA01G0013200ZS,BnaA09G0676100ZS,BnaA06G0185800ZS,	0.00198898
Biological process	organophosphate catabolic process	GO:0046434	6	0.000144658	7.64499	6	310	111	43844	BnaA04G0123100ZS,BnaC03G0604800ZS,BnaC06G0170200ZS,BnaC04G0411400ZS,BnaA07G0176300ZS,BnaA06G0185800ZS,	0.00218564
Biological process	obsolete oxidation-reduction process	GO:0055114	0	0.000213686	2.39897	20	3293	111	43844	BnaA06G0091400ZS,BnaC03G0804400ZS,BnaC02G0072100ZS,BnaC07G0469700ZS,BnaC03G0725400ZS,BnaC02G0481700ZS,BnaC03G0604800ZS,BnaA09G0042200ZS,BnaC01G0196200ZS,BnaA03G0491300ZS,BnaC02G0170600ZS,BnaA09G0123100ZS,BnaA09G0675000ZS,BnaA04G0040200ZS,BnaC05G0184400ZS,BnaC03G0791400ZS,BnaA08G0123700ZS,BnaA05G0340700ZS,BnaA06G0185800ZS,BnaC02G0027900ZS,	0.00317095
Biological process	cellular carbohydrate catabolic process	GO:0044275	6	0.000376952	8.22898	5	240	111	43844	BnaC02G0157300ZS,BnaC07G0455800ZS,BnaC03G0463700ZS,BnaA03G0378500ZS,BnaC08G0067900ZS,	0.00540081
Biological process	response to jasmonic acid	GO:0009753	7	0.000603486	3.50169	10	1128	111	43844	BnaC02G0021300ZS,BnaA01G0331000ZS,BnaC02G0539400ZS,BnaC02G0034000ZS,BnaC01G0015600ZS,BnaC03G0412400ZS,BnaC09G0025700ZS,BnaC01G0032500ZS,BnaA01G0027600ZS,BnaA01G0013200ZS,	0.00822127
Biological process	lipid catabolic process	GO:0016042	5	0.000639209	5.78036	6	410	111	43844	BnaA04G0123100ZS,BnaC03G0604800ZS,BnaC06G0170200ZS,BnaC04G0411400ZS,BnaA07G0176300ZS,BnaA06G0185800ZS,	0.00856747
Biological process	response to fatty acid	GO:0070542	6	0.000699637	3.4347	10	1150	111	43844	BnaC02G0021300ZS,BnaA01G0331000ZS,BnaC02G0539400ZS,BnaC02G0034000ZS,BnaC01G0015600ZS,BnaC03G0412400ZS,BnaC09G0025700ZS,BnaC01G0032500ZS,BnaA01G0027600ZS,BnaA01G0013200ZS,	0.00922854
Biological process	alpha-amino acid biosynthetic process	GO:1901607	9	0.00142044	4.9477	6	479	111	43844	BnaA09G0613500ZS,BnaA05G0121100ZS,BnaC03G0617300ZS,BnaC05G0064400ZS,BnaA04G0040200ZS,BnaC03G0791400ZS,	0.0178846
Biological process	small molecule biosynthetic process	GO:0044283	4	0.00146345	2.49093	14	2220	111	43844	BnaA06G0091400ZS,BnaA09G0613500ZS,BnaA05G0121100ZS,BnaC02G0072100ZS,BnaC08G0184300ZS,BnaC03G0617300ZS,BnaC03G0604800ZS,BnaC05G0064400ZS,BnaA09G0123100ZS,BnaC08G0067900ZS,BnaA06G0306000ZS,BnaA04G0040200ZS,BnaC03G0791400ZS,BnaA06G0185800ZS,	0.0181511
Biological process	carbohydrate catabolic process	GO:0016052	5	0.00210424	4.57519	6	518	111	43844	BnaC02G0157300ZS,BnaC07G0455800ZS,BnaC03G0463700ZS,BnaA03G0378500ZS,BnaC08G0374300ZS,BnaC08G0067900ZS,	0.0249803
Biological process	amino acid biosynthetic process	GO:0008652	8	0.00235779	4.4716	6	530	111	43844	BnaA09G0613500ZS,BnaA05G0121100ZS,BnaC03G0617300ZS,BnaC05G0064400ZS,BnaA04G0040200ZS,BnaC03G0791400ZS,	0.0275962
Module Purple
Biological process	photosynthesis	GO:0015979	4	0	28.9481	21	513	62	43844	BnaC08G0341000ZS,BnaC03G0479400ZS,BnaA03G0266700ZS,BnaA09G0517200ZS,BnaC08G0357300ZS,BnaA07G0295600ZS,BnaC08G0359800ZS,BnaC04G0011400ZS,BnaC03G0480600ZS,BnaC08G0082600ZS,BnaA09G0236300ZS,BnaC06G0197200ZS,BnaC01G0337300ZS,BnaA02G0247900ZS,BnaC04G0312900ZS,BnaC07G0083400ZS,BnaA08G0059000ZS,BnaA02G0168400ZS,BnaC06G0417100ZS,BnaA09G0515100ZS,BnaC03G0319100ZS,	0
Biological process	photosynthesis, light reaction	GO:0019684	5	5.16254e-14	25.2558	12	336	62	43844	BnaC08G0341000ZS,BnaC03G0479400ZS,BnaA03G0266700ZS,BnaA07G0295600ZS,BnaC04G0011400ZS,BnaC03G0480600ZS,BnaA09G0236300ZS,BnaC01G0337300ZS,BnaC07G0083400ZS,BnaA02G0168400ZS,BnaC06G0417100ZS,BnaC03G0319100ZS,	1.55737e-11
Biological process	photosynthetic electron transport chain	GO:0009767	6	4.68514e-14	42.0929	10	168	62	43844	BnaC08G0341000ZS,BnaA03G0266700ZS,BnaA07G0295600ZS,BnaC04G0011400ZS,BnaC03G0480600ZS,BnaA09G0236300ZS,BnaC01G0337300ZS,BnaC07G0083400ZS,BnaA02G0168400ZS,BnaC03G0319100ZS,	2.12003e-11
Biological process	response to light stimulus	GO:0009416	5	2.26574e-12	5.70892	23	2849	62	43844	BnaC04G0070500ZS,BnaC08G0082800ZS,BnaC08G0065600ZS,BnaC03G0479400ZS,BnaA03G0266700ZS,BnaA04G0144200ZS,BnaA07G0295600ZS,BnaC04G0435300ZS,BnaA01G0203600ZS,BnaC03G0480600ZS,BnaC08G0082600ZS,BnaC03G0574900ZS,BnaA06G0298900ZS,BnaC01G0337300ZS,BnaC03G0687400ZS,BnaA02G0247900ZS,BnaC03G0345500ZS,BnaA05G0387200ZS,BnaC07G0083400ZS,BnaA08G0059000ZS,BnaC05G0432300ZS,BnaA02G0168400ZS,BnaC03G0319100ZS,	5.12624e-10
Biological process	response to radiation	GO:0009314	4	5.75962e-12	5.4543	23	2982	62	43844	BnaC04G0070500ZS,BnaC08G0082800ZS,BnaC08G0065600ZS,BnaC03G0479400ZS,BnaA03G0266700ZS,BnaA04G0144200ZS,BnaA07G0295600ZS,BnaC04G0435300ZS,BnaA01G0203600ZS,BnaC03G0480600ZS,BnaC08G0082600ZS,BnaC03G0574900ZS,BnaA06G0298900ZS,BnaC01G0337300ZS,BnaC03G0687400ZS,BnaA02G0247900ZS,BnaC03G0345500ZS,BnaA05G0387200ZS,BnaC07G0083400ZS,BnaA08G0059000ZS,BnaC05G0432300ZS,BnaA02G0168400ZS,BnaC03G0319100ZS,	1.04249e-09
Biological process	response to high light intensity	GO:0009644	7	4.23026e-11	21.2361	10	333	62	43844	BnaC03G0479400ZS,BnaA04G0144200ZS,BnaA07G0295600ZS,BnaC04G0435300ZS,BnaA01G0203600ZS,BnaC03G0480600ZS,BnaC03G0574900ZS,BnaA06G0298900ZS,BnaC07G0083400ZS,BnaA02G0168400ZS,	6.38064e-09
Biological process	electron transport chain	GO:0022900	5	7.07283e-11	20.147	10	351	62	43844	BnaC08G0341000ZS,BnaA03G0266700ZS,BnaA07G0295600ZS,BnaC04G0011400ZS,BnaC03G0480600ZS,BnaA09G0236300ZS,BnaC01G0337300ZS,BnaC07G0083400ZS,BnaA02G0168400ZS,BnaC03G0319100ZS,	9.14416e-09
Biological process	response to light intensity	GO:0009642	6	3.99727e-10	13.8167	11	563	62	43844	BnaC03G0479400ZS,BnaA04G0144200ZS,BnaA07G0295600ZS,BnaC04G0435300ZS,BnaA01G0203600ZS,BnaC03G0480600ZS,BnaC03G0574900ZS,BnaA06G0298900ZS,BnaC01G0337300ZS,BnaC07G0083400ZS,BnaA02G0168400ZS,	4.01947e-08
Biological process	generation of precursor metabolites and energy	GO:0006091	4	3.80378e-10	8.92719	14	1109	62	43844	BnaC08G0341000ZS,BnaC08G0453600ZS,BnaC03G0479400ZS,BnaA03G0266700ZS,BnaA07G0295600ZS,BnaC04G0011400ZS,BnaC03G0480600ZS,BnaA09G0236300ZS,BnaC01G0337300ZS,BnaC07G0083400ZS,BnaA02G0168400ZS,BnaA02G0111100ZS,BnaC06G0417100ZS,BnaC03G0319100ZS,	4.30303e-08
Biological process	reductive pentose-phosphate cycle	GO:0019253	7	1.10378e-09	107.146	5	33	62	43844	BnaC08G0357300ZS,BnaC08G0082600ZS,BnaC04G0312900ZS,BnaA08G0059000ZS,BnaA09G0515100ZS,	9.98924e-08
Biological process	photosynthesis, dark reaction	GO:0019685	6	1.10378e-09	107.146	5	33	62	43844	BnaC08G0357300ZS,BnaC08G0082600ZS,BnaC04G0312900ZS,BnaA08G0059000ZS,BnaA09G0515100ZS,	9.98924e-08
Biological process	carbon fixation	GO:0015977	4	4.99087e-09	80.3592	5	44	62	43844	BnaC08G0357300ZS,BnaC08G0082600ZS,BnaC04G0312900ZS,BnaA08G0059000ZS,BnaA09G0515100ZS,	3.22624e-07
Biological process	glucose metabolic process	GO:0006006	7	4.43804e-08	30.9706	6	137	62	43844	BnaC08G0341000ZS,BnaC08G0453600ZS,BnaC08G0357300ZS,BnaC03G0574900ZS,BnaC04G0312900ZS,BnaA09G0515100ZS,	2.67762e-06
Biological process	gluconeogenesis	GO:0006094	8	6.68925e-08	48.4357	5	73	62	43844	BnaC08G0341000ZS,BnaC08G0453600ZS,BnaC08G0357300ZS,BnaC04G0312900ZS,BnaA09G0515100ZS,	3.56104e-06
Biological process	hexose biosynthetic process	GO:0019319	7	9.97198e-08	44.757	5	79	62	43844	BnaC08G0341000ZS,BnaC08G0453600ZS,BnaC08G0357300ZS,BnaC04G0312900ZS,BnaA09G0515100ZS,	4.74981e-06
Biological process	hexose metabolic process	GO:0019318	6	1.06399e-06	18.0552	6	235	62	43844	BnaC08G0341000ZS,BnaC08G0453600ZS,BnaC08G0357300ZS,BnaC03G0574900ZS,BnaC04G0312900ZS,BnaA09G0515100ZS,	4.37686e-05
Biological process	response to abiotic stimulus	GO:0009628	3	1.34344e-06	2.44059	28	8113	62	43844	BnaC08G0341000ZS,BnaC04G0070500ZS,BnaC08G0082800ZS,BnaC08G0065600ZS,BnaC03G0479400ZS,BnaA03G0266700ZS,BnaA04G0144200ZS,BnaA07G0295600ZS,BnaC04G0435300ZS,BnaA01G0203600ZS,BnaC03G0480600ZS,BnaC08G0082600ZS,BnaC03G0268800ZS,BnaC03G0574900ZS,BnaA06G0298900ZS,BnaC08G0108100ZS,BnaC01G0337300ZS,BnaC03G0687400ZS,BnaA02G0247900ZS,BnaC03G0345500ZS,BnaA05G0387200ZS,BnaC07G0083400ZS,BnaA08G0059000ZS,BnaC05G0…	5.06589e-05
Biological process	carbohydrate biosynthetic process	GO:0016051	5	1.47638e-06	6.99467	10	1011	62	43844	BnaC08G0341000ZS,BnaC08G0453600ZS,BnaC08G0357300ZS,BnaA04G0144200ZS,BnaC04G0435300ZS,BnaC08G0082600ZS,BnaC04G0312900ZS,BnaA08G0059000ZS,BnaA01G0007900ZS,BnaA09G0515100ZS,	5.34449e-05
Biological process	monosaccharide biosynthetic process	GO:0046364	6	3.98042e-06	21.3	5	166	62	43844	BnaC08G0341000ZS,BnaC08G0453600ZS,BnaC08G0357300ZS,BnaC04G0312900ZS,BnaA09G0515100ZS,	0.000105949
Biological process	iron ion homeostasis	GO:0055072	6	6.23115e-06	19.4275	5	182	62	43844	BnaA09G0517200ZS,BnaC08G0359800ZS,BnaA10G0087900ZS,BnaC06G0197200ZS,BnaA06G0298900ZS,	0.000156644
Biological process	monosaccharide metabolic process	GO:0005996	5	1.01256e-05	12.1924	6	348	62	43844	BnaC08G0341000ZS,BnaC08G0453600ZS,BnaC08G0357300ZS,BnaC03G0574900ZS,BnaC04G0312900ZS,BnaA09G0515100ZS,	0.000234966
Biological process	response to stimulus	GO:0050896	2	1.99174e-05	1.55487	46	20921	62	43844	BnaC08G0341000ZS,BnaC04G0070500ZS,BnaC08G0082800ZS,BnaC08G0065600ZS,BnaC08G0453600ZS,BnaC03G0479400ZS,BnaA03G0266700ZS,BnaA09G0517200ZS,BnaC08G0357300ZS,BnaA03G0480000ZS,BnaA04G0144200ZS,BnaA07G0295600ZS,BnaC04G0435300ZS,BnaC08G0359800ZS,BnaC04G0011400ZS,BnaC07G0198000ZS,BnaA01G0203600ZS,BnaC03G0480600ZS,BnaA06G0140400ZS,BnaC08G0082600ZS,BnaC01G0055600ZS,BnaA09G0236300ZS,BnaC03G0268800ZS,BnaC06G0…	0.000419193
Biological process	response to karrikin	GO:0080167	4	2.72556e-05	10.224	6	415	62	43844	BnaC08G0065600ZS,BnaA03G0266700ZS,BnaC03G0268800ZS,BnaC03G0687400ZS,BnaA07G0235700ZS,BnaC03G0319100ZS,	0.000536225
Biological process	organophosphate metabolic process	GO:0019637	5	3.76133e-05	4.35054	11	1788	62	43844	BnaC08G0341000ZS,BnaC08G0453600ZS,BnaC08G0357300ZS,BnaA04G0144200ZS,BnaC04G0435300ZS,BnaA09G0236300ZS,BnaC08G0108100ZS,BnaC04G0312900ZS,BnaA02G0111100ZS,BnaA01G0007900ZS,BnaA09G0515100ZS,	0.000724255
Biological process	cellular carbohydrate biosynthetic process	GO:0034637	6	5.05241e-05	7.24763	7	683	62	43844	BnaC08G0341000ZS,BnaC08G0357300ZS,BnaA04G0144200ZS,BnaC04G0435300ZS,BnaC04G0312900ZS,BnaA01G0007900ZS,BnaA09G0515100ZS,	0.000933149
Biological process	response to reactive oxygen species	GO:0000302	5	6.27317e-05	7.0016	7	707	62	43844	BnaA09G0517200ZS,BnaA04G0144200ZS,BnaC04G0435300ZS,BnaC08G0359800ZS,BnaC06G0197200ZS,BnaC03G0574900ZS,BnaA06G0298900ZS,	0.00113544
Biological process	homeostatic process	GO:0042592	2	9.9995e-05	3.90109	11	1994	62	43844	BnaC08G0082800ZS,BnaC03G0479400ZS,BnaA09G0517200ZS,BnaA03G0480000ZS,BnaA07G0295600ZS,BnaC08G0359800ZS,BnaA10G0087900ZS,BnaC06G0197200ZS,BnaA06G0298900ZS,BnaA04G0006400ZS,BnaA02G0168400ZS,	0.0017403
Biological process	carbohydrate metabolic process	GO:0005975	4	9.95521e-05	3.90305	11	1993	62	43844	BnaC08G0341000ZS,BnaC08G0453600ZS,BnaC08G0357300ZS,BnaA04G0144200ZS,BnaC04G0435300ZS,BnaC08G0082600ZS,BnaC03G0574900ZS,BnaC04G0312900ZS,BnaA08G0059000ZS,BnaA01G0007900ZS,BnaA09G0515100ZS,	0.00176656
Biological process	defense response to bacterium	GO:0042742	7	0.000138599	4.11859	10	1717	62	43844	BnaC04G0070500ZS,BnaA03G0266700ZS,BnaC08G0357300ZS,BnaA04G0144200ZS,BnaC04G0435300ZS,BnaC07G0198000ZS,BnaC08G0108100ZS,BnaC04G0312900ZS,BnaA09G0515100ZS,BnaC03G0319100ZS,	0.00223986
Biological process	small molecule biosynthetic process	GO:0044283	4	0.000255097	3.50395	11	2220	62	43844	BnaC08G0341000ZS,BnaC04G0121700ZS,BnaC08G0453600ZS,BnaC08G0357300ZS,BnaA04G0144200ZS,BnaC04G0435300ZS,BnaC08G0108100ZS,BnaC04G0312900ZS,BnaA01G0007900ZS,BnaA09G0515100ZS,BnaA07G0340100ZS,	0.00391293
Biological process	response to inorganic substance	GO:0010035	4	0.000266349	2.72895	15	3887	62	43844	BnaC08G0453600ZS,BnaC03G0479400ZS,BnaA09G0517200ZS,BnaA04G0144200ZS,BnaC04G0435300ZS,BnaC08G0359800ZS,BnaC03G0480600ZS,BnaC08G0082600ZS,BnaC01G0055600ZS,BnaC06G0197200ZS,BnaC03G0574900ZS,BnaA06G0298900ZS,BnaC07G0083400ZS,BnaA08G0059000ZS,BnaA07G0340100ZS,	0.00401743
Biological process	obsolete transition metal ion homeostasis	GO:0055076	0	0.000374054	8.16583	5	433	62	43844	BnaA09G0517200ZS,BnaC08G0359800ZS,BnaA10G0087900ZS,BnaC06G0197200ZS,BnaA06G0298900ZS,	0.00545999
Biological process	dephosphorylation	GO:0016311	6	0.000444185	5.08227	7	974	62	43844	BnaC08G0341000ZS,BnaC08G0357300ZS,BnaC04G0524300ZS,BnaC05G0050300ZS,BnaC04G0373100ZS,BnaC04G0312900ZS,BnaA09G0515100ZS,	0.00628105
Biological process	cellular homeostasis	GO:0019725	3	0.000531803	4.93041	7	1004	62	43844	BnaA09G0517200ZS,BnaA03G0480000ZS,BnaA07G0295600ZS,BnaC08G0359800ZS,BnaC06G0197200ZS,BnaA04G0006400ZS,BnaA02G0168400ZS,	0.0071833
Biological process	response to bacterium	GO:0009617	6	0.000530479	3.48012	10	2032	62	43844	BnaC04G0070500ZS,BnaA03G0266700ZS,BnaC08G0357300ZS,BnaA04G0144200ZS,BnaC04G0435300ZS,BnaC07G0198000ZS,BnaC08G0108100ZS,BnaC04G0312900ZS,BnaA09G0515100ZS,BnaC03G0319100ZS,	0.00727399
Biological process	obsolete oxidation-reduction process	GO:0055114	0	0.000598799	2.79171	13	3293	62	43844	BnaC08G0341000ZS,BnaA03G0379900ZS,BnaA03G0266700ZS,BnaA03G0480000ZS,BnaC04G0011400ZS,BnaC03G0480600ZS,BnaC08G0082600ZS,BnaA09G0236300ZS,BnaC01G0337300ZS,BnaC07G0083400ZS,BnaA08G0059000ZS,BnaA02G0111100ZS,BnaC03G0319100ZS,	0.00785382
Biological process	carbohydrate derivative metabolic process	GO:1901135	4	0.000699795	3.35784	10	2106	62	43844	BnaC08G0341000ZS,BnaC03G0121900ZS,BnaC08G0453600ZS,BnaC08G0357300ZS,BnaA09G0236300ZS,BnaC03G0268800ZS,BnaC08G0108100ZS,BnaC04G0312900ZS,BnaA03G0105500ZS,BnaA09G0515100ZS,	0.00891993
Biological process	response to oxidative stress	GO:0006979	4	0.000942823	3.92051	8	1443	62	43844	BnaA09G0517200ZS,BnaA03G0480000ZS,BnaA04G0144200ZS,BnaC04G0435300ZS,BnaC08G0359800ZS,BnaC06G0197200ZS,BnaC03G0574900ZS,BnaA06G0298900ZS,	0.0113767
Biological process	monoatomic ion homeostasis	GO:0050801	4	0.0010403	4.39621	7	1126	62	43844	BnaC08G0082800ZS,BnaA09G0517200ZS,BnaC08G0359800ZS,BnaA10G0087900ZS,BnaC06G0197200ZS,BnaA06G0298900ZS,BnaA04G0006400ZS,	0.0120702
Biological process	response to stress	GO:0006950	3	0.00135235	1.71873	27	11109	62	43844	BnaC08G0341000ZS,BnaC04G0070500ZS,BnaC08G0082800ZS,BnaC03G0479400ZS,BnaA03G0266700ZS,BnaA09G0517200ZS,BnaC08G0357300ZS,BnaA03G0480000ZS,BnaA04G0144200ZS,BnaC04G0435300ZS,BnaC08G0359800ZS,BnaC07G0198000ZS,BnaA01G0203600ZS,BnaC03G0480600ZS,BnaA06G0140400ZS,BnaC08G0082600ZS,BnaC06G0197200ZS,BnaC03G0574900ZS,BnaA06G0298900ZS,BnaC08G0108100ZS,BnaC04G0312900ZS,BnaC07G0083400ZS,BnaA08G0059000ZS,BnaA07G0…	0.0152985
Biological process	response to chemical	GO:0042221	3	0.00155358	1.64972	29	12431	62	43844	BnaC08G0341000ZS,BnaC04G0070500ZS,BnaC08G0082800ZS,BnaC08G0453600ZS,BnaC03G0479400ZS,BnaA09G0517200ZS,BnaA03G0480000ZS,BnaA04G0144200ZS,BnaC04G0435300ZS,BnaC08G0359800ZS,BnaC04G0011400ZS,BnaC07G0198000ZS,BnaC03G0480600ZS,BnaC08G0082600ZS,BnaC01G0055600ZS,BnaA09G0236300ZS,BnaC06G0197200ZS,BnaC03G0574900ZS,BnaA06G0298900ZS,BnaC08G0108100ZS,BnaA08G0161600ZS,BnaC04G0551600ZS,BnaC07G0083400ZS,BnaA08G0…	0.0169396
Biological process	response to temperature stimulus	GO:0009266	4	0.00153932	3.02594	10	2337	62	43844	BnaC08G0341000ZS,BnaC04G0070500ZS,BnaC03G0479400ZS,BnaA04G0144200ZS,BnaC04G0435300ZS,BnaA01G0203600ZS,BnaC08G0082600ZS,BnaC03G0574900ZS,BnaC08G0108100ZS,BnaA08G0059000ZS,	0.0169888
Biological process	monoatomic cation homeostasis	GO:0055080	5	0.00170278	4.71441	6	900	62	43844	BnaA09G0517200ZS,BnaC08G0359800ZS,BnaA10G0087900ZS,BnaC06G0197200ZS,BnaA06G0298900ZS,BnaA04G0006400ZS,	0.0183454
Biological process	response to metal ion	GO:0010038	5	0.00176647	3.22088	9	1976	62	43844	BnaC08G0453600ZS,BnaA09G0517200ZS,BnaC08G0359800ZS,BnaC08G0082600ZS,BnaC01G0055600ZS,BnaC06G0197200ZS,BnaA06G0298900ZS,BnaA08G0059000ZS,BnaA07G0340100ZS,	0.018589
Biological process	chemical homeostasis	GO:0048878	3	0.00175225	3.55581	8	1591	62	43844	BnaC08G0082800ZS,BnaC03G0479400ZS,BnaA09G0517200ZS,BnaC08G0359800ZS,BnaA10G0087900ZS,BnaC06G0197200ZS,BnaA06G0298900ZS,BnaA04G0006400ZS,	0.0186564
Biological process	obsolete metal ion homeostasis	GO:0055065	0	0.0029773	5.10955	5	692	62	43844	BnaA09G0517200ZS,BnaC08G0359800ZS,BnaA10G0087900ZS,BnaC06G0197200ZS,BnaA06G0298900ZS,	0.0219061
Biological process	phosphorus metabolic process	GO:0006793	4	0.00303664	2.01741	17	5959	62	43844	BnaC08G0341000ZS,BnaC08G0453600ZS,BnaC08G0357300ZS,BnaC04G0524300ZS,BnaC05G0050300ZS,BnaA04G0144200ZS,BnaC04G0435300ZS,BnaC04G0373100ZS,BnaA06G0140400ZS,BnaA09G0236300ZS,BnaC08G0108100ZS,BnaC04G0312900ZS,BnaA02G0111100ZS,BnaA01G0007900ZS,BnaA07G0235700ZS,BnaA09G0515100ZS,BnaA07G0340100ZS,	0.0221626
Biological process	small molecule metabolic process	GO:0044281	3	0.00319145	2.14291	15	4950	62	43844	BnaC08G0341000ZS,BnaC04G0121700ZS,BnaC08G0453600ZS,BnaC08G0357300ZS,BnaA04G0144200ZS,BnaC04G0435300ZS,BnaC01G0055600ZS,BnaA09G0236300ZS,BnaC03G0574900ZS,BnaC08G0108100ZS,BnaC04G0312900ZS,BnaA02G0111100ZS,BnaA01G0007900ZS,BnaA09G0515100ZS,BnaA07G0340100ZS,	0.0231061
Biological process	cellular carbohydrate metabolic process	GO:0044262	5	0.00341311	3.56124	7	1390	62	43844	BnaC08G0341000ZS,BnaC08G0357300ZS,BnaA04G0144200ZS,BnaC04G0435300ZS,BnaC04G0312900ZS,BnaA01G0007900ZS,BnaA09G0515100ZS,	0.0237605
Biological process	inorganic ion homeostasis	GO:0098771	4	0.00241326	4.39686	6	965	62	43844	BnaA09G0517200ZS,BnaC08G0359800ZS,BnaA10G0087900ZS,BnaC06G0197200ZS,BnaA06G0298900ZS,BnaA04G0006400ZS,	0.0245393
Biological process	phosphate-containing compound metabolic process	GO:0006796	5	0.00241265	2.06134	17	5832	62	43844	BnaC08G0341000ZS,BnaC08G0453600ZS,BnaC08G0357300ZS,BnaC04G0524300ZS,BnaC05G0050300ZS,BnaA04G0144200ZS,BnaC04G0435300ZS,BnaC04G0373100ZS,BnaA06G0140400ZS,BnaA09G0236300ZS,BnaC08G0108100ZS,BnaC04G0312900ZS,BnaA02G0111100ZS,BnaA01G0007900ZS,BnaA07G0235700ZS,BnaA09G0515100ZS,BnaA07G0340100ZS,	0.0248119
Biological process	xenobiotic metabolic process	GO:0006805	4	0.00359184	3.52825	7	1403	62	43844	BnaC08G0453600ZS,BnaA04G0144200ZS,BnaC04G0435300ZS,BnaC01G0055600ZS,BnaA09G0236300ZS,BnaA02G0111100ZS,BnaA01G0007900ZS,	0.0248138
Biological process	plastid organization	GO:0009657	6	0.00425957	4.69563	5	753	62	43844	BnaC08G0082800ZS,BnaC08G0065600ZS,BnaC03G0345500ZS,BnaA05G0387200ZS,BnaC05G0432300ZS,	0.0285549
Biological process	response to red or far red light	GO:0009639	6	0.00493741	4.53309	5	780	62	43844	BnaC03G0479400ZS,BnaA01G0203600ZS,BnaC03G0687400ZS,BnaA05G0387200ZS,BnaC05G0432300ZS,	0.0326157
Biological process	response to oxygen-containing compound	GO:1901700	4	0.00531022	1.86231	18	6835	62	43844	BnaC04G0070500ZS,BnaC08G0082800ZS,BnaC03G0479400ZS,BnaA09G0517200ZS,BnaA04G0144200ZS,BnaC04G0435300ZS,BnaC08G0359800ZS,BnaC04G0011400ZS,BnaC03G0480600ZS,BnaC08G0082600ZS,BnaC06G0197200ZS,BnaC03G0574900ZS,BnaA06G0298900ZS,BnaC07G0083400ZS,BnaA08G0059000ZS,BnaA07G0235700ZS,BnaC04G0153700ZS,BnaA07G0340100ZS,	0.0348243
Biological process	organophosphate biosynthetic process	GO:0090407	6	0.00642889	3.59269	6	1181	62	43844	BnaC08G0453600ZS,BnaA04G0144200ZS,BnaC04G0435300ZS,BnaA09G0236300ZS,BnaC08G0108100ZS,BnaA01G0007900ZS,	0.0406863
Module Red
Biological process	response to organic substance	GO:0010033	4	0.000138933	1.53764	64	9079	201	43844	BnaC07G0192700ZS,BnaA07G0214700ZS,BnaC02G0198000ZS,BnaA10G0243100ZS,BnaA04G0216000ZS,BnaC01G0510700ZS,BnaC03G0307600ZS,BnaA09G0633900ZS,BnaA07G0219300ZS,Bnascaffold0510G0000300ZS,BnaA09G0718000ZS,BnaA07G0313900ZS,BnaA01G0105700ZS,BnaC02G0050600ZS,BnaC04G0440100ZS,BnaA04G0247200ZS,BnaC06G0457200ZS,BnaA10G0250600ZS,BnaA03G0482700ZS,BnaA05G0061400ZS,BnaC02G0438000ZS,BnaC02G0400200ZS,BnaA01G0058600ZS…	0.00648921
Biological process	response to xenobiotic stimulus	GO:0009410	4	0.000231581	1.91342	33	3762	201	43844	BnaC07G0192700ZS,BnaA10G0243100ZS,BnaA05G0062700ZS,BnaA04G0216000ZS,BnaA09G0592700ZS,BnaA03G0469100ZS,BnaC07G0420900ZS,BnaA05G0449000ZS,BnaA09G0104000ZS,BnaA09G0718000ZS,BnaA01G0105700ZS,BnaA04G0247200ZS,BnaC02G0124900ZS,BnaA10G0250600ZS,BnaA05G0061400ZS,BnaC02G0351500ZS,BnaA01G0058600ZS,BnaA01G0085100ZS,BnaC01G0104900ZS,BnaA09G0025200ZS,BnaA09G0696400ZS,BnaA01G0141700ZS,BnaC02G0209100ZS,BnaC02G0…	0.00791926
Biological process	response to chitin	GO:0010200	6	0.000286931	3.89517	10	560	201	43844	BnaC07G0192700ZS,BnaA10G0243100ZS,BnaA04G0216000ZS,BnaA04G0247200ZS,BnaA01G0058600ZS,BnaC01G0104900ZS,BnaC02G0323100ZS,BnaA05G0316800ZS,BnaA06G0326300ZS,BnaC03G0485000ZS,	0.00931309
Biological process	response to endoplasmic reticulum stress	GO:0034976	5	0.000441671	4.52082	8	386	201	43844	BnaC02G0198000ZS,BnaA09G0633900ZS,BnaC02G0438000ZS,BnaC05G0114600ZS,BnaA08G0242200ZS,BnaA07G0068000ZS,BnaA03G0178400ZS,BnaC07G0102700ZS,	0.0119127
Biological process	organic anion transport	GO:0015711	6	0.000563609	3.10504	12	843	201	43844	BnaA05G0062700ZS,BnaA03G0469100ZS,BnaA08G0300200ZS,BnaA09G0633900ZS,BnaC02G0438000ZS,BnaC02G0142800ZS,BnaC05G0114600ZS,BnaA07G0368400ZS,BnaA01G0141700ZS,BnaC06G0432800ZS,BnaC02G0050700ZS,BnaA05G0061800ZS,	0.0145853
Biological process	monoatomic anion transmembrane transport	GO:0098656	7	0.000612368	2.77115	14	1102	201	43844	BnaA05G0062700ZS,BnaA03G0469100ZS,BnaA08G0300200ZS,BnaA09G0633900ZS,BnaC02G0438000ZS,BnaC02G0142800ZS,BnaC05G0114600ZS,BnaA07G0368400ZS,BnaA01G0141700ZS,BnaC06G0432800ZS,BnaA07G0269600ZS,BnaA09G0391300ZS,BnaA03G0461700ZS,BnaA05G0061800ZS,	0.0152297
Biological process	monoatomic anion transport	GO:0006820	6	0.000741613	2.50723	16	1392	201	43844	BnaC07G0192700ZS,BnaA05G0062700ZS,BnaA03G0469100ZS,BnaA08G0300200ZS,BnaA09G0633900ZS,BnaC02G0438000ZS,BnaC02G0142800ZS,BnaC05G0114600ZS,BnaA07G0368400ZS,BnaA01G0141700ZS,BnaC06G0432800ZS,BnaC02G0050700ZS,BnaA07G0269600ZS,BnaA09G0391300ZS,BnaA03G0461700ZS,BnaA05G0061800ZS,	0.0161385
Biological process	response to organonitrogen compound	GO:0010243	5	8.85764e-06	3.21276	19	1290	201	43844	BnaC07G0192700ZS,BnaC02G0198000ZS,BnaA10G0243100ZS,BnaA04G0216000ZS,BnaA09G0718000ZS,BnaA07G0313900ZS,BnaA04G0247200ZS,BnaA01G0058600ZS,BnaC01G0104900ZS,BnaA09G0696400ZS,BnaC02G0323100ZS,BnaA07G0313800ZS,BnaA05G0316800ZS,BnaA06G0326300ZS,BnaA07G0068000ZS,BnaC03G0485000ZS,BnaA03G0178400ZS,BnaA08G0088600ZS,BnaC07G0102700ZS,	0.0169624
Biological process	response to stimulus	GO:0050896	2	2.49702e-05	1.30329	125	20921	201	43844	BnaA03G0319000ZS,BnaC07G0192700ZS,BnaA07G0214700ZS,BnaC02G0198000ZS,BnaC03G0319000ZS,BnaC02G0060100ZS,BnaA10G0243100ZS,BnaC02G0109300ZS,BnaA05G0062700ZS,BnaA04G0216000ZS,BnaC03G0307000ZS,BnaA09G0592700ZS,BnaA01G0353700ZS,BnaA03G0469100ZS,BnaC01G0510700ZS,BnaC05G0507200ZS,BnaA08G0087800ZS,BnaC02G0311600ZS,BnaC07G0420900ZS,BnaC03G0307600ZS,BnaA09G0633900ZS,BnaA05G0490900ZS,BnaA06G0400400ZS,BnaA07G0…	0.023909
Biological process	response to oomycetes	GO:0002239	6	0.00135903	6.19686	5	176	201	43844	BnaA03G0284000ZS,BnaA10G0249100ZS,BnaA10G0175600ZS,BnaC02G0050700ZS,BnaA06G0345700ZS,	0.0250244
Biological process	response to other organism	GO:0051707	5	0.00140576	1.72455	33	4174	201	43844	BnaA10G0243100ZS,BnaC02G0109300ZS,BnaA04G0216000ZS,BnaA09G0718000ZS,BnaA03G0284000ZS,BnaA01G0424300ZS,BnaA04G0247200ZS,BnaC02G0484700ZS,BnaA10G0250600ZS,BnaA05G0061400ZS,BnaC03G0683500ZS,BnaA01G0058600ZS,BnaA08G0135500ZS,BnaC02G0142800ZS,BnaA10G0249100ZS,BnaA09G0025200ZS,BnaA10G0175600ZS,BnaC09G0057000ZS,BnaA08G0116100ZS,BnaA09G0696400ZS,BnaC07G0336200ZS,BnaA04G0017600ZS,BnaC02G0526000ZS,BnaC02G0…	0.0256384
Biological process	regulation of response to stimulus	GO:0048583	4	0.00133734	1.76877	31	3823	201	43844	BnaC02G0060100ZS,BnaA08G0087800ZS,BnaC02G0311600ZS,BnaC03G0307600ZS,BnaA07G0219300ZS,BnaA09G0718000ZS,BnaA07G0313900ZS,BnaC04G0440100ZS,BnaC06G0457200ZS,BnaC02G0484700ZS,BnaA10G0250600ZS,BnaA01G0058600ZS,BnaA09G0025200ZS,BnaC09G0057000ZS,BnaC06G0234700ZS,BnaA07G0390300ZS,BnaA05G0105600ZS,BnaA03G0208700ZS,BnaA09G0696400ZS,BnaC02G0008700ZS,BnaC03G0721900ZS,BnaA03G0002700ZS,BnaC02G0323100ZS,BnaA07G0…	0.0258687
Biological process	response to chemical	GO:0042221	3	5.44485e-05	1.45642	83	12431	201	43844	BnaC07G0192700ZS,BnaA07G0214700ZS,BnaC02G0198000ZS,BnaA10G0243100ZS,BnaA05G0062700ZS,BnaA04G0216000ZS,BnaA09G0592700ZS,BnaA03G0469100ZS,BnaC01G0510700ZS,BnaC07G0420900ZS,BnaC03G0307600ZS,BnaA09G0633900ZS,BnaA07G0219300ZS,BnaA05G0449000ZS,BnaA09G0104000ZS,Bnascaffold0510G0000300ZS,BnaA09G0718000ZS,BnaA07G0313900ZS,BnaA01G0105700ZS,BnaC02G0050600ZS,BnaC04G0440100ZS,BnaA04G0247200ZS,BnaC06G0457200ZS…	0.0260672
Biological process	response to external biotic stimulus	GO:0043207	4	0.00146221	1.72043	33	4184	201	43844	BnaA10G0243100ZS,BnaC02G0109300ZS,BnaA04G0216000ZS,BnaA09G0718000ZS,BnaA03G0284000ZS,BnaA01G0424300ZS,BnaA04G0247200ZS,BnaC02G0484700ZS,BnaA10G0250600ZS,BnaA05G0061400ZS,BnaC03G0683500ZS,BnaA01G0058600ZS,BnaA08G0135500ZS,BnaC02G0142800ZS,BnaA10G0249100ZS,BnaA09G0025200ZS,BnaA10G0175600ZS,BnaC09G0057000ZS,BnaA08G0116100ZS,BnaA09G0696400ZS,BnaC07G0336200ZS,BnaA04G0017600ZS,BnaC02G0526000ZS,BnaC02G0…	0.0264163
Biological process	negative regulation of cell death	GO:0060548	6	0.00149547	4.92021	6	266	201	43844	BnaA09G0718000ZS,BnaC02G0484700ZS,BnaA09G0696400ZS,BnaC03G0721900ZS,BnaC03G0485000ZS,BnaC02G0005000ZS,	0.0267647
Biological process	response to nitrogen compound	GO:1901698	4	4.20127e-05	2.60949	22	1839	201	43844	BnaC07G0192700ZS,BnaC02G0198000ZS,BnaA10G0243100ZS,BnaA04G0216000ZS,BnaA09G0718000ZS,BnaA07G0313900ZS,BnaA04G0247200ZS,BnaA01G0058600ZS,BnaC01G0104900ZS,BnaA09G0696400ZS,BnaC02G0323100ZS,BnaA07G0313800ZS,BnaA05G0316800ZS,BnaA06G0326300ZS,BnaA07G0068000ZS,BnaC03G0485000ZS,BnaC02G0005000ZS,BnaA03G0178400ZS,BnaA09G0391300ZS,BnaA03G0461700ZS,BnaA08G0088600ZS,BnaC07G0102700ZS,	0.0268181
Biological process	response to biotic stimulus	GO:0009607	3	0.00156882	1.71306	33	4202	201	43844	BnaA10G0243100ZS,BnaC02G0109300ZS,BnaA04G0216000ZS,BnaA09G0718000ZS,BnaA03G0284000ZS,BnaA01G0424300ZS,BnaA04G0247200ZS,BnaC02G0484700ZS,BnaA10G0250600ZS,BnaA05G0061400ZS,BnaC03G0683500ZS,BnaA01G0058600ZS,BnaA08G0135500ZS,BnaC02G0142800ZS,BnaA10G0249100ZS,BnaA09G0025200ZS,BnaA10G0175600ZS,BnaC09G0057000ZS,BnaA08G0116100ZS,BnaA09G0696400ZS,BnaC07G0336200ZS,BnaA04G0017600ZS,BnaC02G0526000ZS,BnaC02G0…	0.0278175
Biological process	cellular lipid catabolic process	GO:0044242	6	0.00190317	4.03943	7	378	201	43844	BnaC02G0400200ZS,BnaA03G0454900ZS,BnaC03G0721900ZS,BnaC09G0250500ZS,BnaC02G0005000ZS,BnaC01G0442100ZS,BnaA08G0088600ZS,	0.0311502
Biological process	response to molecule of bacterial origin	GO:0002237	5	0.00227371	5.50832	5	198	201	43844	BnaA01G0058600ZS,BnaC09G0057000ZS,BnaC02G0323100ZS,BnaC02G0005000ZS,BnaA06G0345700ZS,	0.0353997
Biological process	response to oxygen-containing compound	GO:1901700	4	0.00243283	1.49994	47	6835	201	43844	BnaC07G0192700ZS,BnaA07G0214700ZS,BnaA10G0243100ZS,BnaA04G0216000ZS,BnaC01G0510700ZS,BnaC03G0307600ZS,Bnascaffold0510G0000300ZS,BnaA09G0718000ZS,BnaA07G0313900ZS,BnaA01G0105700ZS,BnaC02G0050600ZS,BnaC04G0440100ZS,BnaA04G0247200ZS,BnaA10G0250600ZS,BnaA03G0482700ZS,BnaA05G0061400ZS,BnaC02G0400200ZS,BnaA01G0058600ZS,BnaC01G0104900ZS,BnaA09G0025200ZS,BnaC01G0106100ZS,BnaA09G0696400ZS,BnaC02G0053900ZS…	0.0372709
Biological process	response to bacterium	GO:0009617	6	0.00268539	2.0396	19	2032	201	43844	BnaA10G0243100ZS,BnaC02G0109300ZS,BnaA01G0424300ZS,BnaA04G0247200ZS,BnaC02G0484700ZS,BnaA05G0061400ZS,BnaC03G0683500ZS,BnaA01G0058600ZS,BnaA08G0135500ZS,BnaA09G0025200ZS,BnaC09G0057000ZS,BnaC07G0336200ZS,BnaC02G0323100ZS,BnaA06G0326300ZS,BnaC02G0005000ZS,BnaA06G0345700ZS,BnaC02G0251800ZS,BnaC02G0027800ZS,BnaC02G0135100ZS,	0.0404923
Biological process	second-messenger-mediated signaling	GO:0019932	7	0.00277219	4.34809	6	301	201	43844	BnaC02G0060100ZS,BnaA05G0105600ZS,BnaC01G0106100ZS,BnaC02G0008700ZS,BnaC03G0721900ZS,BnaC02G0005000ZS,	0.0414746
Biological process	regulation of hormone biosynthetic process	GO:0046885	7	0.00286961	5.21841	5	209	201	43844	BnaC01G0510700ZS,BnaA01G0424300ZS,BnaA03G0208700ZS,BnaA06G0345700ZS,BnaA07G0300300ZS,	0.0425992
Biological process	biological process involved in interspecies interaction between organisms	GO:0044419	2	0.00290669	1.64833	33	4367	201	43844	BnaA10G0243100ZS,BnaC02G0109300ZS,BnaA04G0216000ZS,BnaA09G0718000ZS,BnaA03G0284000ZS,BnaA01G0424300ZS,BnaA04G0247200ZS,BnaC02G0484700ZS,BnaA10G0250600ZS,BnaA05G0061400ZS,BnaC03G0683500ZS,BnaA01G0058600ZS,BnaA08G0135500ZS,BnaC02G0142800ZS,BnaA10G0249100ZS,BnaA09G0025200ZS,BnaA10G0175600ZS,BnaC09G0057000ZS,BnaA08G0116100ZS,BnaA09G0696400ZS,BnaC07G0336200ZS,BnaA04G0017600ZS,BnaC02G0526000ZS,BnaC02G0…	0.0428177
Biological process	response to hormone	GO:0009725	5	0.00292941	1.50365	45	6528	201	43844	BnaA07G0214700ZS,BnaC03G0307600ZS,BnaA07G0219300ZS,Bnascaffold0510G0000300ZS,BnaA09G0718000ZS,BnaA07G0313900ZS,BnaA01G0105700ZS,BnaC04G0440100ZS,BnaC06G0457200ZS,BnaA10G0250600ZS,BnaA03G0482700ZS,BnaA05G0061400ZS,BnaA01G0058600ZS,BnaA09G0025200ZS,BnaC06G0234700ZS,BnaA07G0390300ZS,BnaC01G0106100ZS,BnaA03G0208700ZS,BnaA09G0696400ZS,BnaC01G0288500ZS,BnaC02G0053900ZS,BnaC05G0447000ZS,BnaC02G0526000ZS…	0.0428231
Biological process	lipid catabolic process	GO:0016042	5	0.00298939	3.72416	7	410	201	43844	BnaC02G0400200ZS,BnaA03G0454900ZS,BnaC03G0721900ZS,BnaC09G0250500ZS,BnaC02G0005000ZS,BnaC01G0442100ZS,BnaA08G0088600ZS,	0.0433688
Biological process	regulation of cellular component size	GO:0032535	5	0.00336693	3.64417	7	419	201	43844	BnaA09G0718000ZS,BnaA10G0250600ZS,BnaA09G0696400ZS,BnaC02G0005000ZS,BnaC04G0607000ZS,BnaA03G0222000ZS,BnaA05G0061800ZS,	0.0460547
Biological process	response to inorganic substance	GO:0010035	4	0.00336535	1.68353	30	3887	201	43844	BnaC01G0510700ZS,Bnascaffold0510G0000300ZS,BnaA09G0718000ZS,BnaA07G0313900ZS,BnaC02G0050600ZS,BnaA04G0247200ZS,BnaA03G0482700ZS,BnaA09G0518600ZS,BnaC02G0400200ZS,BnaA09G0025200ZS,BnaC01G0106100ZS,BnaA09G0696400ZS,BnaC05G0447000ZS,BnaA04G0017600ZS,BnaC02G0209100ZS,BnaA07G0313800ZS,BnaA06G0326300ZS,BnaA08G0242200ZS,BnaA07G0068000ZS,BnaC02G0050700ZS,BnaC02G0005000ZS,BnaA03G0178400ZS,BnaA06G0345700ZS…	0.0463644
Biological process	response to endogenous stimulus	GO:0009719	3	0.00334586	1.48453	46	6759	201	43844	BnaA07G0214700ZS,BnaA04G0216000ZS,BnaC03G0307600ZS,BnaA07G0219300ZS,Bnascaffold0510G0000300ZS,BnaA09G0718000ZS,BnaA07G0313900ZS,BnaA01G0105700ZS,BnaC04G0440100ZS,BnaC06G0457200ZS,BnaA10G0250600ZS,BnaA03G0482700ZS,BnaA05G0061400ZS,BnaA01G0058600ZS,BnaA09G0025200ZS,BnaC06G0234700ZS,BnaA07G0390300ZS,BnaC01G0106100ZS,BnaA03G0208700ZS,BnaA09G0696400ZS,BnaC01G0288500ZS,BnaC02G0053900ZS,BnaC05G0447000ZS…	0.0464299
Biological process	regulation of cell death	GO:0010941	5	0.00333868	3.01099	9	652	201	43844	BnaA10G0243100ZS,BnaA09G0718000ZS,BnaC02G0484700ZS,BnaA09G0696400ZS,BnaC03G0721900ZS,BnaC09G0082500ZS,BnaA08G0242200ZS,BnaC03G0485000ZS,BnaC02G0005000ZS,	0.0466685
Biological process	monoatomic ion transport	GO:0006811	5	0.00349314	1.76294	26	3217	201	43844	BnaC07G0192700ZS,BnaA05G0062700ZS,BnaA03G0469100ZS,BnaA08G0300200ZS,BnaA09G0633900ZS,BnaA09G0718000ZS,BnaC02G0438000ZS,BnaC02G0351500ZS,BnaC02G0142800ZS,BnaA10G0175600ZS,BnaC05G0114600ZS,BnaA09G0696400ZS,BnaA03G0144800ZS,BnaA07G0368400ZS,BnaA01G0141700ZS,BnaC02G0083700ZS,BnaC06G0432800ZS,BnaC02G0050700ZS,BnaC02G0005000ZS,BnaA09G0018400ZS,BnaA07G0269600ZS,BnaC01G0504100ZS,BnaA09G0391300ZS,BnaA03G0…	0.0471082
Biological process	response to salt	GO:1902074	4	0.00355482	2.03437	18	1930	201	43844	BnaC01G0510700ZS,Bnascaffold0510G0000300ZS,BnaA07G0313900ZS,BnaC02G0050600ZS,BnaA04G0247200ZS,BnaA03G0482700ZS,BnaC02G0400200ZS,BnaA09G0025200ZS,BnaC01G0106100ZS,BnaC05G0447000ZS,BnaC02G0209100ZS,BnaA07G0313800ZS,BnaC02G0005000ZS,BnaA06G0345700ZS,BnaA03G0553200ZS,BnaA09G0391300ZS,BnaA03G0461700ZS,BnaC02G0135100ZS,	0.0472741
Biological process	regulation of signal transduction	GO:0009966	6	0.00379595	1.97543	19	2098	201	43844	BnaC02G0060100ZS,BnaC03G0307600ZS,BnaA07G0219300ZS,BnaA09G0718000ZS,BnaC04G0440100ZS,BnaC06G0457200ZS,BnaC06G0234700ZS,BnaA07G0390300ZS,BnaA05G0105600ZS,BnaA03G0208700ZS,BnaA09G0696400ZS,BnaC02G0008700ZS,BnaC03G0721900ZS,BnaA03G0002700ZS,BnaC02G0005000ZS,BnaA09G0529800ZS,BnaA06G0345700ZS,BnaA06G0115900ZS,BnaC02G0135100ZS,	0.0484616
Biological process	regulation of anatomical structure size	GO:0090066	4	0.00387657	3.55094	7	430	201	43844	BnaA09G0718000ZS,BnaA10G0250600ZS,BnaA09G0696400ZS,BnaC02G0005000ZS,BnaC04G0607000ZS,BnaA03G0222000ZS,BnaA05G0061800ZS,	0.0491631
Module Salmon
Biological process	response to fatty acid	GO:0070542	6	1.16865e-05	7.26195	8	1150	42	43844	BnaC01G0408900ZS,BnaA10G0258400ZS,BnaA09G0204900ZS,BnaC04G0120400ZS,BnaC08G0316800ZS,BnaA05G0097100ZS,BnaA03G0183100ZS,BnaC03G0453400ZS,	0.00243857
Biological process	response to jasmonic acid	GO:0009753	7	1.01634e-05	7.40358	8	1128	42	43844	BnaC01G0408900ZS,BnaA10G0258400ZS,BnaA09G0204900ZS,BnaC04G0120400ZS,BnaC08G0316800ZS,BnaA05G0097100ZS,BnaA03G0183100ZS,BnaC03G0453400ZS,	0.00318114
Biological process	response to wounding	GO:0009611	4	4.93954e-05	7.12911	7	1025	42	43844	BnaC01G0408900ZS,BnaC08G0492600ZS,BnaA09G0204900ZS,BnaC04G0120400ZS,BnaC08G0316800ZS,BnaA05G0097100ZS,BnaC03G0453400ZS,	0.0061843
Biological process	carbohydrate derivative metabolic process	GO:1901135	4	0.000141313	4.46113	9	2106	42	43844	BnaC06G0067000ZS,BnaA09G0401900ZS,BnaA09G0599000ZS,BnaA02G0419300ZS,BnaA01G0408100ZS,BnaA10G0014100ZS,BnaC06G0442000ZS,BnaC06G0160700ZS,BnaA09G0085400ZS,	0.0147437
Biological process	nucleobase-containing small molecule metabolic process	GO:0055086	6	0.000165578	5.86934	7	1245	42	43844	BnaA09G0401900ZS,BnaA09G0599000ZS,BnaA02G0419300ZS,BnaC08G0492600ZS,BnaC06G0442000ZS,BnaC06G0160700ZS,BnaA09G0085400ZS,	0.0148074
Module Tan
Module Turquoise
Module Yellow
Biological process	flavonoid biosynthetic process	GO:0009813	5	0	13.1538	27	298	302	43844	BnaA10G0103400ZS,BnaC09G0492500ZS,BnaA09G0476900ZS,BnaA09G0045000ZS,BnaC02G0515000ZS,BnaA10G0276200ZS,BnaC09G0565100ZS,BnaC09G0362400ZS,BnaA06G0190700ZS,BnaA07G0287000ZS,BnaA01G0127300ZS,BnaC07G0445600ZS,BnaC01G0158400ZS,BnaC08G0314600ZS,BnaC09G0593800ZS,BnaA09G0187400ZS,BnaA01G0379700ZS,BnaA01G0151500ZS,BnaC09G0215200ZS,BnaA02G0068400ZS,BnaA07G0191700ZS,BnaA02G0054900ZS,BnaA10G0196600ZS,BnaA03G0…	0
Biological process	flavonoid metabolic process	GO:0009812	4	1.11022e-16	10.0619	28	404	302	43844	BnaA10G0103400ZS,BnaC09G0492500ZS,BnaA09G0476900ZS,BnaA09G0045000ZS,BnaC02G0515000ZS,BnaA10G0276200ZS,BnaC09G0565100ZS,BnaC09G0362400ZS,BnaA06G0190700ZS,BnaA07G0287000ZS,BnaA01G0127300ZS,BnaC07G0445600ZS,BnaC01G0158400ZS,BnaC08G0314600ZS,BnaC09G0593800ZS,BnaA09G0187400ZS,BnaA01G0379700ZS,BnaA01G0151500ZS,BnaC09G0215200ZS,BnaA02G0068400ZS,BnaA02G0039400ZS,BnaA07G0191700ZS,BnaA02G0054900ZS,BnaA10G0…	8.4488e-14
Biological process	response to karrikin	GO:0080167	4	2.77556e-15	8.39588	24	415	302	43844	BnaA09G0494800ZS,BnaC04G0616700ZS,BnaC06G0181900ZS,BnaA04G0070500ZS,BnaC04G0351600ZS,BnaA10G0276200ZS,BnaC09G0565100ZS,BnaA07G0287000ZS,BnaC04G0553100ZS,BnaA04G0299600ZS,BnaC06G0074000ZS,BnaC09G0593800ZS,BnaA04G0058700ZS,BnaC08G0333400ZS,BnaA02G0039400ZS,BnaA07G0191700ZS,BnaA08G0286200ZS,BnaA05G0175200ZS,BnaA03G0147400ZS,BnaC08G0205600ZS,BnaC04G0500500ZS,BnaA04G0237600ZS,BnaA02G0067600ZS,BnaC05G0…	1.40813e-12
Biological process	anthocyanin-containing compound metabolic process	GO:0046283	5	5.66214e-15	12.9367	18	202	302	43844	BnaA10G0103400ZS,BnaC09G0492500ZS,BnaA09G0045000ZS,BnaC09G0362400ZS,BnaA06G0190700ZS,BnaA07G0287000ZS,BnaA01G0127300ZS,BnaC07G0445600ZS,BnaC01G0158400ZS,BnaA09G0187400ZS,BnaC09G0215200ZS,BnaA02G0068400ZS,BnaA02G0039400ZS,BnaA10G0196600ZS,BnaA03G0469300ZS,BnaC09G0307800ZS,BnaA02G0067600ZS,BnaC05G0367400ZS,	2.15444e-12
Biological process	anthocyanin-containing compound biosynthetic process	GO:0009718	6	1.36557e-14	19.9265	14	102	302	43844	BnaA10G0103400ZS,BnaA09G0045000ZS,BnaC09G0362400ZS,BnaA06G0190700ZS,BnaA07G0287000ZS,BnaA01G0127300ZS,BnaC07G0445600ZS,BnaC01G0158400ZS,BnaA09G0187400ZS,BnaC09G0215200ZS,BnaA03G0469300ZS,BnaC09G0307800ZS,BnaA02G0067600ZS,BnaC05G0367400ZS,	4.15681e-12
Biological process	cutin-based cuticle development	GO:0160062	4	2.75335e-14	18.9954	14	107	302	43844	BnaC05G0306100ZS,BnaA09G0717200ZS,BnaA09G0012000ZS,BnaA06G0108500ZS,BnaC05G0134000ZS,BnaC04G0560100ZS,BnaC09G0510400ZS,BnaA10G0209700ZS,BnaA04G0245200ZS,BnaC04G0084700ZS,BnaA01G0418000ZS,BnaC05G0495500ZS,BnaA05G0073900ZS,BnaA05G0448600ZS,	6.98434e-12
Biological process	cutin biosynthetic process	GO:0010143	6	2.75335e-14	18.9954	14	107	302	43844	BnaC05G0306100ZS,BnaA09G0717200ZS,BnaA09G0012000ZS,BnaA06G0108500ZS,BnaC05G0134000ZS,BnaC04G0560100ZS,BnaC09G0510400ZS,BnaA10G0209700ZS,BnaA04G0245200ZS,BnaC04G0084700ZS,BnaA01G0418000ZS,BnaC05G0495500ZS,BnaA05G0073900ZS,BnaA05G0448600ZS,	6.98434e-12
Biological process	pigment biosynthetic process	GO:0046148	4	2.33769e-12	6.83926	22	467	302	43844	BnaA10G0103400ZS,BnaC09G0492500ZS,BnaA09G0045000ZS,BnaC02G0515000ZS,BnaC09G0565100ZS,BnaC09G0362400ZS,BnaA06G0190700ZS,BnaA07G0287000ZS,BnaA01G0127300ZS,BnaC07G0445600ZS,BnaC01G0158400ZS,BnaA09G0425800ZS,BnaA09G0187400ZS,BnaC09G0215200ZS,BnaA02G0068400ZS,BnaA10G0128800ZS,BnaA10G0196600ZS,BnaA03G0469300ZS,BnaC05G0297400ZS,BnaC09G0307800ZS,BnaA02G0067600ZS,BnaC05G0367400ZS,	4.44745e-10
Biological process	pigment metabolic process	GO:0042440	3	1.86332e-11	5.82742	23	573	302	43844	BnaA10G0103400ZS,BnaC09G0492500ZS,BnaA09G0045000ZS,BnaC02G0515000ZS,BnaC09G0565100ZS,BnaC09G0362400ZS,BnaA06G0190700ZS,BnaA07G0287000ZS,BnaA01G0127300ZS,BnaC07G0445600ZS,BnaC01G0158400ZS,BnaA09G0425800ZS,BnaA09G0187400ZS,BnaC09G0215200ZS,BnaA02G0068400ZS,BnaA02G0039400ZS,BnaA10G0128800ZS,BnaA10G0196600ZS,BnaA03G0469300ZS,BnaC05G0297400ZS,BnaC09G0307800ZS,BnaA02G0067600ZS,BnaC05G0367400ZS,	3.15108e-09
Biological process	phenylpropanoid metabolic process	GO:0009698	5	1.6127e-10	6.13864	20	473	302	43844	BnaA09G0494800ZS,BnaC06G0181900ZS,BnaA04G0070500ZS,BnaA07G0281800ZS,BnaA01G0127300ZS,BnaC04G0553100ZS,BnaC07G0545000ZS,BnaC07G0445600ZS,BnaC01G0158400ZS,BnaC01G0413900ZS,BnaC06G0377700ZS,BnaC03G0334100ZS,BnaC08G0333400ZS,BnaA02G0054900ZS,BnaA03G0147400ZS,BnaA03G0469300ZS,BnaC09G0307800ZS,BnaC04G0500500ZS,BnaA04G0237600ZS,BnaC05G0367400ZS,	2.45454e-08
Biological process	secondary metabolic process	GO:0019748	3	7.63692e-10	3.54906	32	1309	302	43844	BnaA09G0494800ZS,BnaC09G0570900ZS,BnaC09G0492500ZS,BnaC06G0181900ZS,BnaC03G0284800ZS,BnaA04G0070500ZS,BnaA07G0281800ZS,BnaA01G0127300ZS,BnaC04G0553100ZS,BnaC07G0545000ZS,BnaC07G0445600ZS,BnaC01G0158400ZS,BnaA07G0364400ZS,BnaC01G0413900ZS,BnaA09G0487900ZS,BnaC06G0377700ZS,BnaA09G0581700ZS,BnaC03G0334100ZS,BnaC08G0333400ZS,BnaA02G0068400ZS,BnaA02G0054900ZS,BnaC05G0495500ZS,BnaA03G0147400ZS,BnaA10G0…	1.05667e-07
Biological process	secondary metabolite biosynthetic process	GO:0044550	4	2.47307e-09	4.3445	24	802	302	43844	BnaA09G0494800ZS,BnaC09G0570900ZS,BnaC06G0181900ZS,BnaA04G0070500ZS,BnaA01G0127300ZS,BnaC04G0553100ZS,BnaC07G0545000ZS,BnaC07G0445600ZS,BnaC01G0158400ZS,BnaA07G0364400ZS,BnaC01G0413900ZS,BnaA09G0487900ZS,BnaC06G0377700ZS,BnaA09G0581700ZS,BnaC03G0334100ZS,BnaC08G0333400ZS,BnaA02G0054900ZS,BnaC05G0495500ZS,BnaA10G0256900ZS,BnaC06G0428100ZS,BnaA03G0469300ZS,BnaC09G0307800ZS,BnaA05G0448600ZS,BnaA04G0…	3.13667e-07
Biological process	phenylpropanoid biosynthetic process	GO:0009699	6	7.07351e-09	6.34661	16	366	302	43844	BnaA09G0494800ZS,BnaC06G0181900ZS,BnaA04G0070500ZS,BnaA01G0127300ZS,BnaC04G0553100ZS,BnaC07G0545000ZS,BnaC07G0445600ZS,BnaC01G0158400ZS,BnaC01G0413900ZS,BnaC06G0377700ZS,BnaC03G0334100ZS,BnaC08G0333400ZS,BnaA02G0054900ZS,BnaA03G0469300ZS,BnaC09G0307800ZS,BnaA04G0237600ZS,	8.28144e-07
Biological process	protein arginylation	GO:0016598	7	3.37031e-08	31.1097	6	28	302	43844	BnaA09G0494800ZS,BnaC06G0181900ZS,BnaA04G0070500ZS,BnaC04G0553100ZS,BnaC08G0333400ZS,BnaA04G0237600ZS,	3.66401e-06
Biological process	carboxylic acid metabolic process	GO:0019752	6	1.00404e-07	2.26106	48	3082	302	43844	BnaC05G0306100ZS,BnaA03G0523500ZS,BnaA02G0135900ZS,BnaA06G0372600ZS,BnaA03G0033000ZS,BnaA03G0374700ZS,BnaA01G0413600ZS,BnaA06G0108500ZS,BnaC02G0515000ZS,BnaC04G0351600ZS,BnaC05G0134000ZS,BnaC05G0440200ZS,BnaA08G0154200ZS,BnaC04G0553100ZS,BnaA03G0292400ZS,BnaA01G0408200ZS,BnaA03G0293300ZS,BnaA08G0278500ZS,BnaA03G0495700ZS,BnaA09G0055300ZS,BnaC01G0413900ZS,BnaA02G0182400ZS,BnaA01G0399900ZS,BnaA01G0…	8.98908e-06
Biological process	monocarboxylic acid metabolic process	GO:0032787	7	9.75302e-08	2.94924	31	1526	302	43844	BnaC05G0306100ZS,BnaA03G0033000ZS,BnaA03G0374700ZS,BnaA06G0108500ZS,BnaC02G0515000ZS,BnaC04G0351600ZS,BnaC05G0134000ZS,BnaC05G0440200ZS,BnaC04G0553100ZS,BnaA03G0293300ZS,BnaA08G0278500ZS,BnaA09G0055300ZS,BnaA01G0399900ZS,BnaA01G0414100ZS,BnaA09G0487900ZS,BnaA02G0142900ZS,BnaC06G0377700ZS,BnaA04G0058700ZS,BnaC03G0570600ZS,BnaA01G0343100ZS,BnaA01G0392700ZS,BnaA07G0287400ZS,BnaC03G0252500ZS,BnaC06G0…	9.27756e-06
Biological process	biosynthetic process	GO:0009058	3	1.112e-07	1.40915	153	15763	302	43844	BnaA09G0494800ZS,BnaA10G0103400ZS,BnaC05G0306100ZS,BnaA01G0416100ZS,BnaA03G0523500ZS,BnaA10G0250400ZS,BnaA09G0257300ZS,BnaA07G0344700ZS,BnaA06G0413900ZS,BnaA09G0717200ZS,BnaA02G0135900ZS,BnaC09G0570900ZS,BnaC09G0492500ZS,BnaA06G0372600ZS,BnaC06G0181900ZS,BnaA09G0012000ZS,BnaA04G0218300ZS,BnaA10G0021700ZS,BnaA03G0033000ZS,BnaA07G0275100ZS,BnaA01G0411400ZS,BnaA03G0163000ZS,BnaA03G0374700ZS,BnaA04G0…	9.40258e-06
Biological process	organic substance biosynthetic process	GO:1901576	4	1.2993e-07	1.41527	150	15387	302	43844	BnaA09G0494800ZS,BnaA10G0103400ZS,BnaC05G0306100ZS,BnaA01G0416100ZS,BnaA03G0523500ZS,BnaA10G0250400ZS,BnaA09G0257300ZS,BnaA07G0344700ZS,BnaA06G0413900ZS,BnaA09G0717200ZS,BnaA02G0135900ZS,BnaC09G0492500ZS,BnaA06G0372600ZS,BnaC06G0181900ZS,BnaA09G0012000ZS,BnaA04G0218300ZS,BnaA10G0021700ZS,BnaA03G0033000ZS,BnaA07G0275100ZS,BnaA01G0411400ZS,BnaA03G0163000ZS,BnaA03G0374700ZS,BnaA04G0070500ZS,BnaA01G0…	1.04081e-05
Biological process	obsolete oxidation-reduction process	GO:0055114	0	2.83102e-07	2.16027	49	3293	302	43844	BnaC07G0530700ZS,BnaC02G0189800ZS,BnaC09G0570900ZS,BnaA06G0372600ZS,BnaC02G0252400ZS,BnaC08G0284400ZS,BnaC09G0500900ZS,BnaA09G0476900ZS,BnaC02G0515000ZS,BnaC09G0565100ZS,BnaA02G0146400ZS,BnaA09G0261600ZS,BnaA07G0077700ZS,BnaA01G0127300ZS,BnaA01G0023600ZS,BnaA03G0453300ZS,BnaC01G0252900ZS,BnaC07G0545000ZS,BnaA03G0293300ZS,BnaC07G0445600ZS,BnaC01G0158400ZS,BnaC08G0314600ZS,BnaC04G0322800ZS,BnaA08G0…	2.05181e-05
Biological process	regulation of cutin biosynthetic process	GO:1901957	7	2.78853e-07	34.5664	5	21	302	43844	BnaA06G0108500ZS,BnaC05G0134000ZS,BnaC09G0510400ZS,BnaA10G0209700ZS,BnaA01G0418000ZS,	2.12207e-05
Biological process	organic acid metabolic process	GO:0006082	4	3.64506e-07	2.12064	50	3423	302	43844	BnaC05G0306100ZS,BnaA03G0523500ZS,BnaA02G0135900ZS,BnaA06G0372600ZS,BnaA03G0033000ZS,BnaA03G0374700ZS,BnaA01G0413600ZS,BnaA06G0108500ZS,BnaC02G0515000ZS,BnaC04G0351600ZS,BnaC05G0134000ZS,BnaC05G0440200ZS,BnaA08G0154200ZS,BnaC04G0553100ZS,BnaA03G0292400ZS,BnaA01G0408200ZS,BnaA03G0293300ZS,BnaA07G0364400ZS,BnaA08G0278500ZS,BnaA03G0495700ZS,BnaA09G0055300ZS,BnaC01G0413900ZS,BnaA02G0182400ZS,BnaA01G0…	2.41208e-05
Biological process	oxoacid metabolic process	GO:0043436	5	3.55135e-07	2.1225	50	3420	302	43844	BnaC05G0306100ZS,BnaA03G0523500ZS,BnaA02G0135900ZS,BnaA06G0372600ZS,BnaA03G0033000ZS,BnaA03G0374700ZS,BnaA01G0413600ZS,BnaA06G0108500ZS,BnaC02G0515000ZS,BnaC04G0351600ZS,BnaC05G0134000ZS,BnaC05G0440200ZS,BnaA08G0154200ZS,BnaC04G0553100ZS,BnaA03G0292400ZS,BnaA01G0408200ZS,BnaA03G0293300ZS,BnaA07G0364400ZS,BnaA08G0278500ZS,BnaA03G0495700ZS,BnaA09G0055300ZS,BnaC01G0413900ZS,BnaA02G0182400ZS,BnaA01G0…	2.45689e-05
Biological process	proanthocyanidin biosynthetic process	GO:0010023	7	4.5593e-07	31.5606	5	23	302	43844	BnaA01G0127300ZS,BnaC07G0445600ZS,BnaC01G0158400ZS,BnaA03G0469300ZS,BnaC09G0307800ZS,	2.89135e-05
Biological process	phenol-containing compound metabolic process	GO:0018958	5	6.56108e-07	7.93327	10	183	302	43844	BnaC02G0515000ZS,BnaA01G0127300ZS,BnaC04G0553100ZS,BnaC07G0445600ZS,BnaC01G0158400ZS,BnaA09G0487900ZS,BnaC03G0252500ZS,BnaA03G0469300ZS,BnaC09G0307800ZS,BnaA04G0237600ZS,	3.99439e-05
Biological process	flavone biosynthetic process	GO:0051553	6	3.3694e-06	14.7639	6	59	302	43844	BnaC09G0492500ZS,BnaC02G0515000ZS,BnaC09G0565100ZS,BnaA02G0068400ZS,BnaA10G0196600ZS,BnaA02G0067600ZS,	0.000197239
Biological process	fatty acid metabolic process	GO:0006631	8	3.6041e-06	3.45231	19	799	302	43844	BnaC05G0306100ZS,BnaA03G0033000ZS,BnaA06G0108500ZS,BnaC04G0351600ZS,BnaC05G0134000ZS,BnaC05G0440200ZS,BnaA08G0278500ZS,BnaA09G0055300ZS,BnaA01G0399900ZS,BnaA01G0414100ZS,BnaA02G0142900ZS,BnaA04G0058700ZS,BnaC03G0570600ZS,BnaA01G0343100ZS,BnaA07G0287400ZS,BnaC07G0095500ZS,BnaC05G0006000ZS,BnaA09G0165000ZS,BnaA10G0004100ZS,	0.000203165
Biological process	organic hydroxy compound metabolic process	GO:1901615	4	6.12803e-06	2.99057	22	1068	302	43844	BnaA02G0135900ZS,BnaC09G0492500ZS,BnaC02G0515000ZS,BnaC09G0565100ZS,BnaA07G0077700ZS,BnaA01G0127300ZS,BnaC04G0553100ZS,BnaC07G0445600ZS,BnaC01G0158400ZS,BnaA09G0487900ZS,BnaA01G0126300ZS,BnaA01G0392700ZS,BnaA02G0068400ZS,BnaC03G0252500ZS,BnaC06G0120800ZS,BnaA10G0196600ZS,BnaA05G0167400ZS,BnaA03G0469300ZS,BnaC09G0307800ZS,BnaA04G0237600ZS,BnaA03G0504500ZS,BnaA02G0067600ZS,	0.000333102
Biological process	cuticle development	GO:0042335	4	7.72879e-06	9.86652	7	103	302	43844	BnaA07G0097200ZS,BnaA04G0174700ZS,BnaC09G0510400ZS,BnaA10G0209700ZS,BnaA08G0080500ZS,BnaA01G0418000ZS,BnaC08G0114000ZS,	0.000392107
Biological process	flavone metabolic process	GO:0051552	5	9.202e-06	12.4439	6	70	302	43844	BnaC09G0492500ZS,BnaC02G0515000ZS,BnaC09G0565100ZS,BnaA02G0068400ZS,BnaA10G0196600ZS,BnaA02G0067600ZS,	0.000451789
Biological process	response to cycloheximide	GO:0046898	6	9.202e-06	12.4439	6	70	302	43844	BnaA09G0494800ZS,BnaC06G0181900ZS,BnaA04G0070500ZS,BnaC04G0553100ZS,BnaC08G0333400ZS,BnaA04G0237600ZS,	0.000451789
Biological process	response to fungicide	GO:0060992	5	1.2705e-05	11.7713	6	74	302	43844	BnaA09G0494800ZS,BnaC06G0181900ZS,BnaA04G0070500ZS,BnaC04G0553100ZS,BnaC08G0333400ZS,BnaA04G0237600ZS,	0.000568735
Biological process	small molecule biosynthetic process	GO:0044283	4	1.26281e-05	2.22346	34	2220	302	43844	BnaA02G0135900ZS,BnaA06G0372600ZS,BnaA03G0033000ZS,BnaA03G0374700ZS,BnaA06G0108500ZS,BnaC05G0134000ZS,BnaC05G0440200ZS,BnaA03G0292400ZS,BnaA01G0408200ZS,BnaA03G0293300ZS,BnaC04G0322800ZS,BnaA03G0495700ZS,BnaA09G0055300ZS,BnaA02G0182400ZS,BnaA01G0399900ZS,BnaA02G0129800ZS,BnaA09G0487900ZS,BnaA02G0142900ZS,BnaC06G0377700ZS,BnaA09G0405100ZS,BnaA01G0343100ZS,BnaA01G0392700ZS,BnaA03G0147400ZS,BnaA07G0…	0.000582424
Biological process	small molecule metabolic process	GO:0044281	3	1.91675e-05	1.73041	59	4950	302	43844	BnaC05G0306100ZS,BnaA03G0523500ZS,BnaA02G0135900ZS,BnaA06G0372600ZS,BnaA09G0234100ZS,BnaA03G0033000ZS,BnaA03G0374700ZS,BnaA01G0416900ZS,BnaA01G0413600ZS,BnaA06G0108500ZS,BnaC02G0515000ZS,BnaC04G0351600ZS,BnaC05G0134000ZS,BnaC05G0440200ZS,BnaA08G0154200ZS,BnaA07G0077700ZS,BnaC04G0553100ZS,BnaA03G0292400ZS,BnaA01G0408200ZS,BnaA03G0293300ZS,BnaC04G0322800ZS,BnaA07G0364400ZS,BnaA02G0060900ZS,BnaA08G0…	0.000788456
Biological process	carboxylic acid biosynthetic process	GO:0046394	7	1.83503e-05	2.4139	28	1684	302	43844	BnaA06G0372600ZS,BnaA03G0033000ZS,BnaA03G0374700ZS,BnaA06G0108500ZS,BnaC05G0134000ZS,BnaC05G0440200ZS,BnaA03G0292400ZS,BnaA01G0408200ZS,BnaA03G0293300ZS,BnaA03G0495700ZS,BnaA09G0055300ZS,BnaA02G0182400ZS,BnaA01G0399900ZS,BnaA02G0129800ZS,BnaA09G0487900ZS,BnaA02G0142900ZS,BnaC06G0377700ZS,BnaA01G0343100ZS,BnaA01G0392700ZS,BnaA07G0287400ZS,BnaA09G0175900ZS,BnaC07G0095500ZS,BnaC03G0351200ZS,BnaC05G0…	0.000797975
Biological process	organic acid biosynthetic process	GO:0016053	5	1.83503e-05	2.4139	28	1684	302	43844	BnaA06G0372600ZS,BnaA03G0033000ZS,BnaA03G0374700ZS,BnaA06G0108500ZS,BnaC05G0134000ZS,BnaC05G0440200ZS,BnaA03G0292400ZS,BnaA01G0408200ZS,BnaA03G0293300ZS,BnaA03G0495700ZS,BnaA09G0055300ZS,BnaA02G0182400ZS,BnaA01G0399900ZS,BnaA02G0129800ZS,BnaA09G0487900ZS,BnaA02G0142900ZS,BnaC06G0377700ZS,BnaA01G0343100ZS,BnaA01G0392700ZS,BnaA07G0287400ZS,BnaA09G0175900ZS,BnaC07G0095500ZS,BnaC03G0351200ZS,BnaC05G0…	0.000797975
Biological process	cytoplasmic translation	GO:0002181	9	2.24967e-05	4.4105	12	395	302	43844	BnaA03G0523500ZS,BnaA09G0257300ZS,BnaA07G0344700ZS,BnaC01G0402500ZS,BnaA08G0154200ZS,BnaC03G0554700ZS,BnaC03G0376500ZS,BnaC03G0001200ZS,BnaA02G0210800ZS,BnaA02G0240600ZS,BnaA01G0414600ZS,BnaC04G0156600ZS,	0.000901051
Biological process	regulation of flavonoid biosynthetic process	GO:0009962	6	3.18517e-05	7.93947	7	128	302	43844	BnaC09G0492500ZS,BnaA07G0287000ZS,BnaA01G0379700ZS,BnaA02G0068400ZS,BnaA02G0054900ZS,BnaA10G0196600ZS,BnaC09G0307800ZS,	0.00124303
Biological process	flavonol metabolic process	GO:0051554	6	3.59834e-05	13.4425	5	54	302	43844	BnaC09G0492500ZS,BnaC09G0565100ZS,BnaA02G0068400ZS,BnaA10G0196600ZS,BnaA02G0067600ZS,	0.00136917
Biological process	flavonol biosynthetic process	GO:0051555	7	3.59834e-05	13.4425	5	54	302	43844	BnaC09G0492500ZS,BnaC09G0565100ZS,BnaA02G0068400ZS,BnaA10G0196600ZS,BnaA02G0067600ZS,	0.00136917
Biological process	lignin metabolic process	GO:0009808	6	3.87437e-05	6.45239	8	180	302	43844	BnaC04G0553100ZS,BnaC07G0545000ZS,BnaC01G0413900ZS,BnaC03G0334100ZS,BnaA02G0054900ZS,BnaA03G0147400ZS,BnaC04G0500500ZS,BnaA04G0237600ZS,	0.001404
Biological process	response to ketone	GO:1901654	5	4.97688e-05	9.26673	6	94	302	43844	BnaA09G0494800ZS,BnaC06G0181900ZS,BnaA04G0070500ZS,BnaC04G0553100ZS,BnaC08G0333400ZS,BnaA04G0237600ZS,	0.00176158
Biological process	phenol-containing compound biosynthetic process	GO:0046189	6	6.28785e-05	8.8885	6	98	302	43844	BnaA01G0127300ZS,BnaC07G0445600ZS,BnaC01G0158400ZS,BnaA09G0487900ZS,BnaA03G0469300ZS,BnaC09G0307800ZS,	0.00212669
Biological process	amide biosynthetic process	GO:0043604	6	6.61184e-05	2.13498	31	2108	302	43844	BnaA03G0523500ZS,BnaA09G0257300ZS,BnaA07G0344700ZS,BnaC07G0091600ZS,BnaC06G0310700ZS,BnaC09G0616100ZS,BnaC01G0402500ZS,BnaC04G0553700ZS,BnaC07G0526600ZS,BnaA09G0177900ZS,BnaC03G0461800ZS,BnaA08G0154200ZS,BnaC03G0554700ZS,BnaA01G0370600ZS,BnaC03G0376500ZS,BnaA09G0126900ZS,BnaA01G0097300ZS,BnaA02G0182400ZS,BnaA01G0412500ZS,BnaC03G0001200ZS,BnaA02G0210800ZS,BnaA02G0240600ZS,BnaA03G0496000ZS,BnaA02G0…	0.00218766
Biological process	translation	GO:0006412	8	7.43314e-05	2.2274	28	1825	302	43844	BnaA03G0523500ZS,BnaA09G0257300ZS,BnaA07G0344700ZS,BnaC07G0091600ZS,BnaC06G0310700ZS,BnaC09G0616100ZS,BnaC01G0402500ZS,BnaC04G0553700ZS,BnaC07G0526600ZS,BnaA09G0177900ZS,BnaC03G0461800ZS,BnaA08G0154200ZS,BnaC03G0554700ZS,BnaA01G0370600ZS,BnaC03G0376500ZS,BnaA09G0126900ZS,BnaA01G0097300ZS,BnaA01G0412500ZS,BnaC03G0001200ZS,BnaA02G0210800ZS,BnaA02G0240600ZS,BnaA03G0496000ZS,BnaA02G0121000ZS,BnaA06G0…	0.00240707
Biological process	peptide metabolic process	GO:0006518	5	9.52587e-05	2.0923	31	2151	302	43844	BnaA03G0523500ZS,BnaA09G0257300ZS,BnaA07G0344700ZS,BnaC09G0492500ZS,BnaC07G0091600ZS,BnaC06G0310700ZS,BnaC09G0616100ZS,BnaC01G0402500ZS,BnaC04G0553700ZS,BnaC07G0526600ZS,BnaA09G0177900ZS,BnaC03G0461800ZS,BnaA08G0154200ZS,BnaC03G0554700ZS,BnaA01G0370600ZS,BnaC03G0376500ZS,BnaA09G0126900ZS,BnaA01G0097300ZS,BnaA01G0412500ZS,BnaC03G0001200ZS,BnaA02G0210800ZS,BnaA02G0240600ZS,BnaA02G0068400ZS,BnaA03G0…	0.0030205
Biological process	peptide biosynthetic process	GO:0043043	7	0.000107036	2.17963	28	1865	302	43844	BnaA03G0523500ZS,BnaA09G0257300ZS,BnaA07G0344700ZS,BnaC07G0091600ZS,BnaC06G0310700ZS,BnaC09G0616100ZS,BnaC01G0402500ZS,BnaC04G0553700ZS,BnaC07G0526600ZS,BnaA09G0177900ZS,BnaC03G0461800ZS,BnaA08G0154200ZS,BnaC03G0554700ZS,BnaA01G0370600ZS,BnaC03G0376500ZS,BnaA09G0126900ZS,BnaA01G0097300ZS,BnaA01G0412500ZS,BnaC03G0001200ZS,BnaA02G0210800ZS,BnaA02G0240600ZS,BnaA03G0496000ZS,BnaA02G0121000ZS,BnaA06G0…	0.00332468
Biological process	amide metabolic process	GO:0043603	4	0.000124947	1.95583	35	2598	302	43844	BnaA03G0523500ZS,BnaA09G0257300ZS,BnaA07G0344700ZS,BnaC09G0492500ZS,BnaA09G0234100ZS,BnaC07G0091600ZS,BnaC06G0310700ZS,BnaC09G0616100ZS,BnaC01G0402500ZS,BnaC04G0553700ZS,BnaC07G0526600ZS,BnaA09G0177900ZS,BnaC03G0461800ZS,BnaA08G0154200ZS,BnaC03G0554700ZS,BnaA01G0370600ZS,BnaC03G0376500ZS,BnaA09G0126900ZS,BnaA01G0097300ZS,BnaA02G0182400ZS,BnaA01G0412500ZS,BnaC03G0001200ZS,BnaA02G0210800ZS,BnaA02G0…	0.00372881
Biological process	ribosome biogenesis	GO:0042254	6	0.000130793	2.56954	20	1130	302	43844	BnaA07G0344700ZS,BnaA02G0253900ZS,BnaC07G0091600ZS,BnaC09G0616100ZS,BnaC04G0553700ZS,BnaA01G0417500ZS,BnaC07G0526600ZS,BnaC03G0461800ZS,BnaA01G0370600ZS,Bnascaffold0027G0015400ZS,BnaA01G0097300ZS,BnaA01G0400600ZS,BnaA02G0210800ZS,BnaA02G0240600ZS,BnaA07G0104600ZS,BnaA03G0496000ZS,BnaA01G0405800ZS,BnaA01G0379300ZS,BnaA01G0414600ZS,BnaA05G0461600ZS,	0.00382821
Biological process	organic hydroxy compound biosynthetic process	GO:1901617	5	0.000152707	3.20079	14	635	302	43844	BnaA02G0135900ZS,BnaC09G0492500ZS,BnaC09G0565100ZS,BnaA01G0127300ZS,BnaC07G0445600ZS,BnaC01G0158400ZS,BnaA09G0487900ZS,BnaA01G0126300ZS,BnaA02G0068400ZS,BnaA10G0196600ZS,BnaA03G0469300ZS,BnaC09G0307800ZS,BnaA03G0504500ZS,BnaA02G0067600ZS,	0.00438528
Biological process	ribosomal large subunit biogenesis	GO:0042273	6	0.000207971	4.06663	10	357	302	43844	BnaA07G0344700ZS,BnaC07G0091600ZS,BnaC09G0616100ZS,BnaC04G0553700ZS,BnaC07G0526600ZS,BnaA01G0097300ZS,BnaA02G0210800ZS,BnaA02G0240600ZS,BnaA07G0104600ZS,BnaA03G0496000ZS,	0.00565237
Biological process	fatty acid biosynthetic process	GO:0006633	9	0.000269902	3.62947	11	440	302	43844	BnaA03G0033000ZS,BnaA06G0108500ZS,BnaC05G0134000ZS,BnaC05G0440200ZS,BnaA09G0055300ZS,BnaA01G0399900ZS,BnaA02G0142900ZS,BnaA01G0343100ZS,BnaA07G0287400ZS,BnaC07G0095500ZS,BnaA09G0165000ZS,	0.00720685
Biological process	glycosyl compound metabolic process	GO:1901657	5	0.000292433	3.00222	14	677	302	43844	BnaA10G0103400ZS,BnaC04G0616700ZS,BnaC09G0362400ZS,BnaA06G0190700ZS,BnaC04G0322800ZS,BnaA07G0364400ZS,BnaA04G0299600ZS,BnaC01G0407600ZS,BnaA01G0390600ZS,BnaA09G0405100ZS,BnaC06G0120800ZS,BnaC06G0428100ZS,BnaA05G0167400ZS,BnaA02G0067600ZS,	0.00729644
Biological process	organonitrogen compound biosynthetic process	GO:1901566	5	0.000291114	1.66093	49	4283	302	43844	BnaA03G0523500ZS,BnaA09G0257300ZS,BnaA07G0344700ZS,BnaA06G0372600ZS,BnaA03G0374700ZS,BnaC07G0091600ZS,BnaC06G0310700ZS,BnaC09G0616100ZS,BnaC01G0402500ZS,BnaC04G0553700ZS,BnaC07G0526600ZS,BnaA09G0177900ZS,BnaC03G0461800ZS,BnaA08G0154200ZS,BnaA03G0292400ZS,BnaC03G0554700ZS,BnaA01G0370600ZS,BnaA01G0408200ZS,BnaA03G0293300ZS,BnaC03G0376500ZS,BnaC04G0322800ZS,BnaA07G0364400ZS,BnaA03G0495700ZS,BnaA09G0…	0.0073846
Biological process	response to toxic substance	GO:0009636	4	0.00035167	2.52241	18	1036	302	43844	BnaA09G0494800ZS,BnaC02G0189800ZS,BnaC09G0492500ZS,BnaA06G0372600ZS,BnaC06G0181900ZS,BnaA04G0070500ZS,BnaA07G0287000ZS,BnaC04G0553100ZS,BnaC01G0357100ZS,BnaA03G0293300ZS,BnaC03G0334100ZS,BnaC08G0333400ZS,BnaA02G0068400ZS,BnaA01G0413200ZS,BnaA10G0196600ZS,BnaC06G0443100ZS,BnaC01G0148000ZS,BnaA04G0237600ZS,	0.00863293
Biological process	response to abiotic stimulus	GO:0009628	3	0.000380574	1.43157	80	8113	302	43844	BnaA09G0494800ZS,BnaA06G0114900ZS,BnaA01G0416100ZS,BnaA03G0523500ZS,BnaC04G0616700ZS,BnaC06G0181900ZS,BnaA07G0275100ZS,BnaA04G0070500ZS,BnaA01G0416900ZS,BnaA09G0476900ZS,BnaA06G0108500ZS,BnaA09G0074600ZS,BnaC04G0351600ZS,BnaA10G0276200ZS,BnaC09G0565100ZS,BnaA09G0717300ZS,BnaC05G0134000ZS,BnaC04G0553700ZS,BnaC03G0170400ZS,BnaC05G0056900ZS,BnaC09G0510400ZS,BnaA09G0261600ZS,BnaA03G0280400ZS,BnaA07G0…	0.00919419
Biological process	monocarboxylic acid biosynthetic process	GO:0072330	8	0.00040428	2.66996	16	870	302	43844	BnaA03G0033000ZS,BnaA03G0374700ZS,BnaA06G0108500ZS,BnaC05G0134000ZS,BnaC05G0440200ZS,BnaA03G0293300ZS,BnaA09G0055300ZS,BnaA01G0399900ZS,BnaA09G0487900ZS,BnaA02G0142900ZS,BnaC06G0377700ZS,BnaA01G0343100ZS,BnaA07G0287400ZS,BnaC07G0095500ZS,BnaA09G0165000ZS,BnaA02G0312100ZS,	0.00961428
Biological process	ribosomal small subunit biogenesis	GO:0042274	6	0.00155241	3.72253	8	312	302	43844	BnaA02G0253900ZS,BnaA01G0417500ZS,BnaC03G0461800ZS,BnaA01G0370600ZS,Bnascaffold0027G0015400ZS,BnaA01G0400600ZS,BnaA01G0379300ZS,BnaA01G0414600ZS,	0.0337539
Biological process	benzene-containing compound metabolic process	GO:0042537	5	0.00157788	4.86633	6	179	302	43844	BnaC02G0515000ZS,BnaC04G0553100ZS,BnaA09G0487900ZS,BnaC06G0377700ZS,BnaC03G0252500ZS,BnaA04G0237600ZS,	0.0338244
Biological process	salicylic acid metabolic process	GO:0009696	8	0.00167167	5.90158	5	123	302	43844	BnaC02G0515000ZS,BnaC04G0553100ZS,BnaA09G0487900ZS,BnaC03G0252500ZS,BnaA04G0237600ZS,	0.0353372
Biological process	ribonucleoprotein complex biogenesis	GO:0022613	5	0.00205797	2.01371	21	1514	302	43844	BnaA03G0523500ZS,BnaA07G0344700ZS,BnaA02G0253900ZS,BnaC07G0091600ZS,BnaC09G0616100ZS,BnaC04G0553700ZS,BnaA01G0417500ZS,BnaC07G0526600ZS,BnaC03G0461800ZS,BnaA01G0370600ZS,Bnascaffold0027G0015400ZS,BnaA01G0097300ZS,BnaA01G0400600ZS,BnaA02G0210800ZS,BnaA02G0240600ZS,BnaA07G0104600ZS,BnaA03G0496000ZS,BnaA01G0405800ZS,BnaA01G0379300ZS,BnaA01G0414600ZS,BnaA05G0461600ZS,	0.0423275

## Sheet: Table S9
Supplementary Table S8. KEGG analysis with all genes of each module from the gene co-expression network analysis
Term Name	MainClass	GeneHitsInSelectedSet	AllGenesInSelectedSet	GeneHitsInBackground	AllGenesInBackground	p-value	enrichFactor	GeneListInSelectedSets	corrected p-value(BH method)
Module Black
Photosynthesis - antenna proteins	A09100 Metabolism	17	261	81	44951	0	36.1462	BnaC08G0482400ZS, BnaA09G0040000ZS, BnaA06G0381100ZS, BnaA01G0279800ZS, BnaA08G0207100ZS, BnaA05G0100700ZS, BnaA09G0414200ZS, BnaC03G0302000ZS, BnaA06G0106800ZS, BnaC02G0465500ZS, BnaC01G0342600ZS, BnaA05G0100400ZS, BnaC09G0025500ZS, BnaA03G0387200ZS, BnaA08G0048100ZS, BnaC07G0308900ZS, BnaC09G0177400ZS	0
Photosynthesis proteins	A09180 Brite Hierarchies	32	261	371	44951	1.11022e-16	14.8551	BnaA09G0040000ZS, BnaA08G0318700ZS, BnaA01G0279800ZS, BnaA08G0207100ZS, BnaA05G0100700ZS, BnaC03G0302000ZS, BnaA06G0106800ZS, BnaC02G0540200ZS, BnaA09G0409900ZS, BnaC01G0342600ZS, BnaC09G0016600ZS, BnaC09G0025500ZS, BnaA03G0387200ZS, BnaC06G0341400ZS, BnaC02G0555600ZS, BnaA10G0019900ZS, BnaC08G0482400ZS, BnaC09G0271100ZS, BnaA03G0578600ZS, BnaA06G0381100ZS, BnaC09G0099600ZS, BnaA09G0414200ZS, Bna…	7.99361e-15
Energy metabolism	A09100 Metabolism	46	261	1912	44951	4.44089e-16	4.14351	BnaC02G0158700ZS, BnaA09G0040000ZS, BnaA08G0318700ZS, BnaA01G0279800ZS, BnaC03G0671900ZS, BnaA08G0207100ZS, BnaA05G0100700ZS, BnaA09G0500400ZS, BnaC03G0302000ZS, BnaA06G0106800ZS, BnaA04G0100900ZS, BnaC02G0540200ZS, BnaA09G0409900ZS, BnaC01G0342600ZS, BnaC09G0016600ZS, BnaA09G0599700ZS, BnaC09G0025500ZS, BnaA03G0387200ZS, BnaA04G0138300ZS, BnaC06G0341400ZS, BnaC01G0507200ZS, BnaC02G0555600ZS, Bna…	2.13163e-14
Photosynthesis	A09100 Metabolism	15	261	287	44951	1.83566e-10	9.00136	BnaA10G0019900ZS, BnaC09G0271100ZS, BnaA03G0578600ZS, BnaA08G0318700ZS, BnaC09G0099600ZS, BnaC09G0180600ZS, BnaC02G0540200ZS, BnaA09G0409900ZS, BnaA07G0278800ZS, BnaC09G0016600ZS, BnaA09G0675700ZS, BnaC08G0121200ZS, BnaC06G0341400ZS, BnaC02G0555600ZS, BnaC09G0277400ZS	6.60837e-09
Metabolism	A09100 Metabolism	104	261	12058	44951	3.14545e-06	1.48545	BnaC09G0100100ZS, BnaA04G0261600ZS, BnaA09G0040000ZS, BnaA01G0279800ZS, BnaC02G0226300ZS, BnaA03G0497900ZS, BnaA06G0106800ZS, BnaC02G0325500ZS, BnaC09G0016600ZS, BnaA09G0599700ZS, BnaC09G0025500ZS, BnaA04G0138300ZS, BnaC06G0341400ZS, BnaC01G0507200ZS, BnaA10G0019900ZS, BnaC08G0482400ZS, BnaA07G0302500ZS, BnaA03G0578600ZS, BnaA06G0381100ZS, BnaA08G0198600ZS, BnaA06G0161700ZS, BnaC09G0180600ZS, Bna…	9.05888e-05
Ribosome	A09180 Brite Hierarchies	25	261	1750	44951	3.6572e-05	2.46037	BnaC02G0131500ZS, BnaC02G0026500ZS, BnaA07G0349500ZS, BnaA05G0030300ZS, BnaA04G0241600ZS, BnaC03G0178800ZS, BnaA10G0191500ZS, BnaC02G0007400ZS, BnaA03G0100700ZS, BnaA06G0392300ZS, BnaC09G0070300ZS, BnaC07G0471600ZS, BnaC09G0060600ZS, BnaA10G0281200ZS, BnaC09G0480900ZS, BnaA03G0313700ZS, BnaA09G0070400ZS, BnaA09G0430000ZS, BnaA04G0238600ZS, BnaA10G0295600ZS, BnaC08G0362300ZS, BnaA04G0204500ZS, Bna…	0.000877729
Carbon fixation in photosynthetic organisms	A09100 Metabolism	10	261	367	44951	6.47655e-05	4.69281	BnaA09G0500400ZS, BnaC05G0345400ZS, BnaA04G0100900ZS, BnaC04G0381100ZS, BnaC02G0036000ZS, BnaA08G0198600ZS, BnaA04G0100700ZS, BnaC03G0671900ZS, BnaA09G0599700ZS, BnaA04G0138300ZS	0.00133232
Ribosome	A09120 Genetic Information Processing	23	261	1668	44951	0.000127332	2.37482	BnaC09G0070300ZS, BnaC07G0471600ZS, BnaC09G0060600ZS, BnaA10G0281200ZS, BnaC09G0480900ZS, BnaA03G0313700ZS, BnaA09G0070400ZS, BnaC02G0026500ZS, BnaA07G0349500ZS, BnaA05G0030300ZS, BnaA04G0241600ZS, BnaA09G0430000ZS, BnaC03G0178800ZS, BnaA04G0238600ZS, BnaA10G0295600ZS, BnaC08G0362300ZS, BnaC02G0007400ZS, BnaA03G0100700ZS, BnaA04G0204500ZS, BnaA06G0392300ZS, BnaC01G0514100ZS, BnaC09G0065500ZS, Bna…	0.00229198
Glyoxylate and dicarboxylate metabolism	A09100 Metabolism	9	261	389	44951	0.000495586	3.98466	BnaC01G0439700ZS, BnaA04G0100900ZS, BnaC04G0381100ZS, BnaC02G0036000ZS, BnaA08G0282000ZS, BnaA05G0324000ZS, BnaC05G0101100ZS, BnaA04G0100700ZS, BnaA02G0159900ZS	0.00792937
Chromosome and associated proteins	A09180 Brite Hierarchies	35	261	3594	44951	0.00184004	1.67722	BnaC03G0115600ZS, BnaC08G0345800ZS, BnaA06G0105100ZS, BnaA09G0496400ZS, BnaC08G0336400ZS, BnaC03G0027500ZS, BnaC02G0023000ZS, BnaA10G0161600ZS, BnaC03G0671900ZS, BnaC02G0160700ZS, BnaA03G0057700ZS, BnaC02G0165000ZS, BnaC02G0123300ZS, BnaC03G0621300ZS, BnaC02G0125500ZS, BnaC02G0484400ZS, BnaA09G0599700ZS, BnaC02G0160600ZS, BnaA04G0138300ZS, BnaC09G0213500ZS, BnaA03G0022600ZS, BnaC03G0114500ZS, Bna…	0.0264965
Module Blue
Ribosome	A09180 Brite Hierarchies	58	612	1750	44951	6.09614e-10	2.43432	BnaC09G0084100ZS, BnaA03G0087300ZS, BnaC09G0154000ZS, BnaC04G0394200ZS, BnaA02G0359000ZS, BnaC02G0061100ZS, BnaA05G0073600ZS, BnaC01G0433900ZS, BnaA10G0215700ZS, BnaA09G0007900ZS, BnaC09G0008600ZS, BnaC04G0057700ZS, BnaA01G0324900ZS, BnaC02G0135200ZS, BnaA02G0084900ZS, BnaA09G0669000ZS, BnaC01G0497700ZS, BnaC05G0556900ZS, BnaC02G0056300ZS, BnaC02G0018100ZS, BnaC08G0454000ZS, BnaC02G0151200ZS, Bna…	1.07902e-07
Ribosome	A09120 Genetic Information Processing	54	612	1668	44951	5.50376e-09	2.37786	BnaC09G0084100ZS, BnaA03G0087300ZS, BnaC09G0154000ZS, BnaC04G0394200ZS, BnaA02G0359000ZS, BnaC02G0061100ZS, BnaC01G0433900ZS, BnaA10G0215700ZS, BnaA09G0007900ZS, BnaC09G0008600ZS, BnaC04G0057700ZS, BnaA01G0324900ZS, BnaC02G0135200ZS, BnaA02G0084900ZS, BnaC01G0497700ZS, BnaC05G0556900ZS, BnaC02G0056300ZS, BnaC02G0018100ZS, BnaC02G0151200ZS, BnaC09G0045300ZS, BnaC02G0067400ZS, BnaA10G0083000ZS, Bna…	4.87083e-07
Translation	A09120 Genetic Information Processing	90	612	3641	44951	2.82297e-08	1.81556	BnaC09G0084100ZS, BnaA03G0087300ZS, BnaC02G0062900ZS, BnaC09G0154000ZS, BnaC02G0508600ZS, BnaC04G0394200ZS, BnaC02G0097300ZS, BnaA02G0359000ZS, BnaC02G0061100ZS, BnaC01G0512700ZS, BnaC01G0433900ZS, Bnascaffold0027G0048700ZS, BnaC01G0441900ZS, BnaA10G0215700ZS, BnaA09G0007900ZS, BnaC09G0008600ZS, BnaC04G0057700ZS, BnaA01G0324900ZS, BnaC02G0135200ZS, BnaA02G0084900ZS, BnaC01G0500300ZS, BnaC04G04445…	1.66555e-06
Genetic Information Processing	A09120 Genetic Information Processing	174	612	8739	44951	4.34487e-08	1.46243	BnaC09G0045100ZS, BnaA03G0087300ZS, BnaC09G0154000ZS, BnaC04G0394200ZS, BnaC02G0061100ZS, BnaC01G0512700ZS, BnaC01G0441900ZS, BnaA01G0062300ZS, BnaA09G0007900ZS, BnaA01G0324900ZS, BnaC02G0135200ZS, BnaA02G0084900ZS, Bnascaffold0025G0033300ZS, BnaA05G0147700ZS, BnaC01G0500300ZS, BnaC01G0107200ZS, BnaC08G0236200ZS, BnaC07G0338600ZS, BnaC02G0056300ZS, BnaA02G0091500ZS, BnaC01G0499400ZS, BnaC09G01555…	1.92261e-06
Protein families: genetic information processing	A09180 Brite Hierarchies	383	612	24064	44951	3.27693e-06	1.16901	BnaA07G0224400ZS, BnaA03G0087300ZS, BnaA05G0345200ZS, BnaC09G0137000ZS, BnaC09G0040900ZS, BnaC09G0154000ZS, BnaA09G0441700ZS, BnaA10G0168900ZS, BnaA10G0113100ZS, BnaA05G0073600ZS, BnaC01G0512700ZS, BnaC01G0441900ZS, BnaC02G0135200ZS, BnaA02G0084900ZS, BnaC02G0498900ZS, BnaC09G0047600ZS, BnaC01G0391300ZS, BnaC01G0500300ZS, BnaC01G0101100ZS, BnaA01G0326700ZS, BnaC02G0110000ZS, BnaA09G0669000ZS, Bna…	0.000116003
Spliceosome	A09120 Genetic Information Processing	29	612	922	44951	3.41139e-05	2.31023	BnaC09G0045100ZS, BnaC02G0037500ZS, BnaC02G0145500ZS, BnaC02G0134900ZS, BnaC06G0112700ZS, BnaC01G0501900ZS, BnaA06G0269500ZS, BnaC01G0448700ZS, BnaA05G0040400ZS, BnaC01G0451400ZS, BnaA09G0496600ZS, BnaC09G0098300ZS, BnaA03G0309900ZS, BnaC01G0493400ZS, BnaA09G0579300ZS, BnaA04G0262600ZS, BnaC02G0342300ZS, BnaC08G0480100ZS, BnaC09G0010400ZS, BnaC09G0102400ZS, BnaC04G0563800ZS, BnaC03G0159100ZS, Bna…	0.00100636
Transcription	A09120 Genetic Information Processing	37	612	1495	44951	0.000414668	1.81781	BnaC09G0045100ZS, BnaC01G0443600ZS, BnaC02G0037500ZS, BnaC02G0145500ZS, BnaC02G0134900ZS, BnaC06G0112700ZS, BnaA05G0437700ZS, BnaC02G0339200ZS, BnaC09G0055200ZS, BnaC01G0501900ZS, BnaA06G0269500ZS, BnaA05G0154900ZS, BnaC09G0026800ZS, BnaC01G0448700ZS, BnaA05G0040400ZS, BnaC09G0044500ZS, BnaC01G0451400ZS, BnaA09G0496600ZS, BnaC09G0098300ZS, BnaA03G0309900ZS, BnaA08G0010300ZS, BnaC01G0493400ZS, Bna…	0.0104852
Spliceosome	A09180 Brite Hierarchies	40	612	1682	44951	0.0005353	1.74671	BnaC01G0327000ZS, BnaC09G0045100ZS, BnaA01G0418100ZS, BnaC02G0037500ZS, BnaA09G0251000ZS, BnaC02G0145500ZS, BnaC02G0134900ZS, BnaC06G0112700ZS, BnaA08G0256000ZS, BnaC01G0501900ZS, BnaA06G0269500ZS, BnaA09G0018800ZS, BnaC01G0448700ZS, BnaA05G0040400ZS, BnaC02G0023200ZS, BnaC01G0451400ZS, BnaA04G0225800ZS, BnaA06G0113900ZS, BnaC02G0108400ZS, BnaA09G0496600ZS, BnaC09G0098300ZS, BnaA03G0309900ZS, Bna…	0.0105276
Nucleocytoplasmic transport	A09120 Genetic Information Processing	18	612	541	44951	0.000532464	2.44379	BnaC08G0236200ZS, BnaA09G0668400ZS, BnaA01G0415900ZS, BnaC02G0037500ZS, BnaC01G0499400ZS, BnaC09G0155500ZS, BnaA08G0004900ZS, BnaC02G0097300ZS, BnaC06G0112700ZS, BnaC02G0120000ZS, Bnascaffold0027G0048700ZS, BnaA08G0265500ZS, BnaC02G0022600ZS, BnaA01G0410600ZS, BnaC01G0441900ZS, BnaA05G0353700ZS, BnaC02G0119800ZS, BnaA08G0301300ZS	0.0117808
Pantothenate and CoA biosynthesis	A09100 Metabolism	10	612	234	44951	0.00150431	3.13886	BnaC09G0100700ZS, BnaA09G0167900ZS, BnaC09G0089700ZS, BnaA01G0330100ZS, BnaC08G0404800ZS, BnaA03G0154100ZS, BnaA05G0183700ZS, BnaC02G0004300ZS, BnaA04G0207000ZS, BnaA06G0156700ZS	0.0266263
Proteasome	A09120 Genetic Information Processing	11	612	301	44951	0.00304387	2.6842	BnaC09G0150000ZS, BnaA01G0201900ZS, BnaA08G0242500ZS, BnaA05G0147700ZS, BnaC02G0037700ZS, BnaA03G0236800ZS, BnaC02G0135500ZS, BnaC09G0153900ZS, Bnascaffold0027G0048700ZS, BnaC03G0399700ZS, BnaA01G0062300ZS	0.0448971
Proteasome	A09180 Brite Hierarchies	14	612	434	44951	0.00280874	2.36933	BnaA01G0201900ZS, BnaC02G0037700ZS, BnaC09G0153900ZS, BnaA05G0402000ZS, Bnascaffold0027G0048700ZS, BnaA01G0062300ZS, BnaC09G0150000ZS, BnaA08G0242500ZS, BnaA05G0147700ZS, BnaA03G0236800ZS, BnaC02G0135500ZS, BnaC03G0399700ZS, BnaA06G0109000ZS, BnaC01G0451100ZS	0.0451951
Module Brown
Fatty acid elongation	A09100 Metabolism	6	256	132	44951	0.000115729	7.98136	BnaC09G0503900ZS, BnaC05G0232600ZS, BnaC05G0025600ZS, BnaA09G0437300ZS, BnaA03G0066200ZS, BnaC05G0009400ZS	0.015392
Module Cyan
Thiamine metabolism	A09100 Metabolism	6	32	74	44951	1.41694e-11	113.896	BnaC04G0183400ZS, BnaC09G0372400ZS, BnaA02G0131600ZS, BnaA10G0109700ZS, BnaC03G0449200ZS, BnaA05G0139000ZS	7.93489e-10
Metabolism of cofactors and vitamins	A09100 Metabolism	7	32	1266	44951	2.51066e-05	7.76701	BnaC04G0183400ZS, BnaC09G0372400ZS, BnaA02G0131600ZS, BnaA10G0109700ZS, BnaC03G0449200ZS, BnaA08G0290900ZS, BnaA05G0139000ZS	0.000702984
Module Green
Circadian rhythm - plant	A09150 Organismal Systems	15	268	280	44951	1.88265e-10	8.98541	BnaA10G0008600ZS, BnaC03G0263500ZS, BnaA02G0400200ZS, Bnascaffold0415G0000300ZS, BnaC04G0011300ZS, BnaA10G0237000ZS, BnaC05G0449600ZS, BnaC01G0412000ZS, BnaA02G0305000ZS, BnaA05G0400600ZS, BnaC06G0126000ZS, BnaA04G0295200ZS, BnaC03G0001300ZS, BnaC04G0011800ZS, BnaA07G0282700ZS	2.74866e-08
Transporters	A09180 Brite Hierarchies	45	268	2837	44951	1.92275e-09	2.66047	BnaA02G0085400ZS, BnaA09G0171400ZS, BnaA02G0347200ZS, BnaC03G0568600ZS, BnaC01G0378400ZS, BnaA06G0041600ZS, BnaA03G0177600ZS, BnaC04G0450000ZS, BnaC07G0297700ZS, BnaC08G0347900ZS, BnaC03G0191600ZS, BnaA09G0159000ZS, BnaA06G0378900ZS, BnaA02G0309100ZS, BnaC08G0335900ZS, BnaA07G0261900ZS, BnaA01G0305900ZS, BnaC05G0472600ZS, BnaC04G0211400ZS, BnaA07G0191600ZS, BnaC03G0629600ZS, BnaA08G0002000ZS, Bna…	1.40361e-07
Metabolism	A09100 Metabolism	100	268	12058	44951	0.000107416	1.39101	BnaC03G0271500ZS, BnaA03G0212100ZS, BnaA07G0375700ZS, BnaC03G0062600ZS, BnaC05G0166300ZS, BnaA02G0367200ZS, BnaA01G0219600ZS, BnaC07G0201300ZS, BnaA01G0415300ZS, BnaC09G0557300ZS, BnaA08G0078800ZS, BnaA02G0411500ZS, BnaA02G0259100ZS, BnaA01G0012500ZS, BnaC04G0513400ZS, BnaA09G0490700ZS, BnaC04G0163900ZS, BnaA02G0309300ZS, BnaC01G0009000ZS, BnaA05G0141600ZS, BnaA02G0189800ZS, BnaA01G0343300ZS, Bna…	0.00522758
Plant hormone signal transduction	A09130 Environmental Information Processing	20	268	1368	44951	0.00023523	2.45216	BnaA09G0032900ZS, Bnascaffold0027G0005100ZS, BnaA01G0024800ZS, BnaA09G0425600ZS, BnaC08G0127100ZS, BnaC02G0175200ZS, BnaC03G0418000ZS, BnaA01G0401300ZS, BnaA09G0114800ZS, BnaC05G0242000ZS, BnaA05G0390500ZS, BnaA03G0540600ZS, BnaA06G0021000ZS, BnaC06G0256200ZS, BnaA05G0128100ZS, BnaA05G0012300ZS, BnaA09G0684200ZS, BnaC01G0421700ZS, BnaA08G0089200ZS, BnaA02G0323000ZS	0.0068687
Not Included in Pathway or Brite	A09190 Not Included in Pathway or Brite	28	268	2237	44951	0.000190147	2.09941	BnaA02G0318400ZS, BnaC08G0116500ZS, BnaA04G0248500ZS, BnaA05G0077100ZS, BnaC03G0008500ZS, BnaC03G0220200ZS, BnaA03G0371900ZS, BnaA08G0101600ZS, BnaA03G0519500ZS, BnaC03G0774300ZS, BnaC02G0200900ZS, BnaC05G0219000ZS, BnaC06G0079700ZS, BnaA08G0288100ZS, Bnascaffold0027G0005100ZS, BnaC04G0513400ZS, BnaC01G0210300ZS, BnaC03G0454200ZS, BnaA02G0182000ZS, BnaA02G0005900ZS, BnaC04G0563700ZS, BnaC05G04423…	0.00694038
Nitrogen metabolism	A09100 Metabolism	6	268	177	44951	0.000711637	5.68568	BnaA06G0190300ZS, BnaA09G0490700ZS, BnaA07G0369900ZS, BnaC03G0034100ZS, BnaC08G0329400ZS, BnaC07G0514200ZS	0.0148427
Environmental Information Processing	A09130 Environmental Information Processing	28	268	2421	44951	0.000663627	1.93985	BnaA09G0032900ZS, BnaA09G0425600ZS, BnaC08G0127100ZS, BnaA06G0041600ZS, BnaC02G0175200ZS, BnaC03G0418000ZS, BnaA05G0390500ZS, BnaA03G0540600ZS, BnaA05G0117600ZS, BnaC05G0472600ZS, BnaA02G0228200ZS, BnaA07G0191600ZS, BnaA02G0323000ZS, Bnascaffold0027G0005100ZS, BnaA01G0024800ZS, BnaA01G0401300ZS, BnaA09G0114800ZS, BnaC05G0242000ZS, BnaA06G0021000ZS, BnaC06G0256200ZS, BnaA07G0262700ZS, BnaA03G05392…	0.0161483
Unclassified: metabolism	A09190 Not Included in Pathway or Brite	21	268	1756	44951	0.00211233	2.00585	Bnascaffold0027G0005100ZS, BnaA02G0318400ZS, BnaC08G0116500ZS, BnaC04G0513400ZS, BnaC01G0210300ZS, BnaA03G0371900ZS, BnaC03G0454200ZS, BnaA08G0101600ZS, BnaA03G0519500ZS, BnaC03G0774300ZS, BnaA02G0182000ZS, BnaC02G0200900ZS, BnaC05G0219000ZS, BnaA02G0005900ZS, BnaC06G0079700ZS, BnaC05G0442300ZS, BnaA06G0306600ZS, BnaC01G0084400ZS, BnaC03G0517900ZS, Bnascaffold0025G0009100ZS, BnaA08G0288100ZS	0.03855
Module Greenyellow
Amino sugar and nucleotide sugar metabolism	A09100 Metabolism	5	48	602	44951	0.000451063	7.77807	BnaA03G0073600ZS, BnaA08G0237400ZS, BnaA09G0143100ZS, BnaC08G0314000ZS, BnaA05G0160900ZS	0.0347319
Module Magenta
Translation	A09120 Genetic Information Processing	48	147	3641	44951	0	4.03128	BnaA02G0267600ZS, BnaC07G0342100ZS, BnaC03G0368100ZS, BnaA09G0100100ZS, BnaA04G0004800ZS, BnaA10G0217500ZS, BnaC01G0358500ZS, BnaA06G0162800ZS, BnaC07G0033700ZS, BnaC05G0128800ZS, BnaA01G0195800ZS, BnaA07G0009700ZS, BnaC07G0027800ZS, BnaA08G0133900ZS, BnaC01G0217900ZS, BnaA02G0028100ZS, BnaC06G0094700ZS, BnaA01G0004300ZS, BnaA09G0078600ZS, BnaC09G0614400ZS, BnaA06G0000300ZS, BnaA05G0465000ZS, Bna…	0
Ribosome biogenesis	A09180 Brite Hierarchies	54	147	1674	44951	0	9.86417	BnaC07G0342100ZS, BnaA09G0100100ZS, BnaA04G0004800ZS, BnaA10G0217500ZS, BnaC01G0355900ZS, BnaA01G0195800ZS, BnaC01G0217900ZS, BnaA02G0028100ZS, BnaC09G0386600ZS, BnaC06G0094700ZS, BnaC03G0251000ZS, BnaA05G0388400ZS, BnaA09G0077700ZS, BnaC05G0048600ZS, BnaA10G0255400ZS, BnaC06G0204000ZS, BnaA09G0055100ZS, BnaA09G0230000ZS, BnaA02G0125400ZS, BnaA08G0000200ZS, BnaC04G0289800ZS, BnaA03G0076500ZS, Bna…	0
Ribosome biogenesis in eukaryotes	A09120 Genetic Information Processing	26	147	509	44951	2.22045e-16	15.6199	BnaA02G0267600ZS, BnaC07G0342100ZS, BnaC03G0368100ZS, BnaA09G0100100ZS, BnaA10G0217500ZS, BnaC07G0033700ZS, BnaC05G0128800ZS, BnaA01G0195800ZS, BnaA02G0028100ZS, BnaC06G0094700ZS, BnaA06G0000300ZS, BnaA05G0465000ZS, BnaA06G0351600ZS, BnaC05G0048600ZS, BnaA02G0164100ZS, BnaA10G0255400ZS, BnaC06G0204000ZS, BnaA09G0055100ZS, BnaA08G0000200ZS, BnaA03G0076500ZS, BnaA08G0164600ZS, BnaC08G0166700ZS, Bna…	6.9574e-15
Ribosome	A09120 Genetic Information Processing	21	147	1668	44951	1.31379e-07	3.84986	BnaA04G0004800ZS, BnaA09G0070800ZS, BnaC01G0358500ZS, BnaA06G0162800ZS, BnaA07G0009700ZS, BnaA04G0208300ZS, BnaC07G0541900ZS, BnaC07G0027800ZS, BnaA08G0133900ZS, BnaC09G0573600ZS, BnaA01G0004300ZS, BnaA09G0078600ZS, BnaC09G0614400ZS, BnaA03G0545800ZS, BnaA05G0337800ZS, BnaA07G0213300ZS, BnaC03G0638500ZS, BnaA02G0388300ZS, BnaC03G0460300ZS, BnaA10G0159100ZS, BnaC05G0571700ZS	3.0874e-06
Ribosome	A09180 Brite Hierarchies	21	147	1750	44951	2.89059e-07	3.66947	BnaA04G0004800ZS, BnaA09G0070800ZS, BnaC01G0358500ZS, BnaA06G0162800ZS, BnaA07G0009700ZS, BnaA04G0208300ZS, BnaC07G0541900ZS, BnaC07G0027800ZS, BnaA08G0133900ZS, BnaC09G0573600ZS, BnaA01G0004300ZS, BnaA09G0078600ZS, BnaC09G0614400ZS, BnaA03G0545800ZS, BnaA05G0337800ZS, BnaA07G0213300ZS, BnaC03G0638500ZS, BnaA02G0388300ZS, BnaC03G0460300ZS, BnaA10G0159100ZS, BnaC05G0571700ZS	5.43431e-06
Genetic Information Processing	A09120 Genetic Information Processing	51	147	8739	44951	9.89303e-06	1.78456	BnaC07G0342100ZS, BnaA09G0100100ZS, BnaA04G0004800ZS, BnaA10G0217500ZS, BnaC01G0358500ZS, BnaA06G0162800ZS, BnaA01G0195800ZS, BnaC07G0027800ZS, BnaA08G0133900ZS, BnaC01G0217900ZS, BnaA02G0028100ZS, BnaC06G0094700ZS, BnaA05G0455000ZS, BnaA09G0078600ZS, BnaC05G0048600ZS, BnaC03G0638500ZS, BnaA02G0388300ZS, BnaA10G0159100ZS, BnaC05G0571700ZS, BnaA10G0255400ZS, BnaC06G0204000ZS, BnaA09G0055100ZS, Bna…	0.000154991
Protein families: genetic information processing	A09180 Brite Hierarchies	103	147	24064	44951	3.07065e-05	1.30885	BnaA09G0100100ZS, BnaC01G0358500ZS, BnaC01G0355900ZS, BnaA01G0195800ZS, BnaA02G0028100ZS, BnaC06G0094700ZS, BnaA09G0078600ZS, BnaC03G0251000ZS, BnaA05G0388400ZS, BnaA02G0267200ZS, BnaC03G0638500ZS, BnaA02G0388300ZS, BnaA10G0159100ZS, BnaA10G0235000ZS, BnaC03G0614400ZS, BnaA08G0286700ZS, BnaC07G0541900ZS, BnaA02G0360500ZS, BnaC04G0289800ZS, BnaC08G0201300ZS, BnaA09G0020200ZS, BnaA05G0426400ZS, Bna…	0.000412344
Brite Hierarchies	A09180 Brite Hierarchies	126	147	34005	44951	0.0019301	1.13305	BnaA09G0100100ZS, BnaC08G0107200ZS, BnaC01G0358500ZS, BnaC01G0355900ZS, BnaA04G0040300ZS, BnaA01G0195800ZS, BnaC09G0572700ZS, BnaA09G0503600ZS, BnaA02G0028100ZS, BnaC06G0094700ZS, BnaA09G0078600ZS, BnaC03G0251000ZS, BnaA10G0200800ZS, BnaA05G0388400ZS, BnaA02G0267200ZS, BnaC04G0325100ZS, BnaC03G0638500ZS, BnaA02G0388300ZS, BnaA10G0159100ZS, BnaA10G0235000ZS, BnaC03G0614400ZS, BnaA08G0286700ZS, Bna…	0.0226787
Module Midnightblue
Transcription factors	A09180 Brite Hierarchies	7	22	3081	44951	0.000480554	4.64219	BnaC09G0028400ZS, BnaA03G0144200ZS, BnaC05G0439200ZS, BnaC08G0104600ZS, BnaC04G0615900ZS, BnaC01G0104800ZS, BnaA10G0089800ZS	0.0163388
Module Pink
Valine, leucine and isoleucine degradation	A09100 Metabolism	18	113	225	44951	3.33067e-16	31.8237	BnaA09G0104700ZS, BnaC05G0184400ZS, BnaC03G0367000ZS, BnaC03G0678000ZS, BnaC03G0725400ZS, BnaA08G0290800ZS, BnaC03G0604800ZS, BnaC08G0199000ZS, BnaA08G0123700ZS, BnaC03G0804400ZS, BnaC03G0749800ZS, BnaA09G0700400ZS, BnaC05G0078900ZS, BnaC03G0678100ZS, BnaA09G0688300ZS, Bnascaffold0027G0034100ZS, BnaA06G0063300ZS, BnaA06G0185800ZS	3.43059e-14
Metabolism	A09100 Metabolism	72	113	12058	44951	3.33067e-16	2.3753	BnaA03G0001600ZS, BnaC08G0184300ZS, BnaA01G0015200ZS, BnaA08G0290800ZS, BnaA08G0101100ZS, BnaA09G0675000ZS, BnaC03G0617300ZS, BnaA06G0306000ZS, BnaC02G0157300ZS, BnaA09G0688300ZS, BnaA04G0040200ZS, BnaA10G0175100ZS, BnaC03G0463700ZS, BnaC02G0184300ZS, BnaA05G0121200ZS, BnaA09G0104700ZS, BnaC05G0184400ZS, BnaC02G0481700ZS, BnaC03G0678000ZS, BnaA10G0175400ZS, BnaC03G0604800ZS, BnaC08G0199000ZS, Bna…	3.43059e-14
Amino acid metabolism	A09100 Metabolism	28	113	2319	44951	2.74625e-12	4.80306	BnaA08G0290800ZS, BnaA08G0123700ZS, BnaC03G0804400ZS, BnaA09G0700400ZS, BnaC03G0617300ZS, BnaA09G0688300ZS, Bnascaffold0027G0034100ZS, BnaA04G0040200ZS, BnaA05G0121200ZS, BnaA09G0104700ZS, BnaC05G0184400ZS, BnaC03G0367000ZS, BnaC02G0481700ZS, BnaC03G0678000ZS, BnaC03G0725400ZS, BnaC03G0604800ZS, BnaC08G0199000ZS, BnaA09G0613500ZS, BnaA09G0676100ZS, BnaC05G0064400ZS, BnaC03G0749800ZS, BnaC02G01706…	9.42878e-11
Valine, leucine and isoleucine biosynthesis	A09100 Metabolism	6	113	134	44951	1.21954e-06	17.8118	BnaC05G0078900ZS, BnaA05G0121100ZS, BnaA08G0290800ZS, BnaC08G0199000ZS, BnaA09G0613500ZS, BnaA06G0063300ZS	3.14031e-05
Carbohydrate metabolism	A09100 Metabolism	25	113	3949	44951	1.32634e-05	2.51834	BnaC02G0100500ZS, BnaC07G0455800ZS, BnaA03G0001600ZS, BnaC09G0204800ZS, BnaC03G0804400ZS, BnaA06G0306000ZS, BnaC02G0157300ZS, BnaC07G0469700ZS, BnaA03G0491300ZS, BnaA10G0175100ZS, BnaC01G0507300ZS, BnaC03G0463700ZS, BnaA09G0104700ZS, BnaC05G0184400ZS, BnaC03G0367000ZS, BnaA10G0175400ZS, BnaA09G0613500ZS, BnaC09G0123200ZS, BnaC08G0374300ZS, BnaA03G0378500ZS, BnaA05G0121100ZS, BnaC03G0813600ZS, Bna…	0.000273227
Galactose metabolism	A09100 Metabolism	6	113	232	44951	2.82442e-05	10.2878	BnaC02G0100500ZS, BnaA10G0175400ZS, BnaC03G0813600ZS, BnaA10G0175300ZS, BnaA10G0175100ZS, BnaC08G0374300ZS	0.000484859
Glucosinolate biosynthesis	A09100 Metabolism	5	113	188	44951	0.000118151	10.5797	BnaA05G0121200ZS, BnaC05G0078900ZS, BnaA08G0290800ZS, BnaC08G0199000ZS, BnaA06G0063300ZS	0.00173851
Biosynthesis of other secondary metabolites	A09100 Metabolism	13	113	1540	44951	0.000136336	3.35802	BnaC01G0507300ZS, BnaA05G0121200ZS, BnaA01G0015200ZS, BnaA05G0340700ZS, BnaA08G0290800ZS, BnaC08G0199000ZS, BnaC01G0196200ZS, BnaC09G0026600ZS, BnaA10G0272200ZS, BnaC05G0078900ZS, BnaA06G0063300ZS, BnaA07G0141000ZS, BnaA09G0042200ZS	0.00175533
Pantothenate and CoA biosynthesis	A09100 Metabolism	5	113	234	44951	0.00032556	8.49992	BnaC05G0078900ZS, BnaA05G0121100ZS, BnaA08G0290800ZS, BnaC08G0199000ZS, BnaA06G0063300ZS	0.00372585
Metabolism of terpenoids and polyketides	A09100 Metabolism	8	113	957	44951	0.00294524	3.32536	BnaC02G0184300ZS, BnaA09G0675000ZS, BnaA10G0272200ZS, BnaC01G0502500ZS, BnaC03G0791400ZS, BnaA01G0015200ZS, BnaC02G0071300ZS, BnaA09G0042200ZS	0.0275781
Amino acid related enzymes	A09180 Brite Hierarchies	6	113	552	44951	0.00278757	4.32387	BnaC03G0678000ZS, BnaC05G0078900ZS, BnaA08G0290800ZS, BnaC03G0678100ZS, BnaC08G0199000ZS, BnaA06G0063300ZS	0.028712
Cysteine and methionine metabolism	A09100 Metabolism	6	113	608	44951	0.00445928	3.92562	BnaC03G0678000ZS, BnaC05G0078900ZS, BnaA08G0290800ZS, BnaC03G0678100ZS, BnaC08G0199000ZS, BnaA06G0063300ZS	0.0353312
Module Purple
Energy metabolism	A09100 Metabolism	24	56	1912	44951	0	10.0757	BnaC08G0341000ZS, BnaC08G0453600ZS, BnaC03G0479400ZS, BnaA09G0257700ZS, BnaA09G0515100ZS, BnaA03G0266700ZS, BnaC08G0503100ZS, BnaC03G0319100ZS, BnaC08G0108100ZS, BnaA08G0059000ZS, BnaA07G0295600ZS, BnaC08G0357300ZS, BnaA06G0140400ZS, BnaA08G0161600ZS, BnaC08G0082600ZS, BnaC01G0337300ZS, BnaC07G0198000ZS, BnaC08G0065600ZS, BnaA09G0236300ZS, BnaC04G0231700ZS, BnaA09G0644600ZS, BnaA02G0168400ZS, Bna…	0
Photosynthesis proteins	A09180 Brite Hierarchies	12	56	371	44951	3.35287e-14	25.9632	BnaA08G0161600ZS, BnaC03G0479400ZS, BnaC01G0337300ZS, BnaC07G0198000ZS, BnaA09G0257700ZS, BnaC08G0065600ZS, BnaA03G0266700ZS, BnaA09G0236300ZS, BnaC04G0231700ZS, BnaC03G0319100ZS, BnaA02G0168400ZS, BnaA07G0295600ZS	1.25733e-12
Metabolism	A09100 Metabolism	42	56	12058	44951	7.9492e-14	2.79592	BnaC08G0341000ZS, BnaC04G0121700ZS, BnaA03G0105500ZS, BnaA04G0144200ZS, BnaC08G0029300ZS, BnaC03G0121900ZS, BnaC08G0108100ZS, BnaA08G0059000ZS, BnaA07G0295600ZS, BnaA05G0141800ZS, BnaC04G0435300ZS, BnaA08G0161600ZS, BnaC01G0337300ZS, BnaC07G0198000ZS, BnaC08G0065600ZS, BnaC04G0231700ZS, BnaA09G0644600ZS, BnaA02G0168400ZS, BnaA08G0128400ZS, BnaA09G0063600ZS, BnaA02G0111100ZS, BnaA01G0007900ZS, Bna…	1.9873e-12
Carbon fixation in photosynthetic organisms	A09100 Metabolism	11	56	367	44951	9.92539e-13	24.059	BnaC08G0341000ZS, BnaC08G0357300ZS, BnaC08G0453600ZS, BnaC08G0082600ZS, BnaA09G0515100ZS, BnaC08G0503100ZS, BnaA09G0644600ZS, BnaC08G0108100ZS, BnaA08G0059000ZS, BnaC04G0312900ZS, BnaA02G0111100ZS	1.86101e-11
Photosynthesis	A09100 Metabolism	10	56	287	44951	2.64466e-12	27.9685	BnaA08G0161600ZS, BnaC01G0337300ZS, BnaC07G0198000ZS, BnaC08G0065600ZS, BnaA03G0266700ZS, BnaA09G0236300ZS, BnaC04G0231700ZS, BnaC03G0319100ZS, BnaA02G0168400ZS, BnaA07G0295600ZS	3.96699e-11
Biosynthesis of other secondary metabolites	A09100 Metabolism	8	56	1540	44951	0.000613494	4.16985	BnaA06G0140400ZS, BnaA03G0379900ZS, BnaC03G0268800ZS, BnaA03G0105500ZS, BnaC04G0186700ZS, BnaC08G0029300ZS, BnaC03G0121900ZS, BnaA05G0141800ZS	0.00766868
Carbohydrate metabolism	A09100 Metabolism	12	56	3949	44951	0.00298783	2.43919	BnaC08G0341000ZS, BnaA01G0007900ZS, BnaC08G0453600ZS, BnaC01G0055600ZS, BnaC04G0373100ZS, BnaA03G0379900ZS, BnaC03G0268800ZS, BnaA03G0105500ZS, BnaA04G0144200ZS, BnaC03G0121900ZS, BnaA02G0111100ZS, BnaC04G0435300ZS	0.0248986
Module Red
Lectins	A09180 Brite Hierarchies	5	175	34	44951	2.14429e-07	37.7739	BnaC09G0204500ZS, BnaC02G0527800ZS, BnaA06G0271100ZS, BnaA09G0076900ZS, BnaC09G0068000ZS	2.74469e-05
Protein families: signaling and cellular processes	A09180 Brite Hierarchies	55	175	7489	44951	1.0731e-06	1.88643	BnaC03G0131700ZS, BnaC09G0172700ZS, BnaC02G0345000ZS, BnaA09G0696400ZS, BnaC02G0050600ZS, BnaC09G0058300ZS, BnaA03G0178400ZS, BnaA07G0313800ZS, BnaC09G0068000ZS, BnaA03G0144800ZS, BnaA03G0461700ZS, BnaC09G0038700ZS, BnaC02G0186500ZS, BnaA02G0158300ZS, BnaA08G0135500ZS, BnaA07G0309200ZS, BnaC05G0023900ZS, BnaC01G0105200ZS, BnaA07G0269600ZS, BnaC09G0003800ZS, BnaA09G0633900ZS, BnaC03G0527600ZS, Bna…	6.86784e-05
Exosome	A09180 Brite Hierarchies	28	175	3068	44951	2.23096e-05	2.34425	BnaC03G0131700ZS, BnaA09G0696400ZS, BnaC02G0050600ZS, BnaC09G0058300ZS, BnaA07G0219300ZS, BnaA03G0178400ZS, BnaA04G0017600ZS, BnaC07G0102700ZS, BnaA03G0552300ZS, BnaA09G0718000ZS, BnaA06G0183500ZS, BnaC06G0234700ZS, BnaC09G0038700ZS, BnaC02G0186500ZS, BnaC02G0042000ZS, BnaA08G0242200ZS, BnaA07G0068000ZS, BnaA08G0135500ZS, BnaC05G0023900ZS, BnaC01G0105200ZS, BnaC09G0003800ZS, BnaC03G0527600ZS, Bna…	0.000951876
Membrane trafficking	A09180 Brite Hierarchies	34	175	4721	44951	0.000306776	1.84989	BnaA03G0017800ZS, BnaA09G0696400ZS, BnaC01G0445200ZS, BnaA03G0178400ZS, BnaA04G0017600ZS, BnaC07G0102700ZS, BnaC02G0219600ZS, BnaC09G0068000ZS, BnaA03G0552300ZS, BnaA06G0271100ZS, BnaA09G0718000ZS, BnaA06G0183500ZS, BnaC02G0526000ZS, BnaC09G0038700ZS, BnaC02G0186500ZS, BnaA08G0242200ZS, BnaA07G0068000ZS, BnaC09G0012300ZS, BnaC07G0320800ZS, BnaC05G0023900ZS, BnaC01G0105200ZS, BnaC07G0366100ZS, Bna…	0.00981682
Protein processing in endoplasmic reticulum	A09120 Genetic Information Processing	11	175	990	44951	0.00182702	2.85403	BnaC09G0204500ZS, BnaC02G0527800ZS, BnaA06G0271100ZS, BnaA03G0178400ZS, BnaC02G0198000ZS, BnaA08G0242200ZS, BnaA07G0068000ZS, BnaC07G0102700ZS, BnaA09G0076900ZS, BnaA08G0011400ZS, BnaC09G0068000ZS	0.0334084
Transporters	A09180 Brite Hierarchies	22	175	2837	44951	0.00160538	1.99189	BnaC02G0438000ZS, BnaC02G0083700ZS, BnaC09G0172700ZS, BnaC02G0345000ZS, BnaA07G0269600ZS, BnaC02G0323200ZS, BnaA07G0219300ZS, BnaA09G0633900ZS, BnaA01G0141700ZS, BnaA07G0313800ZS, BnaA03G0144800ZS, BnaA03G0461700ZS, BnaA06G0266300ZS, BnaC06G0234700ZS, BnaC04G0375600ZS, BnaA02G0158300ZS, BnaA07G0313900ZS, BnaA03G0113200ZS, BnaA07G0309200ZS, BnaA05G0061800ZS, BnaC05G0114600ZS, BnaA09G0391300ZS	0.034248
Plant-pathogen interaction	A09150 Organismal Systems	12	175	1107	44951	0.00140739	2.78442	BnaA08G0088600ZS, BnaC09G0038700ZS, BnaC01G0504100ZS, BnaC01G0478400ZS, BnaA09G0032300ZS, BnaA04G0247200ZS, BnaC09G0016700ZS, BnaA09G0540800ZS, BnaC06G0038600ZS, BnaC03G0485000ZS, BnaC03G0319000ZS, BnaC09G0108600ZS	0.0360293
Module Salmon
Metabolism	A09100 Metabolism	22	35	12058	44951	8.46546e-06	2.34325	BnaC03G0355900ZS, BnaC06G0067000ZS, BnaC08G0115700ZS, BnaC08G0492600ZS, BnaC06G0160700ZS, BnaA09G0401900ZS, BnaA06G0268100ZS, BnaA09G0085400ZS, BnaC08G0356400ZS, Bnascaffold0026G0072300ZS, BnaC07G0322400ZS, BnaA09G0599000ZS, BnaC03G0633600ZS, BnaA09G0698900ZS, BnaC06G0442000ZS, BnaA02G0419300ZS, BnaC02G0304900ZS, BnaA05G0070100ZS, BnaA02G0033400ZS, Bnascaffold0025G0024900ZS, BnaA01G0408100ZS, Bna…	0.000258196
Amino sugar and nucleotide sugar metabolism	A09100 Metabolism	6	35	602	44951	6.56565e-06	12.8005	BnaC06G0442000ZS, BnaA02G0419300ZS, BnaC06G0160700ZS, BnaA09G0401900ZS, BnaA05G0070100ZS, Bnascaffold0025G0024900ZS	0.000400505
Carbohydrate metabolism	A09100 Metabolism	10	35	3949	44951	0.000636747	3.25225	BnaC06G0442000ZS, BnaA02G0419300ZS, BnaC06G0160700ZS, BnaA09G0401900ZS, BnaA09G0085400ZS, BnaA05G0070100ZS, BnaA02G0033400ZS, Bnascaffold0025G0024900ZS, BnaA01G0408100ZS, BnaA10G0014100ZS	0.0129472
Biosynthesis of other secondary metabolites	A09100 Metabolism	6	35	1540	44951	0.00110769	5.00382	BnaA09G0698900ZS, BnaA06G0268100ZS, BnaC08G0356400ZS, BnaA01G0408100ZS, BnaA10G0014100ZS, BnaC03G0633600ZS	0.0168923
Module Tan
Module Turquoise
Module Yellow
Metabolism	A09100 Metabolism	162	322	12058	44951	0	1.87553	BnaC07G0530700ZS, BnaA02G0182400ZS, BnaA07G0379100ZS, BnaC05G0465500ZS, BnaA05G0134700ZS, BnaA09G0494800ZS, BnaA10G0103400ZS, BnaA08G0154200ZS, BnaC05G0306100ZS, BnaA04G0214400ZS, BnaA06G0413900ZS, BnaA02G0211500ZS, BnaC01G0278800ZS, BnaC05G0495500ZS, BnaA03G0147400ZS, BnaA07G0287400ZS, BnaA01G0414100ZS, BnaA01G0127300ZS, BnaA01G0023600ZS, BnaC02G0522200ZS, BnaA09G0717200ZS, BnaC04G0415600ZS, Bna…	0
Flavonoid biosynthesis	A09100 Metabolism	18	322	126	44951	1.11022e-16	19.9428	BnaC08G0314600ZS, BnaC07G0445600ZS, BnaA01G0127300ZS, BnaC09G0215200ZS, BnaA07G0191700ZS, BnaA09G0476900ZS, BnaC08G0286600ZS, BnaC04G0500500ZS, BnaC01G0158400ZS, BnaA03G0469300ZS, BnaA06G0169300ZS, BnaA09G0187400ZS, BnaC09G0570900ZS, BnaA10G0256900ZS, BnaA10G0276200ZS, BnaC09G0593800ZS, BnaC09G0565100ZS, BnaA03G0147400ZS	8.49321e-15
Biosynthesis of other secondary metabolites	A09100 Metabolism	48	322	1540	44951	7.77156e-16	4.35115	BnaC06G0181900ZS, BnaA03G0504500ZS, BnaA05G0134700ZS, BnaA02G0067600ZS, BnaC07G0445600ZS, BnaA09G0494800ZS, BnaA10G0103400ZS, BnaC09G0362400ZS, BnaC08G0333400ZS, BnaA09G0476900ZS, BnaA09G0045000ZS, BnaA07G0281800ZS, BnaC01G0158400ZS, BnaC05G0053900ZS, BnaA09G0187400ZS, BnaC07G0545000ZS, BnaA10G0256900ZS, BnaC01G0413900ZS, BnaC01G0407600ZS, BnaA03G0147400ZS, BnaC08G0314600ZS, Bnascaffold2694G00002…	3.9635e-14
Ribosome	A09180 Brite Hierarchies	41	322	1750	44951	3.39269e-11	3.27061	BnaC03G0461800ZS, BnaA02G0210800ZS, BnaC09G0616100ZS, BnaC01G0402500ZS, BnaA09G0207900ZS, BnaC09G0351300ZS, BnaA02G0024700ZS, BnaA02G0107500ZS, BnaA03G0496000ZS, BnaC05G0297700ZS, BnaA09G0126900ZS, BnaC03G0376500ZS, BnaA03G0376100ZS, BnaA09G0257300ZS, BnaA07G0344700ZS, BnaA01G0370600ZS, BnaA01G0097300ZS, BnaC07G0091600ZS, BnaA04G0180900ZS, BnaC04G0553700ZS, BnaA10G0207000ZS, BnaA01G0400600ZS, Bna…	1.2977e-09
Lipid metabolism	A09100 Metabolism	41	322	1876	44951	2.73374e-10	3.05095	BnaC07G0530700ZS, BnaA04G0058700ZS, BnaA09G0012000ZS, BnaA03G0189400ZS, BnaA05G0134700ZS, BnaA01G0343100ZS, BnaA01G0406700ZS, BnaC05G0306100ZS, BnaA01G0390600ZS, BnaC01G0227000ZS, BnaC09G0500900ZS, BnaA09G0714600ZS, BnaA03G0554200ZS, BnaC04G0043700ZS, BnaA04G0214400ZS, BnaA07G0275100ZS, BnaA01G0126300ZS, BnaC04G0560100ZS, BnaC04G0351600ZS, BnaA02G0035300ZS, BnaA05G0073900ZS, BnaA05G0448600ZS, Bna…	8.36523e-09
Ribosome	A09120 Genetic Information Processing	38	322	1668	44951	4.1567e-10	3.18032	BnaC03G0461800ZS, BnaA02G0210800ZS, BnaC09G0616100ZS, BnaC01G0402500ZS, BnaA09G0207900ZS, BnaC09G0351300ZS, BnaA02G0024700ZS, BnaA03G0496000ZS, BnaC05G0297700ZS, BnaA09G0126900ZS, BnaC03G0376500ZS, BnaA03G0376100ZS, BnaA09G0257300ZS, BnaA07G0344700ZS, BnaA01G0370600ZS, BnaA01G0097300ZS, BnaC07G0091600ZS, BnaA04G0180900ZS, BnaC04G0553700ZS, BnaA01G0400600ZS, BnaA01G0417500ZS, BnaC04G0554100ZS, Bna…	1.05996e-08
Lipid biosynthesis proteins	A09180 Brite Hierarchies	17	322	369	44951	1.97004e-09	6.43141	BnaA09G0012000ZS, BnaC04G0084700ZS, Bnascaffold2694G0000200ZS, BnaA01G0414100ZS, BnaA05G0134700ZS, BnaC07G0095500ZS, BnaC05G0306100ZS, BnaC01G0227000ZS, BnaC09G0500900ZS, BnaA09G0717200ZS, BnaC04G0043700ZS, BnaA02G0102800ZS, BnaA09G0154900ZS, BnaC04G0560100ZS, BnaA02G0035300ZS, BnaA05G0073900ZS, BnaA04G0245200ZS	4.30594e-08
Anthocyanin biosynthesis	A09100 Metabolism	6	322	36	44951	2.09608e-07	23.2666	BnaA06G0190700ZS, BnaA02G0067600ZS, BnaA08G0082300ZS, BnaA10G0103400ZS, BnaC09G0362400ZS, BnaC08G0116200ZS	4.00876e-06
Fatty acid biosynthesis	A09100 Metabolism	11	322	220	44951	6.47094e-07	6.97997	BnaC04G0043700ZS, Bnascaffold2694G0000200ZS, BnaC05G0440200ZS, BnaA01G0414100ZS, BnaA05G0134700ZS, BnaA01G0343100ZS, BnaA09G0154900ZS, BnaC07G0095500ZS, BnaC05G0306100ZS, BnaA02G0035300ZS, BnaC09G0500900ZS	1.10006e-05
Translation	A09120 Genetic Information Processing	50	322	3641	44951	6.96822e-06	1.91705	BnaC03G0461800ZS, BnaA08G0154200ZS, BnaA02G0210800ZS, BnaA09G0207900ZS, BnaC09G0351300ZS, BnaA03G0523500ZS, BnaA01G0413600ZS, BnaA02G0024700ZS, BnaA03G0496000ZS, BnaA10G0029000ZS, BnaC03G0376500ZS, BnaA09G0257300ZS, BnaA07G0344700ZS, BnaA02G0253900ZS, BnaC07G0091600ZS, BnaA04G0180900ZS, BnaC05G0120800ZS, BnaA02G0240600ZS, BnaC05G0406900ZS, Bnascaffold0027G0015400ZS, BnaA02G0119000ZS, BnaA01G04058…	8.88448e-05
Glycerolipid metabolism	A09100 Metabolism	12	322	335	44951	6.49523e-06	5.00057	BnaA03G0554200ZS, BnaC07G0530700ZS, BnaA09G0012000ZS, BnaC04G0084700ZS, BnaC01G0027700ZS, BnaC08G0284400ZS, BnaA01G0023600ZS, BnaC04G0560100ZS, BnaA01G0390600ZS, BnaA05G0073900ZS, BnaA09G0717200ZS, BnaA04G0245200ZS	9.03427e-05
Phenylpropanoid biosynthesis	A09100 Metabolism	18	322	723	44951	6.02716e-06	3.4755	BnaC06G0181900ZS, BnaA10G0104500ZS, BnaA09G0494800ZS, BnaC01G0148000ZS, BnaC08G0333400ZS, BnaA04G0299600ZS, BnaC04G0616700ZS, BnaC02G0189800ZS, BnaA07G0281800ZS, BnaC04G0500500ZS, BnaC04G0553100ZS, BnaC03G0284800ZS, BnaA04G0237600ZS, BnaC07G0545000ZS, BnaC05G0367400ZS, BnaC01G0407600ZS, BnaA04G0070500ZS, BnaA03G0147400ZS	9.22155e-05
Limonene and pinene degradation	A09100 Metabolism	5	322	42	44951	1.25149e-05	16.619	BnaA03G0554200ZS, BnaC07G0530700ZS, BnaC01G0027700ZS, BnaC08G0284400ZS, BnaA01G0023600ZS	0.000147291
Valine, leucine and isoleucine degradation	A09100 Metabolism	9	322	225	44951	3.98245e-05	5.58398	BnaA03G0554200ZS, BnaC07G0530700ZS, BnaC04G0210400ZS, BnaC01G0027700ZS, BnaC05G0440200ZS, BnaA01G0343100ZS, BnaC08G0284400ZS, BnaA07G0152300ZS, BnaA01G0023600ZS	0.000435225
Histidine metabolism	A09100 Metabolism	6	322	88	44951	4.26726e-05	9.51814	BnaA03G0554200ZS, BnaC07G0530700ZS, BnaC01G0027700ZS, BnaA09G0175900ZS, BnaC08G0284400ZS, BnaA01G0023600ZS	0.000435261
Fatty acid elongation	A09100 Metabolism	7	322	132	44951	4.97293e-05	7.403	BnaA08G0301900ZS, BnaA02G0102800ZS, BnaA07G0275100ZS, BnaC05G0056900ZS, BnaC04G0195200ZS, BnaC01G0227000ZS, BnaA09G0714600ZS	0.000475536
Amino acid metabolism	A09100 Metabolism	34	322	2319	44951	6.83612e-05	2.04674	BnaC07G0530700ZS, BnaC06G0181900ZS, BnaC05G0338900ZS, BnaA02G0182400ZS, BnaA03G0504500ZS, BnaA08G0278500ZS, BnaA09G0494800ZS, BnaA01G0343100ZS, BnaA03G0495700ZS, BnaA07G0152300ZS, BnaC08G0333400ZS, BnaA08G0281900ZS, BnaA03G0554200ZS, BnaA01G0392700ZS, BnaA09G0175900ZS, BnaC01G0413900ZS, BnaC04G0210400ZS, BnaC05G0440200ZS, BnaA10G0104500ZS, BnaA01G0023600ZS, BnaA06G0081800ZS, BnaA01G0408200ZS, Bna…	0.000615251
Glycolysis / Gluconeogenesis	A09100 Metabolism	14	322	588	44951	0.000104062	3.32379	BnaC07G0530700ZS, BnaA01G0133500ZS, BnaA09G0581000ZS, BnaA01G0023600ZS, BnaA02G0312100ZS, BnaA01G0364900ZS, BnaA03G0554200ZS, BnaC01G0027700ZS, BnaA03G0293300ZS, BnaA03G0374700ZS, BnaC08G0284400ZS, Bnascaffold1706G0000500ZS, BnaC08G0433500ZS, BnaA02G0142900ZS	0.000884524
Phenylalanine metabolism	A09100 Metabolism	8	322	223	44951	0.000224518	5.00805	BnaC06G0181900ZS, BnaA03G0504500ZS, BnaC04G0553100ZS, BnaA02G0135900ZS, BnaA09G0494800ZS, BnaA04G0237600ZS, BnaC08G0333400ZS, BnaA04G0070500ZS	0.00180796
Fatty acid degradation	A09100 Metabolism	8	322	240	44951	0.000367418	4.65331	BnaA03G0554200ZS, BnaC07G0530700ZS, BnaA04G0058700ZS, BnaC01G0027700ZS, BnaC08G0284400ZS, BnaC05G0306100ZS, BnaA01G0023600ZS, BnaC04G0351600ZS	0.00281075
Tryptophan metabolism	A09100 Metabolism	10	322	406	44951	0.000771056	3.43841	BnaA03G0554200ZS, BnaC07G0530700ZS, BnaA03G0504500ZS, BnaC01G0027700ZS, BnaA10G0104500ZS, BnaA02G0135900ZS, BnaC03G0252500ZS, BnaC08G0284400ZS, BnaA01G0023600ZS, BnaA08G0281900ZS	0.00536234
Lysine degradation	A09100 Metabolism	6	322	180	44951	0.00197724	4.65331	BnaA03G0554200ZS, BnaC07G0530700ZS, BnaC01G0027700ZS, BnaC08G0284400ZS, BnaA01G0023600ZS, BnaA08G0281900ZS	0.0131529
Carbohydrate metabolism	A09100 Metabolism	44	322	3949	44951	0.00231568	1.55542	BnaC07G0530700ZS, BnaA09G0180300ZS, BnaC05G0338900ZS, BnaA09G0165000ZS, BnaC05G0465500ZS, BnaA09G0137500ZS, BnaA01G0416900ZS, BnaA01G0133500ZS, BnaA07G0152300ZS, BnaA09G0581000ZS, BnaA01G0364900ZS, BnaA08G0281900ZS, BnaA03G0554200ZS, BnaA02G0126100ZS, BnaC05G0397700ZS, BnaA09G0083100ZS, Bnascaffold1706G0000500ZS, BnaA01G0418300ZS, BnaC01G0407600ZS, BnaA02G0142900ZS, BnaC01G0278800ZS, BnaC07G00911…	0.0147624
Ascorbate and aldarate metabolism	A09100 Metabolism	7	322	262	44951	0.00298201	3.72975	BnaA03G0554200ZS, BnaC07G0530700ZS, BnaC01G0027700ZS, BnaC08G0284400ZS, BnaA01G0023600ZS, BnaC03G0554700ZS, BnaA02G0129800ZS	0.0182499
Cytochrome P450	A09180 Brite Hierarchies	9	322	444	44951	0.00506778	2.82972	BnaC04G0605900ZS, BnaA10G0004100ZS, BnaC04G0500500ZS, BnaC09G0570900ZS, BnaC05G0006000ZS, BnaA10G0256900ZS, BnaA05G0448600ZS, BnaC05G0495500ZS, BnaA03G0147400ZS	0.029822
Pyruvate metabolism	A09100 Metabolism	10	322	534	44951	0.00555376	2.61422	BnaA03G0554200ZS, BnaC07G0530700ZS, BnaA04G0127100ZS, BnaC01G0027700ZS, BnaA03G0374700ZS, BnaC08G0284400ZS, Bnascaffold1706G0000500ZS, BnaA01G0023600ZS, BnaA02G0142900ZS, BnaC04G0415600ZS	0.0314713
Pantothenate and CoA biosynthesis	A09100 Metabolism	6	322	234	44951	0.00707928	3.57947	BnaA02G0006800ZS, BnaA03G0554200ZS, BnaC07G0530700ZS, BnaC01G0027700ZS, BnaC08G0284400ZS, BnaA01G0023600ZS	0.0373493
Phenylalanine, tyrosine and tryptophan biosynthesis	A09100 Metabolism	6	322	234	44951	0.00707928	3.57947	BnaA01G0392700ZS, BnaA03G0504500ZS, BnaA02G0135900ZS, BnaA03G0495700ZS, BnaA06G0372600ZS, BnaA02G0020300ZS	0.0373493
Cutin, suberine and wax biosynthesis	A09100 Metabolism	6	322	243	44951	0.00844203	3.4469	BnaA04G0214400ZS, BnaA03G0189400ZS, BnaA10G0004100ZS, BnaC05G0006000ZS, BnaA05G0448600ZS, BnaC05G0495500ZS	0.0403634
Metabolism of cofactors and vitamins	A09100 Metabolism	17	322	1266	44951	0.0105031	1.87456	BnaA02G0006800ZS, BnaC07G0530700ZS, Bnascaffold2694G0000200ZS, BnaA03G0504500ZS, BnaC05G0297400ZS, BnaA08G0154200ZS, BnaA03G0033000ZS, BnaA01G0023600ZS, BnaA03G0554200ZS, BnaA07G0281800ZS, BnaC01G0027700ZS, BnaC04G0500500ZS, BnaA02G0135900ZS, BnaC08G0284400ZS, BnaA02G0211500ZS, BnaA02G0035300ZS, BnaA03G0147400ZS	0.0486963
